# Supplementary material for: Splicing targeting drugs highlight intron retention as an actionable vulnerability in advanced prostate cancer
Source: J Exp Clin Cancer Res. 2024 Feb 27;43:58. doi: 10.1186/s13046-024-02986-0 (PMC10898177; doi:10.1186/s13046-024-02986-0)
Supplement: Supplementary file 1 — Additional file 1: Supplementary Table 1. List of drugs used in the study, Supplementary Table 2. List of primers used in this study. [file 13046_2024_2986_MOESM1_ESM.xlsx]

## Sheet: Supplementary Table 1
Supplementary Table 1. List of drugs used in the study
Drug Name	CAS Number	Vendor
Indisulam	165668-41-7	MedChemExpress
Pladienolide B	445493-23-2	Santa Cruz
THZ531	1702809-17-3	MedChemExpress
Enzalutamide (MDV3100)	915087-33-1	Selleckchem
GSK343	1346704-33-3	MedChemExpress
Cisplatin	15663-27-1	Santa Cruz
Docetaxel	114977-28-5	Selleckchem
JTE-607	188791-09-5	Sigma Aldrich

## Sheet: Supplementary Table 2
Supplementary Table 2. List of primers used in this study
Primer Name	Sequence 5′→3′
EFCAB14 FW	GGAGACTCCTGGAAGCAACC
EFCAB14 REV	ACTGTCTTTTCAGAGTGGCAGA
CSTF3 FW ex1	CTGAGGCCATGTCAGGAGAC
CSTF3 REV ex3	TGGGCAACAAGGCGTTCATA
RPL34 FW	GGCCCTGCTGACATGTTTCTT
RPL34 REV	GTCCCGAACCCCTGGTAATAGA
KIF21A FW	TCCTCAGACAAAGAAACCATTGA
KIF21A REV	TGTATTATCCTCTTTACCAGCCACA
TNRC6A FW	TGTTACAAGACAAACGAATGGAGA
TNRC6A REV	TGAGCACGGAGATTAGGCTGA
MDM4-AS-ex7 FW	CCCTCTCTATGATATGCTAAGAAAGA
MDM4-AS-ex7 REV	TATGCTCTGAGGTAGGCAGTGT
MDM4-AS-ex10 FW	TTGAAAATTTAGCCCAAGATGAAACA
MDM4-AS-ex10 REV	GAGGTAACCTCTACATCGGTATCA
SMAD2 FW	AGAGCAGAATGGGCAGGAAGA
SMAD2 REV	ACCTGGAGACGACCATCAAGA
RSBN1 FW	TGGAGATGGAGAGATTTTCTGAGGA
RSBN1 REV	GCCACAGCAGTATGTCCTGTT
UBR1 FW	TCCCCAGTTAGAAGGCCAGA
UBR1 REV int27	GTGGTTTAACACTGGAGGCA
UBR1 REV ex28	CCGATCCTGATGTGGTTGCT
EZH2 FW	GCGGAAGAACACAGAAACAGC
EZH2 REV	GGGCCTGCTACTGTTATTGGG
AGFG1 EX 5 FW	GTAGGTCGTTCTCAAGGGCA
AGFG1 EX 8 REV	CACTGGAGGATTTGGGGAAGT
KIF21A EX11 FW	TCCTCAGACAAAGAAACCATTGA
KIF21A EX13 REV	TGTATTATCCTCTTTACCAGCCACA
TNRC6A ex15 FW	GCAATAAGATGGACCTTTCTGGA
TNRC6A ex 18 REV	AGCACGGAGATTAGGCTGAG
AR FW	TCCGGACCTTACGGGGAC
AR REV int1	GCCGCTAGATACCCCAGAAC
AR REV ex3	AGGTCTTCTGGGGTGGAAAG
FKBP9 FW	GCTTGCCTACGGAAATGAAG
FKBP9 REV	GGGGCTTGAAATAGGTGTGA
ERBB3 EX5 FW	CCCAGGTCTACGATGGGAAG
ERBB3 INT5 REV	GTGAGGCCAGAAGGAACCAT
ERBB3 EX28 FW	TGCCCATGAACCAGGGTAATC
ERBB3 EX29 REV	CGTGGCATTGGGTGTAGAGA
GAPDH FW	CCCTTCATTGACCTCAACTACATG
GAPDH RV	TGGGATTTCCATTGATGACAAGC
WDR33 EX5 Fw	CCCTGTGGAATGGACTCACTTT
WDR33 EX7 Rv	GTGCCGTCATCAGAGCATGT
WDR33 Intr6 Rv	CCATGACAATAGGGACTACAGAAA
CSTF3 ex3 Fw	TTATGAACGCCTTGTTGCCC
CSTF3 ex5 Rv	GTTTACCCTTGGTTTCTCGGAC
PCF11 ex5 fw	GCAAAGTTCCAAGTCTGCCAAA
PCF11 ex6 rv	CCAGCTCTCCCTATGCCTCA
