# Supplementary material for: Splicing targeting drugs highlight intron retention as an actionable vulnerability in advanced prostate cancer
Source: J Exp Clin Cancer Res. 2024 Feb 27;43:58. doi: 10.1186/s13046-024-02986-0 (PMC10898177; doi:10.1186/s13046-024-02986-0)
Supplement: Supplementary file 3 — Additional file 3: Supplementary Table S3. List of differentially expressed genes in Indisulam treated 22Rv1 cells compared to control (fold change >=2, p-value<=0.05), Supplementary Table S4. List of differentially spliced events in Indisulam treated 22Rv1 cells compared to control (fold change >=2, p-value<=0.05), Supplementary Table S5. List of differentially expressed genes in Pladienolide B treated 22Rv1 cells compared to control (fold change >=2, p-value<=0.05), Supplementary Table S6. List of differentially spliced events in Pliadenolide B treated 22Rv1 cells compared to control (fold change >=2, p-value<=0.05), Supplementary Table S7. List of differentially expressed genes in THZ531 treated 22Rv1 cells compared to control (fold change >=2, p-value<=0.05), Supplementary Table S8. List of differentially spliced events in THZ531 treated 22Rv1 cells compared to control (fold change >=2, p-value<=0.05). [file 13046_2024_2986_MOESM3_ESM.xlsx]

## Sheet: Supp. Table S3 
Supplementary Table S3. List of differentially expressed genes in Indisulam treated 22Rv1 cells compared to control (fold change >=2, p-value<=0.05)
FAST DB STABLE ID	Gene Symbol	Regulation	Fold-Change	P-Value	Adjusted P-Value	Gene Coordinates (hg19)	Entrez Gene ID	Expression DMSO	Expression Indisulam
GSHG0100319	--	up	16.66	3.79e-07	1.75e-06	chr2(+):243064741-243064844	--	1.48	23.72
GSHG0134309	--	down	13.4	0.00739	0.0196	chr1(-):2286409-2286438	--	7.68	0.58
GSHG0026612	GUCA1B	up	13.13	2.65e-137	7.54e-135	chr6(-):42151023-42162694	2979	66.74	878.7
GSHG0001686	LOC100129534	down	12.68	7.99e-109	1.42e-106	chr1(-):2281853-2284100	100129534	847.27	66.63
GSHG0026761	--	up	10.8	5.99e-128	1.44e-125	chr6(-):86377641-86380432	--	82.7	894.59
GSHG0134629	--	up	10.52	5.11e-200	3.91e-197	chr1(-):235270014-235271890	--	129.19	1360.04
GSHG0137742	--	down	9.76	0.0161	0.0396	chr17(+):20900989-20901020	--	5.7	0.62
GSHG0023029	CYP4V2	down	9.05	1.21e-58	6.6e-57	chr4(+):187112674-187134617	285440	263.77	29.35
GSHG0110422	--	up	8.13	0.0408	0.0898	chr4(+):41980910-41980931	--	0.58	4.64
GSHG0131074	--	up	7.77	0.00658	0.0177	chr8(-):109257660-109257691	--	0.84	6.59
GSHG0137544	--	down	7.69	0.00179	0.00535	chr17(+):20901189-20901216	--	8.74	1.13
GSHG0139720	--	down	7.46	9.02e-08	4.39e-07	chr20(+):43559436-43559512	--	29.55	3.91
GSHG0008178	--	up	7.44	1.19e-52	5.22e-51	chr13(+):76169170-76171507	--	51.41	384.07
GSHG0134308	--	down	7.31	0.0312	0.0712	chr1(-):2285658-2285686	--	6.26	0.86
GSHG0032364	--	up	6.86	6.59e-44	2.1e-42	chrX(-):135923091-135929957	--	119.55	817.33
GSHG0005162	CCDC81	up	6.46	4.48e-23	5.84e-22	chr11(+):86085775-86134151	60494	23.57	151.06
GSHG0139004	--	up	6.18	9.03e-25	1.29e-23	chr2(+):101618897-101618983	--	17.55	107.06
GSHG0127818	--	down	6.17	0.000926	0.00291	chr7(-):66047873-66047973	--	12.47	2.1
GSHG0022561	DCAF4L1	up	6.16	3.39e-84	3.74e-82	chr4(+):41983713-41988484	285429	148.68	915.82
GSHG0149820	--	up	5.84	0.00984	0.0255	chr12(-):76452522-76452563	--	1.12	6.59
GSHG0129104	--	down	5.77	0.00418	0.0117	chr8(-):109243489-109243563	--	8.33	1.47
GSHG0045612	--	up	5.69	0.0183	0.0445	chr15(+):41674303-41674331	--	1.39	8.01
GSHG0121803	--	up	5.57	4.28e-05	0.000159	chr17(+):29096624-29096659	--	3.44	18.96
GSHG0016251	C2orf48	down	5.52	1.54e-43	4.8e-42	chr2(+):10281509-10351856	348738	391.05	71.01
GSHG0152176	--	up	5.48	2.72e-102	4.38e-100	chr9(+):71681927-71685144	--	93.8	512.18
GSHG0014008	MOCOS	down	5.48	9.3e-100	1.47e-97	chr18(+):33767173-33848684	55034	1166.41	212.64
GSHG0146152	--	up	5.4	0.0115	0.0293	chr1(+):6692647-6692684	--	1.43	7.65
GSHG0041627	SNORD69	up	5.34	3.09e-07	1.44e-06	chr3(+):52726752-52726828	692109	4.54	24.13
GSHG0075976	--	up	5.25	0.0135	0.0339	chr17(+):29096425-29096456	--	1.39	7.38
GSHG0001854	ELOA-AS1	down	5.17	3.37e-22	4.2e-21	chr1(-):24086872-24104787	100506963	213.14	41.19
GSHG0038721	SNORA50A	up	5.09	1.05e-14	8.64e-14	chr16(-):58593700-58593835	677830	14.82	75.84
GSHG0014623	--	up	5.04	1.35e-62	8.26e-61	chr19(+):13192780-13193378	--	109.67	553.63
GSHG0021887	DHFR2	down	4.93	4.28e-120	9.39e-118	chr3(-):93776766-93782067	200895	1076.46	218.5
GSHG0017860	--	up	4.89	1.1e-91	1.44e-89	chr2(-):100431348-100439582	--	171.68	841.51
GSHG0140148	--	up	4.82	0.0224	0.0533	chr22(+):25855567-25855600	--	1.13	5.47
GSHG0005849	SNHG1	up	4.8	0	0	chr11(-):62619450-62623357	23642	1482.48	7112.18
GSHG0007554	GLS2	down	4.74	1.49e-140	4.37e-138	chr12(-):56864728-56882198	27165	965.58	203.75
GSHG0007569	STAC3 // R3HDM2	down	4.72	2.26e-254	3.17e-251	chr12(-):57637240-57824788	22864, 246329	2901.35	613.94
GSHG0019818	DGCR5	down	4.67	4.81e-13	3.54e-12	chr22(+):18958011-19018755	26220	98.39	21.08
GSHG0012315	--	down	4.65	4.56e-29	7.9e-28	chr17(+):20833068-20842831	--	243.6	52.22
GSHG0137692	--	up	4.6	2.59e-37	6.63e-36	chr17(+):80420477-80422131	--	91.96	421.45
GSHG0138187	--	up	4.57	0.0403	0.0889	chr16(+):87438949-87438971	--	1.13	5.18
GSHG0023527	SLC7A11	down	4.57	1.47e-51	6.2e-50	chr4(-):139085248-139163503	23657	472.69	103.9
GSHG0137542	--	down	4.43	0.0418	0.0919	chr17(+):20895110-20895137	--	6.39	1.45
GSHG0001687	MORN1	down	4.42	1.59e-86	1.86e-84	chr1(-):2252693-2323190	79906	724.25	164.01
GSHG0019831	CDC45	down	4.38	0	0	chr22(+):19467349-19508134	8318	6018.51	1373.02
GSHG0022659	MTHFD2L	up	4.33	2.07e-96	3e-94	chr4(+):74979889-75168816	441024	258.92	1123.51
GSHG0021638	CCDC13	up	4.32	1.16e-14	9.53e-14	chr3(-):42749875-42814749	152206	44.71	192.92
GSHG0039913	MZF1-AS1	down	4.32	4.44e-38	1.16e-36	chr19(+):59070553-59086163	100131691	485.72	112.57
GSHG0027114	PSMG3-AS1	down	4.3	3.46e-49	1.34e-47	chr7(+):1609709-1629259	114796	726.96	169.19
GSHG0002349	OVGP1	up	4.25	4.7e-38	1.22e-36	chr1(-):111956937-111970400	5016	50.98	217.38
GSHG0118938	ZBED5-AS1	down	4.25	4.58e-23	5.96e-22	chr11(+):10879764-10900823	729013	190.06	44.6
GSHG0018642	ZNF337-AS1	down	4.25	8.08e-54	3.7e-52	chr20(+):25604681-25658690	102724826	515.17	121.64
GSHG0138149	--	down	4.23	3.05e-27	4.84e-26	chr18(+):33849937-33852114	--	273.77	64.88
GSHG0135696	LOC728715	down	4.21	8.48e-24	1.14e-22	chr12(-):9549654-9560010	728715	170.44	40.52
GSHG0030744	DDX58	up	4.16	4.09e-128	9.94e-126	chr9(-):32455300-32526344	23586	292.58	1217.05
GSHG0135596	--	down	4.15	2.63e-27	4.18e-26	chr12(+):63007604-63010692	--	498.25	119.92
GSHG0027111	LOC101927021	down	4.14	7.6e-28	1.24e-26	chr7(+):1200010-1205594	101927021	416.29	100.75
GSHG0004373	BBIP1	down	4.09	6.4e-104	1.08e-101	chr10(-):112658488-112679124	92482	1175.64	287.41
GSHG0013285	RDM1	down	4.01	1.76e-51	7.37e-50	chr17(-):34245084-34257780	201299	594.7	148.23
GSHG0134000	--	up	4	5.31e-47	1.89e-45	chr1(+):92864531-92867614	--	248.16	992.45
GSHG0014195	--	up	4	1.29e-103	2.13e-101	chr18(-):12340936-12343942	--	229.45	916.13
GSHG0003652	SFXN2	down	3.9	2.6e-51	1.08e-49	chr10(+):104474275-104498946	118980	587.99	150.39
GSHG0002429	--	down	3.9	1.41e-32	2.89e-31	chr1(-):142803225-142890670	--	331.13	84.68
GSHG0147794	LINC02301	down	3.88	8.8e-07	3.9e-06	chr14(+):83108976-83173169	101928599	66.36	17.1
GSHG0039755	SNORA68	up	3.84	8.65e-08	4.22e-07	chr19(+):17973397-17973529	26780	6.01	22.57
GSHG0021108	FAM86JP	down	3.84	2.93e-44	9.4e-43	chr3(+):125635444-125648865	100125556	581.24	151.73
GSHG0150168	SNORD19C	up	3.81	3.92e-05	0.000147	chr3(+):52725394-52725460	109616991	6.12	22.87
GSHG0017851	MITD1	down	3.8	4.62e-63	2.88e-61	chr2(-):99785728-99797524	129531	515.66	135.65
GSHG0138348	--	up	3.78	6.85e-05	0.000249	chr19(+):18118484-18118535	--	7.65	28.84
GSHG0139913	--	up	3.74	5.04e-11	3.2e-10	chr20(-):62580757-62581618	--	32.21	120.24
GSHG0023495	GTF2IP12	up	3.72	1.95e-21	2.32e-20	chr4(-):120370726-120375783	101926918	70.34	262.15
GSHG0013208	IFT20	down	3.72	4.27e-53	1.91e-51	chr17(-):26655351-26662515	90410	517.8	139.43
GSHG0139779	--	up	3.71	0.00593	0.0161	chr20(-):454509-454568	--	4.81	17.88
GSHG0120063	--	up	3.69	0.0281	0.0649	chr11(+):62529434-62529454	--	1.7	6.28
GSHG0007214	LPCAT3	down	3.69	7.61e-196	5.34e-193	chr12(-):7085346-7125842	10162	2071.12	562.16
GSHG0041962	--	up	3.67	0.0174	0.0425	chr3(+):128600051-128600079	--	3.08	11.34
GSHG0012073	GALNS	down	3.67	8.02e-42	2.38e-40	chr16(-):88880143-88923378	2588	431.05	117.24
GSHG0032331	ENOX2	down	3.66	1.96e-80	1.94e-78	chrX(-):129757353-130037291	10495	912.59	249.81
GSHG0043583	SNORD93	up	3.63	0.000116	0.00041	chr7(+):22896199-22896340	692210	10.22	36.96
GSHG0118880	TTC6	down	3.6	3.61e-13	2.68e-12	chr14(+):38064404-38510646	319089	167.17	46.32
GSHG0033186	--	up	3.59	4.62e-23	6.01e-22	chr12(+):19459712-19596656	--	96.52	345.13
GSHG0147436	SNORA9B	up	3.59	6.99e-09	3.77e-08	chr12(+):124101257-124101387	109616977	13.35	47.97
GSHG0013349	TOP2A	down	3.57	1.47e-284	2.48e-281	chr17(-):38544773-38574202	7153	7581.76	2123.21
GSHG0114062	--	down	3.57	0.00382	0.0108	chr15(-):41600944-41600975	--	15.19	4.24
GSHG0044690	MIR4292	up	3.56	1.48e-06	6.42e-06	chr9(+):139725409-139725475	100422860	12.51	44.42
GSHG0008766	--	up	3.56	1e-19	1.11e-18	chr14(+):31180269-31183566	--	134.76	478.57
GSHG0022726	HERC3	down	3.56	1.95e-92	2.61e-90	chr4(+):89513574-89629692	8916	919.92	257.36
GSHG0138073	--	down	3.55	1.11e-05	4.43e-05	chr17(+):20827858-20827889	--	38.63	10.88
GSHG0020572	CRELD1	down	3.55	1.77e-158	7.11e-156	chr3(+):9975524-9987095	78987	2561.47	720.58
GSHG0138148	--	down	3.53	0.00734	0.0195	chr18(+):33849753-33849815	--	15	4.22
GSHG0139351	--	down	3.51	7.33e-09	3.95e-08	chr2(-):75155397-75156763	--	210.21	59.81
GSHG0013619	RNFT1 // TBC1D3P1-DHX40P1	down	3.5	3.55e-50	1.42e-48	chr17(-):58029724-58096413	51136, 653645	567.34	162.16
GSHG0009173	--	up	3.47	1.27e-31	2.47e-30	chr14(+):105837175-105839238	--	113.71	394.03
GSHG0134770	--	up	3.47	2.41e-26	3.69e-25	chr10(+):51723005-51724214	--	76.53	265.16
GSHG0023686	CENPU	down	3.47	1.09e-183	6.58e-181	chr4(-):185615215-185667209	79682	2834.19	817.79
GSHG0031570	RRAGB	up	3.46	8.78e-200	6.52e-197	chrX(+):55744110-55785207	10325	615.75	2129.58
GSHG0134365	--	up	3.46	0.0281	0.0649	chr1(-):16931319-16931346	--	1.97	6.83
GSHG0025095	NME5	down	3.44	8.33e-18	8.28e-17	chr5(-):137450862-137475132	8382	194.11	56.26
GSHG0022363	PIGZ	down	3.44	1.14e-43	3.57e-42	chr3(-):196673215-196695742	80235	434.92	126.33
GSHG0126706	--	up	3.43	0.00145	0.00441	chr5(+):21469978-21470009	--	5.13	17.47
GSHG0036468	SNORD102	up	3.43	3.52e-09	1.94e-08	chr13(+):27829201-27829272	26771	15.54	53.27
GSHG0012427	DHRS11	down	3.43	3.02e-66	2.07e-64	chr17(+):34946559-34957231	79154	671.61	196.2
GSHG0007513	CALCOCO1	down	3.38	1.45e-134	4.03e-132	chr12(-):54104902-54121307	57658	1752.69	518.09
GSHG0149161	SNORD157	up	3.33	0.00708	0.0189	chr19(-):55913958-55914025	109623451	3.01	10.27
GSHG0140247	--	up	3.32	0.00235	0.00687	chr22(+):45126467-45126495	--	5.4	17.85
GSHG0119225	--	up	3.32	0.00266	0.00771	chr1(+):54683360-54683449	--	4.87	16.06
GSHG0008814	PRPF39	up	3.31	3.49e-113	6.83e-111	chr14(+):45553302-45584802	55015	568.41	1880.78
GSHG0027705	CCDC136	down	3.31	1.19e-45	3.99e-44	chr7(+):128431464-128462187	64753	726.91	219.45
GSHG0052000	NCK1-AS1 // NCK1-DT	down	3.29	2.52e-12	1.76e-11	chr3(-):136560819-136581305	101927597	162.29	49.23
GSHG0009427	RAB15	down	3.26	3.06e-99	4.65e-97	chr14(-):65412532-65438921	376267	785.34	241.14
GSHG0142186	--	up	3.25	0.0437	0.0953	chr6(+):155282384-155282434	--	3.65	11.87
GSHG0013297	MYO19	down	3.23	1.24e-200	9.76e-198	chr17(-):34851482-34891305	80179	2850.32	882.02
GSHG0041298	CES5AP1	down	3.21	1.61e-13	1.22e-12	chr22(-):23701793-23724313	649264	213.1	66.15
GSHG0133184	--	up	3.19	2.08e-41	6.08e-40	chr8(-):102179035-102181857	--	248.99	795.23
GSHG0004505	TMEM80	down	3.19	6.07e-47	2.14e-45	chr11(+):695591-705028	283232	707.42	221.14
GSHG0032220	SYTL4	down	3.17	2.5e-35	5.88e-34	chrX(-):99929491-99987135	94121	309.02	97.47
GSHG0020847	PPM1M	down	3.17	1.9e-23	2.52e-22	chr3(+):52279809-52284614	132160	273.6	86.13
GSHG0138833	--	up	3.16	3.78e-13	2.81e-12	chr19(-):53226689-53227917	--	53.59	169.6
GSHG0009767	SRP14-AS1	down	3.15	1.37e-38	3.66e-37	chr15(+):40331512-40359710	100131089	671.14	212.94
GSHG0028272	METTL27	down	3.15	1.39e-15	1.21e-14	chr7(-):73248920-73256865	155368	164.38	52.27
GSHG0011780	CCDC189	down	3.14	1e-10	6.2e-10	chr16(-):30768745-30773565	90835	115.05	36.48
GSHG0005090	ATG16L2	down	3.13	8.2e-23	1.05e-21	chr11(+):72525353-72554715	89849	368.41	117.62
GSHG0020394	DMC1	down	3.12	5.72e-21	6.67e-20	chr22(-):38914954-38966201	11144	260.41	83.67
GSHG0003748	LOC399815	down	3.11	2.37e-14	1.91e-13	chr10(+):124612013-124658230	399815	189.8	61.04
GSHG0009293	HEATR5A // DTD2	down	3.1	2.61e-63	1.63e-61	chr14(-):31760995-31926680	112487, 25938	1135.42	366.02
GSHG0002266	CCDC18-AS1	down	3.09	9.83e-22	1.2e-20	chr1(-):93775666-93811368	100131564	540.47	174.96
GSHG0041625	SNORD19	up	3.08	0.00104	0.00324	chr3(+):52723256-52723331	692089	6.48	20
GSHG0003552	KIF20B	up	3.04	4.74e-86	5.46e-84	chr10(+):91461347-91534700	9585	634.73	1926.88
GSHG0135057	--	down	3.04	0.000229	0.000783	chr10(-):88964456-88965038	--	74.8	24.73
GSHG0031434	POLA1	down	3.03	1.42e-289	2.57e-286	chrX(+):24711950-25015103	5422	4310.57	1420.72
GSHG0007596	C12orf56	down	3.01	7.25e-10	4.21e-09	chr12(-):64660763-64784345	115749	142	47.07
GSHG0120603	--	up	2.99	0.0158	0.039	chr13(+):28006235-28006321	--	4.56	13.56
GSHG0137251	--	up	2.99	2.31e-29	4.06e-28	chr16(-):4396739-4398649	--	184.34	550.9
GSHG0132851	--	up	2.98	3.82e-24	5.27e-23	chr3(+):128542555-128544744	--	155.15	463.05
GSHG0016534	GMCL1	down	2.98	6.11e-187	3.77e-184	chr2(+):70056738-70108525	64395	3680.04	1233.45
GSHG0011010	REXO5	down	2.98	2.08e-156	8.22e-154	chr16(+):20281362-20860989	81691	2994.01	1004.5
GSHG0029557	RNF170	down	2.97	2e-18	2.05e-17	chr8(-):42704781-42751866	81790	234.31	78.66
GSHG0012912	LRRC45	down	2.97	3.41e-144	1.13e-141	chr17(+):79981178-79989026	201255	3734.93	1259.33
GSHG0135846	--	up	2.96	2.34e-19	2.53e-18	chr13(+):21184016-21184818	--	78.51	232.31
GSHG0043778	MIR589	up	2.95	0.00145	0.00441	chr7(-):5535450-5535548	693174	5.82	17.44
GSHG0138061	--	down	2.95	0.01	0.026	chr17(-):79362964-79362995	--	12.58	4.28
GSHG0038986	SCARNA16 // MIR6516	up	2.94	0.00135	0.00414	chr17(+):75085389-75085589	102466864, 677781	10.79	31.93
GSHG0148490	--	up	2.93	0.0329	0.0746	chr16(-):88829124-88829190	--	4.51	13.27
GSHG0034144	SNORD55	up	2.93	1.62e-13	1.23e-12	chr1(+):45241537-45241610	26811	26.39	77.67
GSHG0001847	ASAP3	down	2.92	9.19e-31	1.71e-29	chr1(-):23755056-23811057	55616	376.48	128.69
GSHG0004602	ILK	down	2.92	3.26e-74	2.82e-72	chr11(+):6624938-6632105	3611	778.73	267.15
GSHG0000720	PTBP2	up	2.91	9.68e-119	2.06e-116	chr1(+):97187161-97280604	58155	919.13	2678.21
GSHG0026830	MICAL1 // ZBTB24	down	2.91	2.86e-146	9.64e-144	chr6(-):109764462-109804440	64780, 9841	1885.28	646.61
GSHG0051976	EP300-AS1	down	2.91	1.77e-35	4.18e-34	chr22(-):41581221-41593505	101927279	401.2	137.48
GSHG0000285	PIGV	down	2.91	1.44e-40	4.08e-39	chr1(+):27114454-27124892	55650	1456.82	500.79
GSHG0013252	UTP6	down	2.89	1.78e-118	3.74e-116	chr17(-):30190190-30228761	55813	2963.38	1027.05
GSHG0020819	--	up	2.88	3.07e-68	2.26e-66	chr3(+):50295331-50295696	--	521.08	1501.56
GSHG0143297	--	up	2.88	3.91e-18	3.97e-17	chr7(-):150748601-150750467	--	89.85	258.18
GSHG0019036	RBBP9	down	2.88	2.75e-90	3.43e-88	chr20(-):18467190-18477887	10741	1747.07	606.29
GSHG0012957	MYO1C	down	2.88	0	0	chr17(-):1367482-1396001	4641	22386.2	7784.41
GSHG0010676	C15orf40	down	2.86	5.83e-61	3.39e-59	chr15(-):83657735-83680393	123207	978.2	341.74
GSHG0010858	RAB26	down	2.85	1.53e-34	3.47e-33	chr16(+):2190804-2204166	25837	391.22	137.24
GSHG0142816	--	down	2.84	0.0492	0.105	chr7(+):128459197-128459228	--	12.09	4.26
GSHG0010131	FANCI	down	2.81	0	0	chr15(+):89787194-89860362	55215	6974.15	2477.74
GSHG0005701	TRAF6	up	2.8	1.79e-47	6.47e-46	chr11(-):36505318-36531863	7189	206.02	575.69
GSHG0132365	SYCE2	down	2.8	2.05e-12	1.45e-11	chr19(-):13009600-13030086	256126	156.18	55.75
GSHG0002155	--	up	2.79	1.47e-25	2.17e-24	chr1(-):62163181-62165517	--	133.11	372.04
GSHG0025318	CLK4	up	2.79	6.41e-51	2.64e-49	chr5(-):178029666-178057616	57396	331.78	922.63
GSHG0145862	FAM84A	up	2.78	8e-299	1e-295	chr2(+):14772807-14792039	151354	2949.76	8201.96
GSHG0146769	--	up	2.78	1.72e-10	1.04e-09	chr10(+):62560321-62561352	--	49.79	138.17
GSHG0024825	DIMT1	down	2.77	1.4e-82	1.48e-80	chr5(-):61683780-61699787	27292	1683.66	606.48
GSHG0145636	GPRC5D-AS1	down	2.75	3.23e-14	2.58e-13	chr12(+):13080660-13193613	100506314	266.62	96.75
GSHG0002031	P3H1	down	2.75	3.51e-30	6.34e-29	chr1(-):43212006-43232755	64175	461.86	167.89
GSHG0006989	ACACB	down	2.74	6.9e-38	1.79e-36	chr12(+):109554400-109706028	32	618.33	225.93
GSHG0000351	--	up	2.73	5.03e-10	2.96e-09	chr1(+):33142617-33143081	--	52.97	144.53
GSHG0022606	SRP72	down	2.73	9.06e-199	6.54e-196	chr4(+):57333762-57369847	6731	8545.59	3127.78
GSHG0000783	AHCYL1	down	2.73	0	0	chr1(+):110527308-110566364	10768	8446.34	3092.61
GSHG0029307	MAPK15	down	2.71	1.7e-37	4.39e-36	chr8(+):144796618-144804631	225689	460.61	169.64
GSHG0006007	UCP2	down	2.7	8.46e-29	1.45e-27	chr11(-):73685712-73694352	7351	373.36	137.99
GSHG0043666	SNORA14A	up	2.69	0.00104	0.00323	chr7(+):75573101-75573234	677801	7.9	21.23
GSHG0032423	RENBP	down	2.69	1.09e-23	1.47e-22	chrX(-):153200723-153210232	5973	395.11	146.52
GSHG0007548	STAT2	down	2.69	1.01e-40	2.86e-39	chr12(-):56735384-56754037	6773	430.94	160.42
GSHG0002970	RAB3GAP2	down	2.69	1.1e-132	2.93e-130	chr1(-):220321610-220445843	25782	2627.43	976.12
GSHG0032645	MAFIP	down	2.69	1.59e-60	9.18e-59	chr4_gl000194_random(-):53590-115073	727764	949.71	353.28
GSHG0029142	TMEM67	down	2.68	2.41e-22	3.02e-21	chr8(+):94767072-94831458	91147	496.3	184.93
GSHG0028527	AASS	down	2.67	1.9e-44	6.16e-43	chr7(-):121713600-121784344	10157	645.53	242.15
GSHG0022178	SLC33A1	down	2.67	1.53e-33	3.26e-32	chr3(-):155544300-155572248	9197	812.71	305.1
GSHG0019152	RBM39	up	2.65	0	0	chr20(-):34291524-34330258	9584	11868.1	31436.5
GSHG0029987	VLDLR	down	2.65	5.58e-23	7.23e-22	chr9(+):2621774-2656103	7436	295.65	111.7
GSHG0029484	STMN4	up	2.64	8.7e-20	9.69e-19	chr8(-):27092840-27115956	81551	129.74	341.96
GSHG0021753	ABHD14B	down	2.64	5.8e-190	3.76e-187	chr3(-):52002527-52017425	84836	3431.71	1298.21
GSHG0011223	HERPUD1	down	2.64	7.2e-243	9.58e-240	chr16(+):56966002-56977793	9709	11701.3	4429.59
GSHG0017512	IFT172	down	2.64	4.42e-54	2.04e-52	chr2(-):27667241-27712678	26160	1022.39	387.19
GSHG0020479	LINC00899	down	2.64	1.3e-23	1.74e-22	chr22(-):46435789-46440748	100271722	352.83	133.69
GSHG0141176	--	up	2.63	5.54e-19	5.87e-18	chr4(+):71663106-71664861	--	158.55	416.97
GSHG0141759	--	down	2.63	4.34e-12	2.98e-11	chr5(-):80528125-80529662	--	328.75	124.77
GSHG0030652	PLGRKT	down	2.63	7.65e-89	9.29e-87	chr9(-):5357969-5630076	55848	1559.15	592.51
GSHG0132432	LOC105372441	down	2.63	3.61e-09	1.99e-08	chr19(+):51333786-51357777	105372441	165.61	63.13
GSHG0006436	CLSTN3	down	2.63	3.1e-46	1.07e-44	chr12(+):7282967-7311528	9746	671.11	254.94
GSHG0030281	PCAT7	down	2.63	2.51e-27	3.99e-26	chr9(+):97317327-97331038	101928099	570.47	217.07
GSHG0128268	--	down	2.62	0.0358	0.0802	chr20(-):293261-293292	--	14.33	5.47
GSHG0030890	NMRK1	down	2.62	8.99e-26	1.34e-24	chr9(-):77675489-77703240	54981	406.28	155.29
GSHG0022389	PDE6B	down	2.62	4.79e-42	1.43e-40	chr4(+):619363-666657	5158	792.82	303.22
GSHG0021075	MAATS1	down	2.61	1.82e-21	2.18e-20	chr3(+):119421862-119485947	89876	300.5	115.17
GSHG0006740	ERBB3	down	2.61	6.71e-189	4.24e-186	chr12(+):56473809-56497291	2065	4768.9	1825.76
GSHG0017844	TMEM131	down	2.6	1.06e-30	1.96e-29	chr2(-):98372803-98612394	23505	620.25	238.15
GSHG0003597	ZDHHC16	down	2.6	4.94e-102	7.89e-100	chr10(+):99205888-99217123	84287	1787.01	686.71
GSHG0002876	GOLT1A	down	2.59	4.12e-21	4.84e-20	chr1(-):204167286-204183220	127845	445.13	171.46
GSHG0002494	ARNT	down	2.59	7.23e-118	1.51e-115	chr1(-):150782183-150849245	405	4815.45	1859.29
GSHG0031087	WDR31	down	2.59	2.11e-29	3.72e-28	chr9(-):116075503-116102620	114987	514.54	198.34
GSHG0004998	SNX32	down	2.59	4.63e-12	3.18e-11	chr11(+):65601410-65624362	254122	171.61	66.65
GSHG0008732	LOC102724814	down	2.58	1.13e-34	2.59e-33	chr14(+):24030306-24037282	102724814	570.75	220.71
GSHG0014720	CRTC1	down	2.58	5.58e-47	1.98e-45	chr19(+):18794425-18893142	23373	1127.49	435.73
GSHG0021084	EAF2	down	2.57	2.4e-07	1.13e-06	chr3(+):121554027-121605373	55840	87.7	33.95
GSHG0032404	GABRA3	up	2.56	4.43e-22	5.5e-21	chrX(-):151335634-151867197	2556	145	371.28
GSHG0120064	--	up	2.56	0.0235	0.0556	chr11(+):62529778-62529800	--	4.22	10.82
GSHG0024831	CENPK	down	2.56	2.83e-39	7.7e-38	chr5(-):64812104-64858995	64105	956.52	373.5
GSHG0028367	SLC25A13	down	2.56	2.93e-169	1.4e-166	chr7(-):95749533-95951459	10165	3701.1	1444.18
GSHG0013164	SHMT1	down	2.56	1.65e-169	8.01e-167	chr17(-):18231174-18266877	6470	3633.6	1420.85
GSHG0021528	--	up	2.55	1.87e-08	9.76e-08	chr3(-):12948885-12949490	--	45.14	115.51
GSHG0138842	--	up	2.55	7.29e-62	4.33e-60	chr19(-):53741850-53745056	--	640.29	1630.74
GSHG0132447	--	down	2.55	1.01e-10	6.26e-10	chr2(+):96080709-96082345	--	219.46	85.79
GSHG0006417	NCAPD2	down	2.55	0	0	chr12(+):6602545-6641132	9918	34600.4	13582.1
GSHG0021521	TAMM41	up	2.53	1.58e-52	6.91e-51	chr3(-):11831918-11888393	132001	473.12	1194.02
GSHG0013599	MKS1	down	2.53	8.52e-33	1.76e-31	chr17(-):56282797-56296966	54903	609.15	241.1
GSHG0011024	EEF2K	down	2.53	3.28e-128	8.04e-126	chr16(+):22217592-22300066	29904	2273.19	900.3
GSHG0118757	--	down	2.53	1.09e-10	6.75e-10	chr9(+):90792610-90794628	--	219.71	87.04
GSHG0000604	PDE4B	up	2.52	6.34e-35	1.46e-33	chr1(+):66258193-66840262	5142	188.5	475.54
GSHG0001103	PPOX	down	2.52	1.76e-47	6.39e-46	chr1(+):161136171-161147801	5498	577.37	228.47
GSHG0025840	--	down	2.52	3.32e-31	6.29e-30	chr6(+):73972938-74001059	--	570.07	226.02
GSHG0138053	--	down	2.51	2.06e-28	3.48e-27	chr17(-):78174474-78178870	--	605.02	241.27
GSHG0002519	THEM4	down	2.5	9.89e-42	2.93e-40	chr1(-):151843342-151882361	117145	870.56	348.13
GSHG0033814	PC	down	2.5	5.9e-149	2.13e-146	chr11(-):66615986-66725847	5091	3810.43	1523.97
GSHG0031246	SARDH	down	2.5	2.79e-23	3.69e-22	chr9(-):136528686-136605077	1757	321.99	128.87
GSHG0041576	SNORA6	up	2.49	1.68e-10	1.02e-09	chr3(+):39449882-39450030	574040	57.87	144.08
GSHG0124629	FCF1P2	up	2.49	1.88e-50	7.58e-49	chr3(-):48331770-48333168	101060195	553.99	1377.9
GSHG0000942	TARS2	down	2.49	4.5e-141	1.35e-138	chr1(+):150459840-150480085	80222	5340.87	2140.34
GSHG0030457	RALGPS1	down	2.49	5.66e-18	5.69e-17	chr9(+):129677053-129985445	9649	309.83	124.14
GSHG0028407	CASTOR3	down	2.49	8.72e-61	5.07e-59	chr7(-):99798280-99869855	352954	833.17	334.84
GSHG0145496	ST3GAL3	down	2.49	3.67e-12	2.54e-11	chr1(+):44171493-44396837	6487	189.09	75.98
GSHG0098197	--	up	2.48	0.00283	0.00818	chr5(+):21469799-21469840	--	9.7	23.95
GSHG0016064	ZNF577	up	2.48	4.18e-05	0.000156	chr19(-):52359057-52391229	84765	37.28	92.82
GSHG0003074	LINC01139	down	2.48	1e-22	1.28e-21	chr1(-):238643686-238649323	339535	260.75	104.85
GSHG0140998	--	down	2.48	6.74e-07	3.02e-06	chr3(-):129565893-129566800	--	189.95	76.54
GSHG0018775	PABPC1L	down	2.47	3.73e-25	5.41e-24	chr20(+):43538701-43587797	80336	569.32	230.27
GSHG0010823	CHTF18	down	2.47	8.05e-151	2.95e-148	chr16(+):838622-848077	63922	4404.53	1781.49
GSHG0020825	HEMK1	down	2.47	1.68e-29	2.97e-28	chr3(+):50606583-50622422	51409	603.08	243.78
GSHG0028305	GSAP	down	2.47	4.75e-10	2.8e-09	chr7(-):76940068-77045717	54103	175.31	70.93
GSHG0012923	HEXDC	down	2.47	4.26e-29	7.41e-28	chr17(+):80371004-80400520	284004	548.32	222.19
GSHG0034002	TNXB // ATF6B	down	2.46	1.99e-170	1e-167	chr6(-):32008931-32096030	1388, 7148	4599.64	1866.08
GSHG0133803	TRIM66	down	2.46	1.24e-09	7.11e-09	chr11(-):8633584-8693413	9866	165.84	67.32
GSHG0014048	ME2	down	2.46	5.1e-119	1.09e-116	chr18(+):48405432-48476160	4200	2383.43	968.5
GSHG0025313	PHYKPL	down	2.46	2.93e-17	2.83e-16	chr5(-):177635475-177659823	85007	262.65	107.18
GSHG0006767	MARS	down	2.46	9.99e-238	1.26e-234	chr12(+):57881077-57911352	4141	14186.9	5774.54
GSHG0036082	SNORD133	up	2.45	0.000384	0.00127	chr12(+):50850354-50850569	106633800	14.77	36.11
GSHG0006243	HYOU1	down	2.45	0	0	chr11(-):118914896-118927957	10525	42191.6	17195
GSHG0010345	PLA2G4F	down	2.45	2.71e-37	6.93e-36	chr15(-):42433332-42448839	255189	858.04	349.9
GSHG0018931	TCEA2	down	2.45	2.63e-70	2.05e-68	chr20(+):62688175-62708432	6919	1362.81	555.35
GSHG0019137	GSS	down	2.44	4.63e-173	2.49e-170	chr20(-):33516237-33543830	2937	4231.13	1731.85
GSHG0023963	KIF2A	down	2.44	1.56e-113	3.08e-111	chr5(+):61601989-61683009	3796	3272.03	1340.95
GSHG0032000	PHKA2	down	2.44	1.07e-42	3.26e-41	chrX(-):18910416-19002480	5256	939.07	385.13
GSHG0026082	PEX3	down	2.44	5.31e-50	2.11e-48	chr6(+):143771918-143811753	8504	1109.07	454.65
GSHG0118516	FLNB	down	2.44	0	0	chr3(+):57994125-58157982	2317	11836.2	4853.49
GSHG0152327	MFSD14C	up	2.43	7.7e-06	3.12e-05	chr9(-):99705195-99775964	84278	251.02	610.5
GSHG0044332	SNORD87	up	2.43	0.00475	0.0131	chr8(-):67834709-67834784	641648	16.7	40.39
GSHG0144726	--	down	2.43	3.33e-13	2.48e-12	chrX(-):73416194-73418548	--	373.84	153.54
GSHG0132335	NICN1	down	2.43	2.58e-31	4.92e-30	chr3(-):49459766-49466760	84276	646.45	266.5
GSHG0144799	--	down	2.42	0.000954	0.00299	chr9(-):99657159-99657289	--	56.21	23.16
GSHG0043143	MIR7161	down	2.42	0.0443	0.0964	chr6(+):159030738-159030822	102465694	11.66	4.78
GSHG0013860	B3GNTL1	down	2.41	3.11e-13	2.32e-12	chr17(-):80900025-81009686	146712	245.83	101.64
GSHG0005845	TMEM223	down	2.41	3.38e-67	2.4e-65	chr11(-):62554981-62559493	79064	1740.07	722.53
GSHG0103386	--	down	2.41	0.0207	0.0497	chr1(+):153940100-153940131	--	22.51	9.3
GSHG0011487	LUC7L	up	2.4	1.62e-163	7.45e-161	chr16(-):238968-279481	55692	2288.82	5491.76
GSHG0000964	TDRKH-AS1	down	2.4	5.38e-12	3.68e-11	chr1(+):151763225-151766877	109729141	184.86	77.25
GSHG0029137	OTUD6B	up	2.38	1.02e-110	1.9e-108	chr8(+):92082424-92099322	51633	998.03	2378.3
GSHG0001656	--	up	2.38	7.23e-37	1.81e-35	chr1(-):1193438-1196954	--	281.5	669.47
GSHG0022536	FAM114A1	down	2.38	3.55e-37	9e-36	chr4(+):38869354-38947365	92689	785.9	329.33
GSHG0020437	CENPM	down	2.38	2.07e-143	6.62e-141	chr22(-):42334725-42343168	79019	3497.2	1467.79
GSHG0144727	--	down	2.38	7.34e-13	5.34e-12	chrX(-):73420064-73422812	--	363.46	152.77
GSHG0022102	COPB2	down	2.38	5.35e-180	3e-177	chr3(-):139076429-139108522	9276	13489.8	5678.38
GSHG0031426	SAT1	up	2.37	6.35e-144	2.08e-141	chrX(+):23801275-23804340	6303	1585.68	3754.02
GSHG0011740	SULT1A1	down	2.37	5.34e-14	4.21e-13	chr16(-):28616530-28634907	6817	352.44	148.68
GSHG0005878	SF1	up	2.36	0	0	chr11(-):64532076-64546316	7536	15113.4	35680.8
GSHG0121782	--	up	2.36	0.0264	0.0616	chr17(+):25622225-25622307	--	6.44	15.36
GSHG0016146	ZSCAN5A	down	2.36	1.35e-05	5.32e-05	chr19(-):56732672-56879756	79149	114.74	48.45
GSHG0007541	SMARCC2	down	2.36	2.19e-272	3.46e-269	chr12(-):56556144-56583358	6601	16686.2	7064.31
GSHG0009019	TMEM63C	down	2.36	5.85e-07	2.64e-06	chr14(+):77648102-77725838	57156	157.41	66.66
GSHG0009266	DHRS1	down	2.36	5.5e-49	2.1e-47	chr14(-):24759806-24769039	115817	609.67	258.79
GSHG0009577	LGMN	down	2.36	2.15e-109	3.86e-107	chr14(-):93170153-93215047	5641	1972.42	836.49
GSHG0030614	--	up	2.35	2.23e-12	1.56e-11	chr9(+):140163363-140164732	--	94.1	221.01
GSHG0020550	EDEM1	down	2.35	3.43e-68	2.5e-66	chr3(+):5229331-5261650	9695	1380.87	586.88
GSHG0003068	NID1	down	2.35	1.41e-64	9.1e-63	chr1(-):236139141-236228502	4811	1075.75	457.88
GSHG0026954	REPS1	down	2.35	3.1e-163	1.37e-160	chr6(-):139225154-139309398	85021	4313.17	1837.57
GSHG0014153	TYMSOS	down	2.35	6.64e-13	4.85e-12	chr18(-):641320-658340	494514	214.2	91.1
GSHG0010897	LINC00921 // ZNF263	up	2.34	2.73e-201	2.38e-198	chr16(+):3313768-3341454	10127, 283876	2282.2	5339.85
GSHG0028347	PEX1	down	2.34	1.87e-146	6.37e-144	chr7(-):92116338-92157845	5189	4012.66	1712.28
GSHG0015343	GNG7	down	2.34	7.21e-11	4.53e-10	chr19(-):2510393-2702746	2788	176.81	75.59
GSHG0020808	APEH	down	2.34	6e-306	1e-302	chr3(+):49711435-49720933	327	14183.8	6050.78
GSHG0011520	IFT140	down	2.34	3.56e-19	3.8e-18	chr16(-):1560429-1662109	9742	533	227.35
GSHG0015147	ZNF610	up	2.33	1.71e-07	8.13e-07	chr19(+):52839498-52871030	162963	54.17	126.17
GSHG0024767	C5orf34	down	2.33	3.21e-22	4.01e-21	chr5(-):43486799-43515273	375444	604.17	258.99
GSHG0013733	GALK1	down	2.33	1.58e-41	4.64e-40	chr17(-):73747675-73761317	2584	811	347.43
GSHG0015459	RAB11B-AS1	down	2.33	4.47e-10	2.65e-09	chr19(-):8439281-8455575	100507567	162.41	69.59
GSHG0019949	TCN2	down	2.33	1.82e-18	1.87e-17	chr22(+):30999999-31024449	6948	336.88	144.88
GSHG0000646	MIGA1	down	2.32	4.31e-26	6.52e-25	chr1(+):78245309-78345224	374986	642.91	276.62
GSHG0024934	CCNH	down	2.32	3.49e-65	2.31e-63	chr5(-):86687311-86708850	902	1692.58	729.36
GSHG0005265	TTC12	down	2.32	5.86e-34	1.27e-32	chr11(+):113185251-113244016	54970	899.66	386.99
GSHG0001928	ADGRB2	down	2.32	2.07e-67	1.48e-65	chr1(-):32192707-32230494	576	1753.77	755.85
GSHG0029096	CRISPLD1	down	2.32	1.19e-08	6.28e-08	chr8(+):75896708-75946798	83690	174.55	75.18
GSHG0002161	JAK1	up	2.31	1.44e-32	2.95e-31	chr1(-):65298906-65533429	3716	272.77	628.87
GSHG0030792	GBA2	down	2.31	3.31e-112	6.38e-110	chr9(-):35736861-35749983	57704	5280.01	2284.64
GSHG0025197	FAM114A2	down	2.31	1.26e-46	4.38e-45	chr5(-):153335160-153418498	10827	1246.73	540.48
GSHG0028905	EPHX2	down	2.31	5.48e-173	2.88e-170	chr8(+):27348519-27402439	2053	4733.26	2050.52
GSHG0020685	FBXL2	up	2.3	3.9e-27	6.15e-26	chr3(+):33318517-33464190	25827	297.15	683.17
GSHG0152096	LOC105375690	down	2.3	9.52e-25	1.36e-23	chr8(-):104493508-104514138	105375690	1041.72	453.4
GSHG0031635	ATP7A	down	2.3	2.42e-11	1.58e-10	chrX(+):77166153-77305892	538	209.86	91.27
GSHG0006555	ARNTL2	down	2.3	5.97e-18	5.99e-17	chr12(+):27485787-27578746	56938	376.72	163.6
GSHG0021607	TRANK1	down	2.29	1.47e-55	7.18e-54	chr3(-):36868308-36986548	9881	2479.64	1084.22
GSHG0013843	CCDC57	down	2.29	1.06e-17	1.04e-16	chr17(-):80059330-80170754	284001	403.24	176.35
GSHG0011770	TBC1D10B	down	2.29	4.09e-49	1.57e-47	chr16(-):30368422-30381522	26000	2086.01	912.24
GSHG0022985	CEP44	up	2.28	6.41e-24	8.74e-23	chr4(+):175204828-175254531	80817	257.59	586
GSHG0021327	ECT2	down	2.28	2.65e-140	7.69e-138	chr3(+):172468475-172539264	1894	9221.12	4045.99
GSHG0035243	SNORA3A	up	2.27	8.25e-08	4.04e-07	chr11(+):8705774-8705903	619562	32.35	73.64
GSHG0015986	GYS1	down	2.27	1.52e-142	4.75e-140	chr19(-):49471383-49496610	2997	6223.6	2737.73
GSHG0017019	RBM45	down	2.27	8.87e-18	8.79e-17	chr2(+):178977151-178994380	129831	405.21	178.59
GSHG0135628	--	up	2.26	2.8e-32	5.63e-31	chr12(+):98997629-99000150	--	472.6	1066.95
GSHG0018702	ACSS2	down	2.26	3.79e-67	2.68e-65	chr20(+):33446978-33515769	55902	1427.7	630.08
GSHG0020367	TST	down	2.26	2.78e-17	2.68e-16	chr22(-):37406900-37416224	7263	464.64	205.09
GSHG0029533	PLPP5	down	2.26	8.39e-141	2.49e-138	chr8(-):38120648-38126750	84513	3688.62	1629.15
GSHG0024595	NSUN2	down	2.26	2.93e-162	1.25e-159	chr5(-):6599353-6633473	54888	5429.46	2402.41
GSHG0031391	MOSPD2	down	2.26	2.11e-17	2.05e-16	chrX(+):14891527-14940442	158747	422.19	186.63
GSHG0011950	AARS	down	2.26	7.94e-207	8.02e-204	chr16(-):70286290-70323412	16	25001.4	11072.5
GSHG0023926	ITGA2	down	2.26	2.79e-34	6.18e-33	chr5(+):52285156-52390609	3673	1149.49	509.53
GSHG0135820	--	down	2.26	2.15e-56	1.09e-54	chr12(-):123638784-123640728	--	1783.89	790.98
GSHG0020588	ATG7	down	2.26	2.4e-57	1.25e-55	chr3(+):11314010-11606126	10533	1380.46	611.75
GSHG0011634	ZC3H7A	down	2.26	6.56e-201	5.52e-198	chr16(-):11844442-11891114	29066	6975.53	3092.08
GSHG0134143	--	up	2.25	0.00866	0.0227	chr1(+):166820598-166820619	--	9.3	21.12
GSHG0026991	NUP43	down	2.25	2.38e-85	2.68e-83	chr6(-):150045454-150067708	348995	1865.95	829.22
GSHG0011865	BBS2	down	2.25	1.03e-81	1.06e-79	chr16(-):56518259-56554195	583	2512.89	1116.25
GSHG0006640	PRPF40B	down	2.25	3.74e-24	5.16e-23	chr12(+):50017197-50038451	25766	469.04	208.78
GSHG0036355	SNORD59A	up	2.24	0.0377	0.0839	chr12(-):57038811-57038885	26789	5.35	12.03
GSHG0017044	DNAJC10	down	2.24	2.72e-134	7.46e-132	chr2(+):183580768-183644752	54431	6211.65	2772.34
GSHG0013417	GHDC	down	2.24	1.69e-53	7.65e-52	chr17(-):40341106-40346550	84514	1082.9	483.59
GSHG0011311	UTP4	down	2.23	2e-110	3.66e-108	chr16(+):69166499-69202936	84916	3422.96	1532.87
GSHG0022584	SPATA18	down	2.23	2.1e-14	1.7e-13	chr4(+):52917497-52963471	132671	255.57	114.63
GSHG0030303	NCBP1	down	2.23	9.39e-104	1.56e-101	chr9(+):100395705-100436030	4686	4680.41	2103.79
GSHG0030616	NOXA1	down	2.23	5.88e-09	3.19e-08	chr9(+):140317847-140328864	10811	152	68.43
GSHG0028520	WNT2	up	2.22	4.27e-05	0.000159	chr7(-):116916685-116963343	7472	58.32	129.84
GSHG0119116	ZNF544	up	2.22	8.33e-62	4.94e-60	chr19(+):58740047-58788861	27300	802.4	1782.54
GSHG0145667	GAS6-AS1 // GAS6-AS2 // GAS6-DT	down	2.22	5.5e-130	1.39e-127	chr13(+):114518583-114569805	100506394, 650669	3016.89	1358.6
GSHG0001868	RSRP1	up	2.21	4.26e-83	4.55e-81	chr1(-):25568728-25594416	57035	1148.21	2540.98
GSHG0024429	GABRA1	up	2.21	2.29e-31	4.37e-30	chr5(+):161274197-161326965	2554	448.33	990.05
GSHG0008183	CLN5	down	2.21	2.96e-34	6.54e-33	chr13(+):77564810-77576651	1203	888.41	401.24
GSHG0027496	ADAM22	down	2.21	1.42e-107	2.5e-105	chr7(+):87563458-87832203	53616	1808.66	818.82
GSHG0018230	STAT1	down	2.21	1.28e-167	5.99e-165	chr2(-):191833762-191878976	6772	3262.32	1477.79
GSHG0015454	KANK3	down	2.21	1.07e-07	5.16e-07	chr19(-):8087955-8408146	256949	153.88	69.91
GSHG0134481	--	up	2.2	0.0147	0.0366	chr1(+):143165195-143165226	--	10.41	22.92
GSHG0026655	PLA2G7	down	2.2	3.74e-84	4.11e-82	chr6(-):46663208-46703430	7941	1854.68	841.41
GSHG0016910	KIF5C	down	2.2	2.09e-65	1.39e-63	chr2(+):149632792-149883273	3800	1264.15	574.79
GSHG0019962	SFI1	down	2.2	2.27e-90	2.84e-88	chr22(+):31892125-32014537	9814	2189.06	993.79
GSHG0007564	MYO1A	down	2.2	7.67e-103	1.24e-100	chr12(-):57422301-57444549	4640	2693.38	1224.25
GSHG0005021	CCS	down	2.2	1.22e-50	4.98e-49	chr11(+):66360669-66373489	9973	955.19	434.45
GSHG0008825	ATP5S	down	2.2	3.68e-19	3.92e-18	chr14(+):50779047-50802276	27109	351.11	159.66
GSHG0003053	TARBP1	down	2.2	8.39e-20	9.35e-19	chr1(-):234527059-234614854	6894	386.63	176.01
GSHG0140559	--	up	2.19	3.61e-32	7.22e-31	chr3(+):14240060-14242620	--	308.11	675.37
GSHG0006647	ASIC1	down	2.19	2.28e-42	6.9e-41	chr12(+):50451420-50477404	41	801.34	364.55
GSHG0016582	TTC31	down	2.19	1.56e-21	1.86e-20	chr2(+):74710200-74721691	64427	677.52	308.71
GSHG0013667	LRRC37A3	down	2.19	1.33e-07	6.36e-07	chr17(-):62850252-62915609	374819	137.84	62.87
GSHG0019682	HLCS	down	2.19	3.67e-81	3.7e-79	chr21(-):38120926-38362694	3141	1798.44	822.3
GSHG0013869	TYMS	down	2.19	5.83e-171	3.01e-168	chr18(+):657584-673575	7298	5251.59	2402.68
GSHG0020176	CLTCL1	down	2.19	1.22e-22	1.56e-21	chr22(-):19166986-19279239	8218	402.25	183.91
GSHG0132315	SNHG17	up	2.18	3.57e-53	1.61e-51	chr20(-):37049235-37064020	388796	697.08	1522.35
GSHG0043195	SCARNA27	up	2.18	0.0136	0.0341	chr6(-):8086641-8086766	100124533	10.87	23.87
GSHG0000435	ERMAP	down	2.18	2.95e-05	0.000112	chr1(+):43282776-43310660	114625	118.97	54.32
GSHG0030087	GALT	down	2.18	6.34e-57	3.26e-55	chr9(+):34646586-34650595	2592	987.27	451.91
GSHG0008192	RBM26-AS1	down	2.18	1.8e-06	7.75e-06	chr13(+):79980444-79998466	100505538	174.26	79.99
GSHG0145621	PRG2 // SLC43A3	down	2.18	5.39e-56	2.7e-54	chr11(-):57154260-57195053	29015, 5553	1414.27	650
GSHG0144520	--	up	2.17	0.00681	0.0182	chrX(+):70518134-70518220	--	11.77	25.59
GSHG0007916	SLC15A4	up	2.17	2.76e-40	7.75e-39	chr12(-):129277739-129308547	121260	485.44	1052.77
GSHG0001206	RABGAP1L	down	2.17	9.83e-12	6.57e-11	chr1(+):174128548-174964445	9910	181.16	83.24
GSHG0017605	SRBD1	down	2.17	1.3e-18	1.35e-17	chr2(-):45615820-45838433	55133	404.14	186.48
GSHG0006530	PYROXD1	down	2.17	2.71e-55	1.31e-53	chr12(+):21590538-21624176	79912	1405.31	647.25
GSHG0020778	NBEAL2	down	2.17	3.74e-78	3.46e-76	chr3(+):47021173-47051195	23218	2206.35	1016.91
GSHG0010419	DMXL2	down	2.17	4.56e-23	5.94e-22	chr15(-):51739921-51914968	23312	707.91	327.12
GSHG0019786	C21orf58	down	2.17	1.26e-23	1.69e-22	chr21(-):47720345-47743813	54058	818.02	377.46
GSHG0045835	SDAD1	down	2.17	2.46e-59	1.37e-57	chr4(-):76871059-76912115	55153	2277.32	1052.21
GSHG0033167	--	up	2.16	1.42e-08	7.47e-08	chr11(+):66027742-66028544	--	82.8	178.42
GSHG0031876	MTM1	down	2.16	1.08e-13	8.31e-13	chrX(+):149737047-149841614	4534	367.77	170.33
GSHG0139385	--	down	2.16	8.05e-14	6.27e-13	chr2(-):91812426-91815113	--	773.74	358.5
GSHG0001356	ATP2B4	down	2.16	3.12e-46	1.07e-44	chr1(+):203595688-203713208	493	1101.41	510.31
GSHG0001698	MEGF6	down	2.16	7.07e-23	9.09e-22	chr1(-):3404513-3528059	1953	530.65	245.36
GSHG0000959	CGN	down	2.16	2.19e-54	1.03e-52	chr1(+):151482986-151511165	57530	1575.28	731.09
GSHG0014693	PGLS	down	2.16	3.15e-70	2.45e-68	chr19(+):17622432-17632095	25796	2839.86	1317.16
GSHG0028453	DNAJC2	up	2.15	1.32e-43	4.12e-42	chr7(-):102952921-102985320	27000	880.81	1896.21
GSHG0030422	MRRF	up	2.15	1.89e-100	3e-98	chr9(+):125026882-125087593	92399	1994.73	4297.5
GSHG0133792	REXO2	down	2.15	7.43e-117	1.51e-114	chr11(+):114310108-114321001	25996	3724.85	1728.7
GSHG0009548	EFCAB11	down	2.15	1.24e-39	3.39e-38	chr14(-):90261340-90421121	90141	1387.37	644.83
GSHG0013521	PRR15L	down	2.15	3.36e-10	2e-09	chr17(-):46029336-46035243	79170	465.07	216.5
GSHG0000292	ACTG1P20	up	2.14	5.79e-39	1.56e-37	chr1(+):27648887-27653016	644961	272.59	582.96
GSHG0012263	--	up	2.14	3.08e-22	3.86e-21	chr17(+):17084818-17142050	--	406.35	869.7
GSHG0133589	ZNF676	up	2.14	1.98e-35	4.67e-34	chr19(-):22361893-22379753	163223	567.39	1215.09
GSHG0005959	FAM86C2P	down	2.14	4.71e-19	5e-18	chr11(-):67559238-67572807	645332	510.87	238.09
GSHG0021374	EIF2B5	down	2.14	3.59e-159	1.46e-156	chr3(+):183852810-184402546	8893	6336.45	2957.44
GSHG0015823	CNTD2	down	2.14	3.16e-09	1.75e-08	chr19(-):40728115-40732597	79935	141.5	66.23
GSHG0019677	SETD4	up	2.13	6.06e-35	1.4e-33	chr21(-):37406840-37451687	54093	333.77	710.93
GSHG0017377	LINC01881	up	2.13	6.4e-18	6.42e-17	chr2(+):243030784-243102476	728323	222.51	474.72
GSHG0044220	--	up	2.13	0.00753	0.0199	chr8(+):145743871-145743906	--	9.35	19.81
GSHG0010944	--	up	2.13	2.12e-115	4.29e-113	chr16(+):9201096-9207037	--	4940.85	10514.5
GSHG0038842	SNORD65	up	2.13	0.037	0.0826	chr17(+):16344540-16344612	692106	8.11	17.33
GSHG0020809	RNF123	down	2.13	4.78e-95	6.67e-93	chr3(+):49726932-49758961	63891	2819.06	1321.59
GSHG0011457	ACSF3	down	2.13	1.07e-35	2.55e-34	chr16(+):89160217-89222254	197322	1092.95	512.41
GSHG0008612	TMTC4	down	2.13	2.84e-82	2.95e-80	chr13(-):101255887-101327189	84899	2034.9	955.22
GSHG0017995	POTEF	down	2.13	1.44e-21	1.73e-20	chr2(-):130831108-130886796	728378	577.66	271.74
GSHG0022449	LOC93622	up	2.12	6.07e-12	4.13e-11	chr4(+):6675171-6677775	93622	102.52	217.15
GSHG0004370	SMNDC1	up	2.12	5.69e-57	2.93e-55	chr10(-):112052799-112064707	10285	2355.81	4987.56
GSHG0010444	PRTG	up	2.12	1.16e-17	1.14e-16	chr15(-):55903750-56035317	283659	146.22	308.8
GSHG0018537	--	up	2.12	1.02e-09	5.87e-09	chr20(+):3898237-3899054	--	119.27	252.02
GSHG0025473	CARMIL1	down	2.12	1.08e-40	3.07e-39	chr6(+):25279306-25620758	55604	1143.46	538.99
GSHG0006348	NCAPD3	down	2.12	6.53e-203	5.9e-200	chr11(-):134022337-134094426	23310	5732.65	2700.14
GSHG0015490	DNMT1	down	2.12	2.45e-235	2.95e-232	chr19(-):10244020-10305812	1786	22834.9	10759.5
GSHG0009446	ACTN1	down	2.12	1.21e-169	6.01e-167	chr14(-):69340841-69446083	87	10218.8	4818.14
GSHG0023051	--	down	2.12	1.03e-11	6.88e-11	chr4(-):759970-760709	--	311.38	146.9
GSHG0006245	DPAGT1	down	2.11	6.79e-106	1.18e-103	chr11(-):118967213-118979041	1798	2651.73	1254.62
GSHG0012532	NBR2	down	2.11	8.27e-07	3.68e-06	chr17(+):41277574-41305687	10230	157.22	74.77
GSHG0021583	NGLY1	down	2.11	1.37e-47	5e-46	chr3(-):25760436-25831530	55768	1890.14	896.19
GSHG0138062	--	down	2.11	0.00663	0.0178	chr17(-):79363012-79363120	--	30.02	14.29
GSHG0006596	IRAK4	down	2.11	2.3e-18	2.35e-17	chr12(+):44152743-44183350	51135	623.22	295.45
GSHG0013716	FDXR	down	2.11	7.26e-59	4e-57	chr17(-):72858620-72869156	2232	1057.7	501.42
GSHG0019540	TSPEAR-AS2	down	2.11	2.98e-08	1.52e-07	chr21(+):45937098-45940712	114043	164.63	78.16
GSHG0034592	SNORD77	up	2.1	0.0062	0.0167	chr1(-):173835439-173835508	692197	10.13	20.9
GSHG0020114	TRMU	up	2.1	1.02e-86	1.2e-84	chr22(+):46731298-46753236	55687	1684.09	3534.48
GSHG0020758	EXOSC7	up	2.1	2.65e-77	2.42e-75	chr3(+):45016750-45054158	23016	1357.36	2846.53
GSHG0137054	--	up	2.1	4.06e-48	1.5e-46	chr16(+):9198705-9200618	--	1818.7	3810.42
GSHG0015899	ZNF229	up	2.1	9.26e-14	7.17e-13	chr19(-):44930425-44952768	7772	327.83	688.12
GSHG0008058	NHLRC3	down	2.1	7.19e-12	4.86e-11	chr13(+):39612448-39624242	387921	229.87	109.21
GSHG0132569	CYP4F35P	down	2.1	4.02e-08	2.03e-07	chr18(+):14337422-14342523	284233	443.58	211.47
GSHG0021539	XPC	down	2.1	4.67e-81	4.66e-79	chr3(-):14186647-14220173	7508	4653.43	2217.64
GSHG0009557	RPS6KA5	down	2.1	1.24e-23	1.65e-22	chr14(-):91334466-91526993	9252	465.46	222.19
GSHG0014574	SLC44A2	down	2.1	1.46e-79	1.41e-77	chr19(+):10713121-10755235	57153	3470.92	1655.98
GSHG0001934	TMEM234	up	2.09	4.05e-10	2.4e-09	chr1(-):31830620-32687972	56063	120.91	252.23
GSHG0002111	C1orf123	down	2.09	1.37e-36	3.39e-35	chr1(-):53679774-53686311	54987	1065.7	508.89
GSHG0000968	FLG-AS1	down	2.09	3.94e-32	7.84e-31	chr1(+):152285935-152339168	339400	800.9	382.55
GSHG0029227	TBC1D31	down	2.09	1.6e-17	1.56e-16	chr8(+):124084859-124164390	93594	768.13	368.22
GSHG0021381	PSMD2	down	2.09	0	0	chr3(+):184016494-184026842	5708	24214.9	11600.1
GSHG0028952	ASH2L	down	2.09	1.61e-93	2.2e-91	chr8(+):37963011-37997598	9070	4580.1	2193.99
GSHG0145563	PYCR2	down	2.09	2.34e-128	5.81e-126	chr1(-):226107577-226112040	29920	4760.02	2280.1
GSHG0000735	RTCA	down	2.09	1.45e-62	8.86e-61	chr1(+):100731714-100758323	8634	1169.3	560.16
GSHG0013453	HDAC5	down	2.09	1.47e-93	2.02e-91	chr17(-):42154121-42201014	10014	2394.47	1146.49
GSHG0018578	NDUFAF5	up	2.08	4.89e-44	1.56e-42	chr20(+):13765672-13799065	79133	599.95	1248.01
GSHG0134292	--	up	2.08	0.00592	0.0161	chr1(-):1208672-1208738	--	14.94	31.12
GSHG0024994	NREP	down	2.08	2.39e-28	4.02e-27	chr5(-):110998323-111312628	9315	1079.54	517.42
GSHG0016237	ASAP2	down	2.08	1.25e-27	2.01e-26	chr2(+):9346894-9545812	8853	999.61	480.54
GSHG0023338	NUP54	down	2.08	1.35e-81	1.37e-79	chr4(-):77035813-77069668	53371	2128.68	1022
GSHG0006770	KIF5A	down	2.08	2.29e-22	2.88e-21	chr12(+):57943775-57980415	3798	594.03	285.29
GSHG0020566	OGG1	down	2.08	4.75e-32	9.43e-31	chr3(+):9791628-9808353	4968	915.17	439.99
GSHG0017831	LMAN2L	down	2.08	3.65e-16	3.28e-15	chr2(-):97371669-97405830	81562	552.8	266.43
GSHG0015353	ZNF77	up	2.07	1.21e-37	3.13e-36	chr19(-):2933217-2944969	58492	655.05	1356.49
GSHG0009786	C15orf62	up	2.07	1.5e-13	1.15e-12	chr15(+):41062159-41064645	643338	283.84	587.23
GSHG0032074	SSX3	up	2.07	3.96e-82	4.09e-80	chrX(-):48205863-48216188	10214	1677.43	3470.09
GSHG0028929	UBXN8	up	2.07	1.41e-46	4.91e-45	chr8(+):30601682-30624524	7993	870.22	1800.45
GSHG0016527	ANTXR1	down	2.07	9.35e-10	5.39e-09	chr2(+):69240276-69476457	84168	172.24	83.29
GSHG0020850	PHF7	down	2.07	1.76e-06	7.6e-06	chr3(+):52444524-52457656	51533	146.15	70.35
GSHG0010554	UACA	down	2.07	5.72e-34	1.24e-32	chr15(-):70946895-71055932	55075	909.32	439.05
GSHG0010804	NHLRC4 // PIGQ	down	2.07	4.05e-44	1.29e-42	chr16(+):616995-634136	283948, 9091	1681.23	810.94
GSHG0132647	PAN2	down	2.07	1.42e-133	3.86e-131	chr12(-):56710007-56727837	9924	8675.91	4192.16
GSHG0022945	TMEM144	down	2.07	1.04e-13	8.02e-13	chr4(+):159131401-159176439	55314	275.54	133.31
GSHG0011800	C16orf58	down	2.07	3.99e-73	3.34e-71	chr16(-):31498518-31519740	64755	1606.29	776.96
GSHG0012240	ARHGAP44	down	2.07	3.03e-10	1.81e-09	chr17(+):12692829-12913282	9912	282.69	136.47
GSHG0021553	COLQ // HACL1	up	2.06	3.14e-05	0.000119	chr3(-):15491640-15643359	26061, 8292	83.35	172.21
GSHG0011712	EARS2	up	2.06	2.05e-86	2.39e-84	chr16(-):23533335-23568696	124454	2405.68	4953.76
GSHG0019743	SIK1B // SIK1	up	2.06	1.01e-51	4.28e-50	chr21(-):44834363-44847069	102724428, 150094	996.64	2048.77
GSHG0003069	ERO1B	down	2.06	4.09e-15	3.45e-14	chr1(-):236378424-236445339	56605	283.48	137.63
GSHG0007844	CIT	down	2.06	1.34e-30	2.46e-29	chr12(-):120123595-120315095	11113	727.6	352.37
GSHG0032698	PRUNE2	down	2.06	6.92e-45	2.28e-43	chr9(-):79226292-79521003	158471	1009.31	490.36
GSHG0006996	ANKRD13A	down	2.06	9.16e-59	5.01e-57	chr12(+):110436991-110477237	88455	1902.13	924.91
GSHG0018367	OBSL1	down	2.06	9.25e-13	6.67e-12	chr2(-):220415450-220436268	23363	276.91	134.46
GSHG0015916	EML2	down	2.06	6.18e-84	6.73e-82	chr19(-):46110255-46148887	24139	3568.83	1733.53
GSHG0001881	PAFAH2	down	2.06	5.25e-23	6.81e-22	chr1(-):26286258-26324648	5051	903.29	439.13
GSHG0010263	MTMR10	down	2.05	3.51e-11	2.25e-10	chr15(-):31231144-31283807	54893	212.41	103.57
GSHG0000170	FBLIM1	down	2.05	5.91e-07	2.66e-06	chr1(+):16083154-16113088	54751	182.9	89.11
GSHG0053672	CELSR3-AS1 // LINC02585	down	2.05	0.0325	0.0736	chr3(+):48701201-48706601	102724368	29.24	14.23
GSHG0132310	SLC13A3	down	2.05	1.07e-25	1.58e-24	chr20(-):45186462-45313124	64849	717.64	349.26
GSHG0016775	TMEM87B	down	2.05	1.68e-32	3.41e-31	chr2(+):112812800-112876895	84910	1416.91	691.14
GSHG0010778	TARSL2	down	2.05	1.7e-13	1.29e-12	chr15(-):102193951-102264645	123283	354.54	172.54
GSHG0007798	IQCD	down	2.05	5.46e-08	2.72e-07	chr12(-):113633248-113658899	115811	281.96	137.83
GSHG0013685	WIPI1	down	2.05	1.69e-10	1.03e-09	chr17(-):66417422-66453665	55062	384.86	187.71
GSHG0011080	NFATC2IP	down	2.05	5.09e-34	1.1e-32	chr16(+):28962128-28977765	84901	933.11	456.12
GSHG0014499	NRTN	down	2.05	3.26e-08	1.66e-07	chr19(+):5823813-5828334	4902	232.23	113.27
GSHG0145817	SPPL2B	down	2.05	5.67e-27	8.9e-26	chr19(+):2328629-2355099	56928	1263.75	617.26
GSHG0005835	EML3	down	2.05	3.84e-34	8.4e-33	chr11(-):62369689-62380237	256364	892.5	436.1
GSHG0028024	SOSTDC1	up	2.04	8.89e-20	9.89e-19	chr7(-):16501106-16570205	25928	205.47	419.75
GSHG0041626	SNORD19B	up	2.04	0.002	0.00594	chr3(+):52724754-52724846	100113381	16.74	34.04
GSHG0136417	--	up	2.04	1.98e-16	1.82e-15	chr15(+):76232761-76234281	--	402.5	820.95
GSHG0008586	UGGT2	up	2.04	3.51e-11	2.25e-10	chr13(-):96453836-96705736	55757	79.65	163.07
GSHG0019906	CRYBB2P1	up	2.04	1.93e-34	4.35e-33	chr22(+):25844051-25907566	1416	579.57	1179.76
GSHG0004415	NSMCE4A	down	2.04	5.03e-21	5.88e-20	chr10(-):123716611-123734743	54780	1197.59	585.86
GSHG0022120	GK5	down	2.04	1.2e-09	6.87e-09	chr3(-):141876369-141944449	256356	237.99	116.11
GSHG0007578	CYP27B1	down	2.04	4.67e-10	2.76e-09	chr12(-):58156118-58160976	1594	184.76	90.49
GSHG0002877	PLEKHA6	down	2.04	3.57e-60	2.05e-58	chr1(-):204187980-204329057	22874	10580.9	5182.63
GSHG0013218	KIAA0100	down	2.04	1.39e-161	5.74e-159	chr17(-):26941458-26972472	9703	7664.1	3755.97
GSHG0030918	AGTPBP1	down	2.04	1.05e-26	1.64e-25	chr9(-):88161455-88356944	23287	814.12	399.74
GSHG0014457	TLE6	down	2.04	1.27e-07	6.11e-07	chr19(+):2977531-2995182	79816	215.89	105.88
GSHG0133452	HSD17B8	down	2.04	1.75e-50	7.07e-49	chr6(+):33172414-33174608	7923	1478.31	726.33
GSHG0015966	TMEM143	down	2.04	8.11e-18	8.06e-17	chr19(-):48835613-48867494	55260	606.04	297.43
GSHG0132702	TMEM62	down	2.04	8.73e-26	1.3e-24	chr15(+):43425313-43477349	80021	777.39	381.63
GSHG0005308	TRAPPC4	down	2.04	3.8e-72	3.09e-70	chr11(+):118889179-118896162	51399	2330.34	1144.94
GSHG0015310	CBARP	up	2.03	4.21e-34	9.2e-33	chr19(-):1229947-1237990	255057	572.47	1161.31
GSHG0118714	WDYHV1	up	2.03	4.72e-28	7.79e-27	chr8(+):124428965-124460331	55093	432.96	880.19
GSHG0005948	PITPNM1	down	2.03	1.97e-163	8.9e-161	chr11(-):67259240-67272843	9600	5517.13	2713.69
GSHG0032225	TRMT2B	down	2.03	7.65e-23	9.81e-22	chrX(-):100264335-100307105	79979	808.28	397.74
GSHG0010501	HERC1	down	2.03	1.89e-95	2.67e-93	chr15(-):63900818-64126147	8925	9567.15	4718.08
GSHG0002604	PAQR6	down	2.03	1.65e-09	9.38e-09	chr1(-):156213112-156217908	79957	191.44	94.33
GSHG0020985	NIT2	down	2.03	6.26e-81	6.22e-79	chr3(+):100053562-100074478	56954	2201.06	1086.09
GSHG0022177	C3orf33	up	2.02	3.45e-24	4.77e-23	chr3(-):155480401-155524076	285315	633.79	1281.43
GSHG0118779	CBWD6	up	2.02	1.33e-09	7.58e-09	chr9(-):69204538-69262593	644019	172.38	348.72
GSHG0146436	--	up	2.02	0.00876	0.0229	chr1(-):10002937-10003112	--	14.27	28.65
GSHG0133641	BRD9	up	2.02	7.02e-67	4.9e-65	chr5(-):863846-892939	65980	1593.33	3215.29
GSHG0016219	--	up	2.02	1.25e-12	8.96e-12	chr2(+):3454789-3457703	--	207.4	418.61
GSHG0009801	TYRO3	down	2.02	8.65e-75	7.59e-73	chr15(+):41851191-41871534	7301	2558.5	1264.48
GSHG0028690	EZH2	down	2.02	2.85e-61	1.67e-59	chr7(-):148504464-148581441	2146	8002.27	3953.22
GSHG0146060	ZFYVE16	down	2.02	6.41e-58	3.4e-56	chr5(+):79703832-79779197	9765	2639.73	1305.51
GSHG0014215	ABHD3	down	2.02	5.97e-23	7.72e-22	chr18(-):19230858-19284766	171586	691.02	342.1
GSHG0017523	TRMT61B	down	2.02	1.83e-11	1.2e-10	chr2(-):29072690-29093175	55006	465.06	229.86
GSHG0006732	TMEM198B	down	2.02	1.31e-29	2.34e-28	chr12(+):56223392-56230028	440104	1251.01	619.73
GSHG0028627	KLRG2	down	2.02	1.33e-05	5.26e-05	chr7(-):139135374-139168464	346689	130.99	64.85
GSHG0019198	TOMM34	down	2.02	1.07e-49	4.23e-48	chr20(-):43570772-43589114	10953	2079.04	1031.49
GSHG0007802	LINC01234	down	2.01	1.05e-42	3.21e-41	chr12(-):114182382-114211488	100506465	1549.9	769.44
GSHG0031018	ANKS6	down	2.01	9.82e-14	7.59e-13	chr9(-):101493611-101558824	203286	385.28	191.11
GSHG0021379	VWA5B2	down	2.01	1.2e-74	1.04e-72	chr3(+):183948217-183960116	90113	3138.44	1558.34
GSHG0021615	ACAA1	down	2.01	3.23e-119	6.98e-117	chr3(-):38164202-38178733	30	3338.72	1659.96
GSHG0005434	ANO9	down	2.01	3.89e-18	3.95e-17	chr11(-):417930-442011	338440	414.64	206.18
GSHG0012624	ITGA3	down	2.01	1.48e-65	9.94e-64	chr17(+):48133330-48167848	3675	1450.45	721.71
GSHG0027865	LRRC61	down	2.01	1.07e-38	2.86e-37	chr7(+):150006630-150035244	65999	2360.07	1174.65
GSHG0012151	PLD2	down	2.01	1.07e-40	3.04e-39	chr17(+):4710396-4726727	5338	1205	600.25
GSHG0023225	GNPDA2	up	2	1.72e-31	3.3e-30	chr4(-):44703812-44728651	132789	533.97	1068.15
GSHG0003336	WASHC2C	up	2	7.23e-117	1.49e-114	chr10(+):46222648-46288411	253725	2025.02	4043.75
GSHG0013058	--	up	2	1.54e-31	2.98e-30	chr17(-):7588585-7589689	--	276.8	552.38
GSHG0002393	ATP1A1-AS1	down	2	0.000152	0.000532	chr1(-):116935057-116961244	84852	117.86	58.74
GSHG0023186	SEL1L3	down	2	5.66e-30	1.02e-28	chr4(-):25749050-25865217	23231	733.17	365.57
GSHG0024139	MAN2A1	down	2	1.55e-90	1.96e-88	chr5(+):109025067-109205326	4124	1990.06	993.81
GSHG0016678	STARD7-AS1	down	2	1.37e-05	5.4e-05	chr2(+):96874139-96908361	285033	167.86	84.19
GSHG0028955	DDHD2	down	2	3.52e-41	1.02e-39	chr8(+):38089009-38120286	23259	1141.13	569.87
GSHG0015578	ILVBL	down	2	2.98e-34	6.58e-33	chr19(-):15225787-15236610	10994	906.2	453.51
GSHG0000038	MIB2	down	2	1.24e-44	4.06e-43	chr1(+):1550795-1565990	142678	2414.72	1209.2
GSHG0007789	TMEM116	down	2	9.73e-16	8.55e-15	chr12(-):112331537-112451023	89894	363.8	182.17
GSHG0011173	HEATR3	down	2	2.12e-38	5.59e-37	chr16(+):50099852-50141183	55027	1999.96	1002.8

## Sheet: Supp. Table S4
Supplementary Table S4. List of differentially spliced events in Indisulam treated 22Rv1 cells compared to control (fold change >=2, p-value<=0.05)
GENE STABLE ID	Gene Symbol	Alternative Event Type	Involved exon(s)	Regulation Splicing Index	Splicing-Index Fold-Change	Splicing-Index P-Value	Event Coordinates (hg19)	Entrez Gene ID
GSHG0019577	BAGE2 // TPTE // BAGE5 // BAGE // BAGE3 // BAGE4	unknown	i28	up	43.79	0.00025	chr21:10951427-10952911	574,7179,85316,85317,85318,85319
GSHG0025651	KIFC1	unknown	i8	up	42.45	0.000715	chr6:33374264-33374368	3833
GSHG0010877	SRRM2	unknown	i10	up	40.84	0.000152	chr16:2810622-2811561	23524
GSHG0145971	SETD5	unknown	i15	up	27.11	2.81e-05	chr3:9483930-9484573	55209
GSHG0025651	KIFC1	unknown	i9	up	24.09	0.000862	chr6:33374443-33374576	3833
GSHG0002611	IQGAP3	unknown	i25	up	23.8	0.000733	chr1:156508825-156509164	128239
GSHG0009801	TYRO3	unknown	i4	up	22.43	1.52e-05	chr15:41853838-41854745	7301
GSHG0024267	KIF20A	unknown	i5	up	18.43	0.000576	chr5:137518151-137518274	10112
GSHG0013872	NDC80	unknown	i1	up	18.11	3.42e-05	chr18:2571683-2572975	10403
GSHG0009310	MBIP	unknown	i3	up	18.05	8.49e-05	chr14:36783814-36783895	51562
GSHG0017318	MLPH	unknown	i8	up	17.48	0.00015	chr2:238434449-238436019	79083
GSHG0004748	NAT10	unknown	i10	up	17.27	0.000808	chr11:34145403-34145848	55226
GSHG0029241	SQLE	unknown	i10	up	16.81	0.000419	chr8:126033114-126033994	6713
GSHG0011303	PRMT7	unknown	i4	up	16.23	0.000748	chr16:68355366-68357885	54496
GSHG0022496	NCAPG	unknown	i8	up	16.09	0.000275	chr4:17824747-17825269	64151
GSHG0022496	NCAPG	unknown	i9	up	15.78	0.000122	chr4:17825394-17826590	64151
GSHG0011611	USP7	unknown	i21	up	15.39	0.000856	chr16:8996044-8996236	7874
GSHG0011921	RANBP10	unknown	i16	up	15.23	4e-05	chr16:67760461-67761228	57610
GSHG0033904	SMCHD1	unknown	i15	up	15.15	0.000803	chr18:2706469-2707560	23347
GSHG0019152	RBM39	Exon Cassette	e3	down	14.96	0.00121	chr20:34326890-34328809	9584
GSHG0024267	KIF20A	unknown	i4	up	14.55	0.000536	chr5:137517418-137518011	10112
GSHG0027884	SLC4A2	unknown	i21	up	13.71	0.000191	chr7:150771576-150771761	6522
GSHG0020808	APEH	unknown	i17	up	13.65	1.77e-05	chr3:49719401-49719780	327
GSHG0007865	ANAPC5	unknown	i3	up	12.89	0.000817	chr12:121784808-121785603	51433
GSHG0017707	TIA1	unknown	i12	up	12.78	0.000254	chr2:70443424-70443534	7072
GSHG0013049	GPS2 // NEURL4	unknown	i25	up	12.29	7.64e-08	chr17:7221251-7221382	2874,84461
GSHG0026740	PHIP	unknown	i33	up	12.14	2.79e-05	chr6:79664999-79665328	55023
GSHG0027882	NOS3	unknown	i23	up	12.07	0.000123	chr7:150707896-150707986	4846
GSHG0007774	ANAPC7	unknown	i4	up	11.94	2.44e-05	chr12:110825697-110826315	51434
GSHG0000997	INTS3	unknown	i31	up	11.93	3.16e-05	chr1:153745558-153745668	65123
GSHG0019031	SNX5	unknown	i5	up	11.88	6.33e-05	chr20:17934761-17936007	27131
GSHG0000114	TARDBP	unknown	i5	up	11.86	0.000519	chr1:11080657-11082180	23435
GSHG0006767	MARS	unknown	i16	up	11.72	9.54e-05	chr12:57906137-57906533	4141
GSHG0001202	DARS2	unknown	i14	up	11.35	0.000428	chr1:173822706-173822932	55157
GSHG0133487	TRRAP	unknown	i71	up	11.33	0.00096	chr7:98608879-98608963	8295
GSHG0013297	MYO19	unknown	i6	up	11.12	1.69e-05	chr17:34871833-34881057	80179
GSHG0005086	INPPL1	unknown	i12	up	10.87	0.00049	chr11:71942234-71942541	3636
GSHG0015886	SMG9	Alter. Terminal Exon	ae8	up	10.83	0.000589	chr19:44242001-44242272	56006
GSHG0007322	C2CD5	Exon Cassette	e11	up	10.4	0.000696	chr12:22659645-22666313	9847
GSHG0145805	ELP2	unknown	i20	up	10.39	1.96e-06	chr18:33747186-33750025	55250
GSHG0000783	AHCYL1	Alter. First Exon	ae8	up	10.36	0.000144	chr1:110554351-110554983	10768
GSHG0031506	RBM3	Intron Retention	ae7	up	10.23	0.000732	chrX:48435498-48435852	5935
GSHG0024525	RMND5B	Alter. First Exon	ae5	up	10.11	1.13e-05	chr5:177569730-177569852	64777
GSHG0027418	STAG3L4	Exon Cassette	e3	down	9.91	0.00086	chr7:66773564-66773639	64940
GSHG0013297	MYO19	unknown	i8	up	9.46	0.000303	chr17:34870391-34870954	80179
GSHG0001570	MTR	unknown	i2	up	9.33	5.76e-06	chr1:236966943-236969443	4548
GSHG0013403	P3H4	unknown	i3	up	9.05	1.18e-05	chr17:39967286-39967382	10609
GSHG0000467	UROD	Intron Retention	ae7	up	9	0.000236	chr1:45480249-45480407	7389
GSHG0006992	UBE3B	unknown	i8	up	8.95	0.000565	chr12:109927810-109928294	89910
GSHG0132646	CNPY2	unknown	i2	up	8.92	0.000102	chr12:56708750-56708912	10330
GSHG0008699	METTL17	unknown	i8	up	8.8	4.13e-05	chr14:21462223-21462701	64745
GSHG0007720	NUP37	unknown	i9	up	8.68	0.000201	chr12:102468872-102470573	79023
GSHG0012196	POLR2A	unknown	i28	up	8.47	0.000618	chr17:7416243-7416339	5430
GSHG0007802	LINC01234	unknown	i3	up	8.44	0.000126	chr12:114189993-114191234	100506465
GSHG0007716	ARL1	unknown	i6	up	8.43	0.000559	chr12:101789448-101790175	400
GSHG0029749	PABPC1	unknown	i14	up	8.4	0.000858	chr8:101715587-101716523	26986
GSHG0008009	GTF3A	unknown	i7	up	8.37	0.000246	chr13:28008357-28008941	2971
GSHG0132240	MCM3AP	unknown	i7	up	8.35	8.67e-05	chr21:47692743-47693300	8888
GSHG0020787	DHX30	unknown	i10	up	8.28	0.000432	chr3:47882669-47883106	22907
GSHG0022499	PACRGL	Exon Cassette	e9-e10	down	8.27	0.00105	chr4:20706283-20715162	133015
GSHG0024525	RMND5B	Intron Retention	ae7	up	8.2	0.000527	chr5:177570729-177570942	64777
GSHG0014154	ENOSF1	unknown	i17	up	8.19	5.46e-05	chr18:674406-675319	55556
GSHG0000783	AHCYL1	unknown	i19	up	8.14	0.000163	chr1:110562249-110563352	10768
GSHG0030123	GRHPR	unknown	i4	up	8.14	3.14e-05	chr9:37426652-37428480	9380
GSHG0017318	MLPH	unknown	i9	up	8.14	1.93e-05	chr2:238436160-238443206	79083
GSHG0009768	BUB1B // BUB1B-PAK6 // PAK6	unknown	i22	up	8.11	0.000173	chr15:40510764-40512764	106821730,56924,701
GSHG0013218	KIAA0100	unknown	i19	up	8.1	0.000723	chr17:26960419-26960565	9703
GSHG0011019	UQCRC2	unknown	i1	up	8.1	6.69e-05	chr16:21964778-21968555	7385
GSHG0002302	EXTL2	Alter. Acceptor Splice Site	e2	up	8.08	0.000685	chr1:101354309-101361554	2135
GSHG0015490	DNMT1	unknown	i41	up	8.02	0.000791	chr19:10244377-10244891	1786
GSHG0016128	PPP6R1	unknown	i8	up	7.85	0.000166	chr19:55753007-55753532	22870
GSHG0022387	PIGG	Alter. Terminal Exon	e4	up	7.83	0.000225	chr4:495386-496118	54872
GSHG0004768	TTC17	Alter. Terminal Exon	e20	down	7.82	0.000687	chr11:43467481-43468079	55761
GSHG0013910	RALBP1	unknown	i10	up	7.82	0.000172	chr18:9533825-9535668	10928
GSHG0017199	TTLL4	unknown	i18	up	7.74	0.000895	chr2:219618078-219618306	9654
GSHG0006612	TMEM106C	unknown	i2	up	7.71	0.00016	chr12:48358207-48359064	79022
GSHG0012314	CCDC144NL-AS1	unknown	i2	up	7.65	4.97e-05	chr17:20773694-20790904	440416
GSHG0017707	TIA1	Exon Cassette	e5	down	7.62	0.0021	chr2:70454867-70456450	7072
GSHG0007373	KIF21A	Exon Cassette	e12	up	7.62	0.000661	chr12:39735836-39745782	55605
GSHG0004788	MAPK8IP1	unknown	i10	up	7.57	0.00017	chr11:45926386-45926521	9479
GSHG0022303	RFC4	unknown	i8	up	7.51	0.000154	chr3:186508195-186509164	5984
GSHG0145563	PYCR2	unknown	i4	up	7.49	0.000904	chr1:226109344-226109556	29920
GSHG0006685	ZNF740	unknown	i4	up	7.48	0.000632	chr12:53579261-53579737	283337
GSHG0021327	ECT2	unknown	i27	up	7.47	2.18e-05	chr3:172536605-172537937	1894
GSHG0021693	SHISA5	Intron Retention	ae9	up	7.43	6.81e-06	chr3:48510585-48510758	51246
GSHG0001171	BLZF1	unknown	i6	up	7.4	0.000213	chr1:169351520-169356234	8548
GSHG0030479	COQ4	unknown	i1	up	7.35	0.000418	chr9:131085208-131085277	51117
GSHG0002553	DENND4B	unknown	i17	up	7.33	0.000127	chr1:153907440-153908534	9909
GSHG0033149	MTG1	Exon Cassette	e7,e9	down	7.24	7.74e-05	chr10:135212674-135215749	92170
GSHG0026954	REPS1	unknown	i12	up	7.17	0.000354	chr6:139238783-139241350	85021
GSHG0000783	AHCYL1	unknown	i20	up	7.17	7.87e-05	chr1:110563474-110564295	10768
GSHG0008743	RNF31 // IRF9	unknown	i7	up	7.13	0.000583	chr14:24618793-24619269	10379,55072
GSHG0027256	INMT-MINDY4 // INMT // MINDY4 // AQP1	unknown	i22	up	7.12	8.9e-05	chr7:30911922-30915109	100526825,11185,358,84182
GSHG0027791	AGK	unknown	i15	up	7.08	4.77e-05	chr7:141349134-141351324	55750
GSHG0020473	KIAA0930	unknown	i13	up	7.05	1.63e-06	chr22:45593097-45593669	23313
GSHG0001226	SOAT1	unknown	i12	up	7.04	0.00044	chr1:179314212-179316734	6646
GSHG0004768	TTC17	unknown	i20	down	7.01	0.000474	chr11:43468080-43469551	55761
GSHG0022003	ITGB5	unknown	i16	up	6.91	0.000832	chr3:124483404-124485071	3693
GSHG0145598	IDI1	unknown	i9	up	6.84	5.44e-05	chr10:1087444-1088570	3422
GSHG0003071	HEATR1	unknown	i22	up	6.82	2.47e-05	chr1:236738203-236739517	55127
GSHG0001748	EXOSC10	unknown	i9	up	6.81	2.55e-06	chr1:11142935-11147503	5394
GSHG0017210	ANKZF1	unknown	i6	up	6.79	0.000389	chr2:220097914-220098007	55139
GSHG0014684	USE1	unknown	i5	up	6.69	0.000522	chr19:17329636-17330021	55850
GSHG0118714	WDYHV1	Exon Cassette	e4	down	6.68	0.004	chr8:124442223-124448841	55093
GSHG0014684	USE1	Alter. Terminal Exon	ae5	up	6.68	9.75e-05	chr19:17329201-17329635	55850
GSHG0001868	RSRP1	Complex	e5	down	6.67	0.00338	chr1:25570041-25571792	57035
GSHG0007834	WSB2	unknown	i7	up	6.65	4.34e-05	chr12:118473129-118474141	55884
GSHG0030387	ZNF618	Exon Cassette	e14	down	6.63	0.00231	chr9:116794928-116798657	114991
GSHG0026740	PHIP	Intron Retention	ae32	up	6.58	2.11e-06	chr6:79665399-79668190	55023
GSHG0017057	WDR75	unknown	i7	up	6.55	0.000508	chr2:190322108-190323478	84128
GSHG0012387	RHOT1	unknown	i7	up	6.55	0.00033	chr17:30503233-30509775	55288
GSHG0007430	FKBP11	Intron Retention	ae5	up	6.52	0.000726	chr12:49318039-49318342	51303
GSHG0054792	ARAP1 // STARD10	unknown	i4	up	6.52	0.000239	chr11:72469678-72470277	10809,116985
GSHG0001868	RSRP1	Intron Retention	i4	down	6.43	0.00262	chr1:25570945-25571792	57035
GSHG0023700	SORBS2	Exon Cassette	e16	down	6.41	0.0202	chr4:186570621-186573882	8470
GSHG0017854	REV1	unknown	i22	up	6.41	0.000443	chr2:100019569-100020156	51455
GSHG0012734	PSMC5	unknown	i1	up	6.4	7.16e-05	chr17:61904875-61905043	5705
GSHG0005840	UBXN1	Intron Retention	ae8	up	6.38	0.000528	chr11:62444111-62444283	51035
GSHG0021327	ECT2	Exon Cassette	e27	up	6.37	0.000378	chr3:172536338-172536604	1894
GSHG0031498	ARAF	unknown	i1	up	6.37	0.000293	chrX:47420651-47422307	369
GSHG0009659	JAG2	unknown	i11	up	6.32	1.04e-05	chr14:105617114-105617200	3714
GSHG0005751	FOLH1	unknown	i6	up	6.25	0.00023	chr11:49208321-49214343	2346
GSHG0025354	RACK1	Intron Retention	ae5	up	6.24	7.69e-06	chr5:180666177-180666485	10399
GSHG0024595	NSUN2	unknown	i14	up	6.23	0.000734	chr5:6605521-6606931	54888
GSHG0032246	MORF4L2	Exon Cassette	e4	down	6.22	3.56e-05	chrX:102930424-102940188	9643
GSHG0004948	STIP1	unknown	i15	up	6.21	0.000147	chr11:63971095-63971525	10963
GSHG0000997	INTS3	Intron Retention	ae4	up	6.16	0.000297	chr1:153719547-153719754	65123
GSHG0020813	RBM6 // RBM5	unknown	e42	down	6.15	2.59e-05	chr3:50147812-50147896	10180,10181
GSHG0017138	ZDBF2	Exon Cassette	e4	down	6.14	0.001	chr2:207144264-207146633	57683
GSHG0014932	LTBP4	unknown	i31	up	6.14	1.02e-05	chr19:41131915-41132879	8425
GSHG0028854	INTS10	unknown	i2	up	6.12	0.000355	chr8:19675985-19677083	55174
GSHG0010884	PAQR4	unknown	i2	up	6.1	0.000356	chr16:3021380-3021515	124222
GSHG0145633	ITFG2	unknown	i11	up	6.06	4.36e-05	chr12:2933180-2933255	55846
GSHG0029435	ASAH1	Exon Cassette	e8	down	6.05	0.00269	chr8:17920694-17924807	427
GSHG0021711	USP19	unknown	i25	up	6.05	0.000465	chr3:49147795-49147875	10869
GSHG0009222	METTL3	unknown	i3	up	6.05	0.00037	chr14:21970045-21971314	56339
GSHG0000997	INTS3	Intron Retention	ae5	up	6	0.000299	chr1:153719840-153721164	65123
GSHG0008313	CUL4A	unknown	i6	up	6	0.00011	chr13:113882360-113883759	8451
GSHG0001827	HP1BP3	Alter. Terminal Exon	e6	down	5.98	0.000397	chr1:21102148-21102497	50809
GSHG0009723	FAN1	unknown	i9	up	5.96	0.00016	chr15:31214558-31217329	22909
GSHG0011457	ACSF3	unknown	i14	up	5.95	0.000695	chr16:89212458-89220497	197322
GSHG0025620	MSH5-SAPCD1 // MSH5 // SAPCD1	unknown	i23	up	5.94	0.000618	chr6:31727994-31728466	100532732,401251,4439
GSHG0011466	SPG7	unknown	i7	up	5.94	6.94e-05	chr16:89597217-89598311	6687
GSHG0005751	FOLH1	unknown	i11	up	5.94	4.52e-05	chr11:49195028-49196442	2346
GSHG0004314	SEC31B // NDUFB8	unknown	i32	up	5.93	0.000826	chr10:102248734-102249007	25956,4714
GSHG0010888	THOC6	unknown	i12	up	5.92	0.000394	chr16:3077502-3077577	79228
GSHG0020691	MLH1	Exon Cassette	e12	down	5.91	0.000969	chr3:37053502-37061954	4292
GSHG0027791	AGK	unknown	i16	up	5.9	0.000121	chr7:141351410-141352586	55750
GSHG0014151	THOC1	unknown	i3	up	5.89	0.000245	chr18:264092-265301	9984
GSHG0031217	UCK1	unknown	i5	up	5.88	0.00083	chr9:134404425-134404513	83549
GSHG0031491	UBA1	unknown	i16	up	5.85	0.0006	chrX:47065513-47065646	7317
GSHG0024548	TRIM41	Intron Retention	i6	up	5.84	0.000675	chr5:180661174-180662808	90933
GSHG0010072	FAH	Alter. Terminal Exon	ae6	up	5.84	0.000154	chr15:80454679-80455473	2184
GSHG0054792	ARAP1 // STARD10	unknown	i7	up	5.84	4.84e-05	chr11:72466187-72466744	10809,116985
GSHG0012811	NUP85	unknown	i1	up	5.84	7.84e-07	chr17:73201890-73204621	79902
GSHG0008699	METTL17	Intron Retention	ae1	up	5.81	0.000261	chr14:21458237-21458388	64745
GSHG0031169	FAM129B	unknown	i10	up	5.8	0.00082	chr9:130271410-130272423	64855
GSHG0032418	IDH3G	unknown	i11	up	5.8	0.000276	chrX:153051727-153051808	3421
GSHG0009005	TTLL5	Alter. Terminal Exon	e34/e37	up (e34)	5.79	0.00499	chr14:76349028-76421425	23093
GSHG0029064	CSPP1	Exon Cassette	e7	down	5.77	0.018	chr8:67998242-68005876	79848
GSHG0025098	CDC25C	Exon Cassette	e6	down	5.77	0.00416	chr5:137654908-137664218	995
GSHG0022094	CEP70	Alter. Acceptor Splice Site	e3	down	5.77	0.00106	chr3:138291701-138310798	80321
GSHG0027153	ZDHHC4	unknown	i8	up	5.75	0.000184	chr7:6624892-6628247	55146
GSHG0032411	MAGEA1	unknown	i2	up	5.75	5.34e-05	chrX:152483075-152483149	4100
GSHG0004407	TIAL1	Alter. Terminal Exon	ae12	down	5.72	0.000947	chr10:121336262-121336334	7073
GSHG0019453	CBR1	Alter. Terminal Exon	e3	up	5.72	0.000526	chr21:37444113-37444744	873
GSHG0007802	LINC01234	Alter. Terminal Exon	e4	up	5.7	0.000217	chr12:114188832-114189992	100506465
GSHG0014307	MBD1	Alter. Donor Splice Site	ae16	up	5.68	0.00034	chr18:47799147-47799192	4152
GSHG0145636	GPRC5D-AS1	Alter. First Exon	e9	up	5.67	0.000819	chr12:13153364-13153414	100506314
GSHG0145667	GAS6-AS1 // GAS6-AS2 // GAS6-DT	unknown	i1	up	5.67	0.000724	chr13:114518665-114523521	100506394,650669
GSHG0024595	NSUN2	unknown	i15	up	5.67	0.000139	chr5:6604798-6605384	54888
GSHG0002127	SSBP3	Exon Cassette	e7	down	5.67	9.03e-06	chr1:54722800-54747200	23648
GSHG0019577	BAGE2 // TPTE // BAGE5 // BAGE // BAGE3 // BAGE4	Exon Cassette	e27	up	5.64	0.0003	chr21:10959740-10959799	574,7179,85316,85317,85318,85319
GSHG0007340	INTS13	Exon Cassette	e2-e3	down	5.62	0.000311	chr12:27081636-27091254	55726
GSHG0007834	WSB2	Alter. Terminal Exon	ae9	up	5.61	0.000787	chr12:118472479-118472789	55884
GSHG0033883	SPAG5 // SGK494	Alter. First Exon	e1	down	5.6	0.000337	chr17:26941104-26941214	10615,124923
GSHG0014279	ATP5F1A	Alter. First Exon	ae2	up	5.59	0.000864	chr18:43677801-43678136	498
GSHG0024548	TRIM41	Internal Exon Deletion	e6	up	5.57	0.00702	chr5:180661174-180661995	90933
GSHG0006687	ESPL1	unknown	i5	up	5.57	0.000468	chr12:53664583-53666504	9700
GSHG0030479	COQ4	Alter. First Exon	ae2	up	5.57	0.000123	chr9:131085278-131085294	51117
GSHG0001827	HP1BP3	unknown	i6	down	5.56	0.000193	chr1:21101226-21102147	50809
GSHG0015333	AP3D1	unknown	i5	up	5.56	0.000128	chr19:2130536-2132468	8943
GSHG0021734	IFRD2 // HYAL3 // NAT6	unknown	i10	up	5.55	2.77e-06	chr3:50327725-50327817	24142,7866,8372
GSHG0006073	SYTL2	Alter. First Exon	ae11	up	5.54	0.000589	chr11:85429886-85430392	54843
GSHG0017250	AGFG1	Exon Cassette	e7	up	5.53	0.00435	chr2:228395807-228398474	3267
GSHG0005872	TRMT112	Intron Retention	ae3	up	5.49	0.000809	chr11:64084440-64084528	51504
GSHG0028003	ICA1	Alter. Acceptor Splice Site	e4	down	5.49	0.000286	chr7:8275540-8301911	3382
GSHG0022303	RFC4	Alter. Terminal Exon	ae8	up	5.48	0.000851	chr3:186509165-186509512	5984
GSHG0016128	PPP6R1	unknown	i24	up	5.48	0.00081	chr19:55741899-55741979	22870
GSHG0012965	PRPF8	unknown	i1	up	5.47	7.84e-05	chr17:1587876-1588072	10594
GSHG0027420	AUTS2	Exon Cassette	e11	down	5.45	0.000657	chr7:70236535-70240372	26053
GSHG0010722	CIB1	Alter. Acceptor Splice Site	e4	up	5.45	0.000134	chr15:90775451-90776935	10519
GSHG0016381	CEBPZOS	unknown	i3	up	5.45	9.81e-06	chr2:37426963-37428190	100505876
GSHG0009920	TPM1	unknown	i12	up	5.45	7.36e-06	chr15:63356390-63358094	7168
GSHG0012329	WSB1	Exon Cassette	e8	down	5.42	0.000315	chr17:25636126-25638642	26118
GSHG0006996	ANKRD13A	Alter. First Exon	ae12	up	5.33	9.44e-05	chr12:110465704-110466316	88455
GSHG0013826	ARHGDIA	Intron Retention	ae4	up	5.32	0.000589	chr17:79827282-79827416	396
GSHG0017922	ANAPC1	unknown	i2	up	5.31	0.000524	chr2:112636548-112638188	64682
GSHG0018481	DTYMK	unknown	i2	up	5.31	4.17e-06	chr2:242624164-242625182	1841
GSHG0007548	STAT2	Alter. Donor Splice Site	ae15	up	5.3	0.000595	chr12:56743128-56743208	6773
GSHG0007565	NEMP1	unknown	i4	up	5.28	0.000405	chr12:57458522-57463015	23306
GSHG0002612	GPATCH4	Intron Retention	ae6	up	5.25	0.000385	chr1:156565923-156566177	54865
GSHG0145926	HSPD1	Alter. Acceptor Splice Site	ae6	up	5.23	0.000172	chr2:198360100-198360453	3329
GSHG0028030	SNX13	Intron Retention	ae29	up	5.21	0.000652	chr7:17833916-17836448	23161
GSHG0001798	RCC2	unknown	i10	up	5.21	3.14e-05	chr1:17738690-17739567	55920
GSHG0031050	TMEM245	unknown	i6	up	5.2	8.44e-05	chr9:111848300-111849451	23731
GSHG0018655	HM13	unknown	i4	up	5.2	4.18e-05	chr20:30132839-30135248	81502
GSHG0016619	ELMOD3	Exon Cassette	e2-e3	down	5.19	0.000712	chr2:85581843-85584375	84173
GSHG0007899	NCOR2	unknown	i25	up	5.19	0.000128	chr12:124840117-124841186	9612
GSHG0009499	NEK9	unknown	i18	up	5.18	0.000213	chr14:75558388-75562073	91754
GSHG0028690	EZH2	Exon Cassette	e17	down	5.17	0.00228	chr7:148511051-148512638	2146
GSHG0006634	TROAP	unknown	i10	up	5.17	0.000864	chr12:49722839-49722943	10024
GSHG0132664	DDX12P	unknown	i22	up	5.17	0.000531	chr12:9572851-9573109	440081
GSHG0025063	C5orf15	unknown	i2	up	5.17	7.78e-05	chr5:133292681-133295183	56951
GSHG0002519	THEM4	unknown	i3	up	5.16	4.37e-05	chr1:151861849-151862457	117145
GSHG0000346	HDAC1	unknown	i7	up	5.16	1.59e-05	chr1:32794762-32796178	3065
GSHG0021899	TOMM70	unknown	i11	up	5.15	0.000642	chr3:100084561-100086886	9868
GSHG0014569	MRPL4	Alter. Terminal Exon	ae8	up	5.15	0.000184	chr19:10369362-10369774	51073
GSHG0019682	HLCS	Alter. Acceptor Splice Site	e16	up	5.14	0.00549	chr21:38128843-38132142	3141
GSHG0145734	NMRAL1	unknown	i6	up	5.14	0.000945	chr16:4513851-4516152	57407
GSHG0014834	TMEM147	unknown	i3	up	5.14	0.000683	chr19:36037488-36037573	10430
GSHG0006073	SYTL2	unknown	i10	up	5.14	0.000249	chr11:85430393-85431899	54843
GSHG0025651	KIFC1	unknown	i10	up	5.13	5.7e-05	chr6:33374653-33377422	3833
GSHG0001329	IPO9	unknown	i21	up	5.11	0.000156	chr1:201843501-201843959	55705
GSHG0031613	OGT	unknown	i3	up	5.11	7.34e-05	chrX:70757923-70764416	8473
GSHG0006348	NCAPD3	unknown	i33	up	5.1	0.000265	chr11:134023258-134026911	23310
GSHG0008552	COMMD6	unknown	i2	up	5.05	0.000471	chr13:76111811-76111883	170622
GSHG0022820	EXOSC9	Intron Retention	i12	down	5.03	0.00583	chr4:122737299-122737602	5393
GSHG0006996	ANKRD13A	unknown	i11	up	5.03	0.000566	chr12:110465572-110465703	88455
GSHG0020183	SLC25A1	unknown	i7	up	5.03	0.000142	chr22:19164206-19164357	6576
GSHG0002056	CCDC163	Exon Cassette	e4	down	5.03	0.000104	chr1:45962228-45965115	126661
GSHG0016704	C2orf15 // MRPL30	Intron Retention	i11	up	5.02	0.000705	chr2:99812036-99816020	150590,51263
GSHG0000263	SELENON	unknown	i7	up	5	0.000152	chr1:26136312-26137944	57190
GSHG0020098	RIBC2	unknown	i6	up	5	0.00015	chr22:45826947-45828163	26150
GSHG0012467	PSMD3	unknown	i9	up	5	0.000133	chr17:38151781-38152435	5709
GSHG0032092	PRICKLE3	unknown	i4	up	5	9.87e-05	chrX:49036155-49040110	4007
GSHG0025965	AMD1	Exon Cassette	e3	down	5	7.07e-05	chr6:111195987-111210186	262
GSHG0145926	HSPD1	unknown	i5	up	5	5.7e-05	chr2:198360454-198361633	3329
GSHG0004314	SEC31B // NDUFB8	unknown	i31	up	4.99	0.000566	chr10:102249155-102249458	25956,4714
GSHG0026493	PBX2	Alter. Terminal Exon	ae6	up	4.98	0.000763	chr6:32154751-32155017	5089
GSHG0031342	FRG1EP // LOC283788	Alter. Terminal Exon	e10	down	4.98	5.05e-05	chrUn_gl000219:53830-54292	102723390,283788
GSHG0004999	MUS81	Intron Retention	ae15	up	4.97	0.000266	chr11:65633366-65633456	80198
GSHG0021615	ACAA1	Intron Retention	ae9	up	4.97	5.59e-05	chr3:38167832-38167999	30
GSHG0021711	USP19	unknown	i26	up	4.95	0.000832	chr3:49146618-49147615	10869
GSHG0008400	HMGB1	Intron Retention	i6	up	4.95	0.000181	chr13:31035776-31036849	3146
GSHG0009097	PAPOLA	Intron Retention	i10	up	4.94	0.00185	chr14:96998848-97000900	10914
GSHG0004602	ILK	Exon Cassette	e7	down	4.93	0.000799	chr11:6630115-6630639	3611
GSHG0017318	MLPH	unknown	i14	down	4.93	0.000173	chr2:238454413-238455248	79083
GSHG0023081	TNIP2	unknown	i3	up	4.93	7.94e-05	chr4:2746672-2747171	79155
GSHG0018893	RPS21	Intron Retention	ae4	up	4.93	3.71e-05	chr20:60962971-60963364	6227
GSHG0003350	MAPK8	Alter. First Exon	e1/e4	up (e1)	4.92	0.000326	chr10:49514682-49609825	5599
GSHG0028030	SNX13	Alter. Acceptor Splice Site	e22	up	4.91	2.63e-05	chr7:17861132-17865714	23161
GSHG0031290	FBXW5	unknown	i3	up	4.9	0.00045	chr9:139837395-139837799	54461
GSHG0006306	SRPRA	Exon Cassette	e2	down	4.89	0.000462	chr11:126137444-126138877	6734
GSHG0009920	TPM1	Alter. Donor Splice Site	ae12	up	4.89	3.76e-05	chr15:63356342-63356389	7168
GSHG0032600	HNRNPA1 // HNRNPA1P10	unknown	i1	up	4.88	0.0006	chr12:54674607-54675169	3178,664709
GSHG0026830	MICAL1 // ZBTB24	Alter. Terminal Exon	ae7	up	4.88	0.000296	chr6:109785900-109785928	64780,9841
GSHG0026830	MICAL1 // ZBTB24	Alter. Terminal Exon	ae7	up	4.88	9.46e-05	chr6:109785892-109785899	64780,9841
GSHG0001661	AURKAIP1	unknown	i2	up	4.87	0.000773	chr1:1309825-1310083	54998
GSHG0018358	GLB1L	Exon Cassette	e6-e7	down	4.86	0.00803	chr2:220104497-220107296	79411
GSHG0021615	ACAA1	unknown	i10	up	4.86	0.000529	chr3:38167372-38167550	30
GSHG0007211	CDCA3	unknown	i1	up	4.86	0.000467	chr12:6960173-6960384	83461
GSHG0019577	BAGE2 // TPTE // BAGE5 // BAGE // BAGE3 // BAGE4	Alter. First Exon	e20	up	4.85	0.000167	chr21:10990762-10990942	574,7179,85316,85317,85318,85319
GSHG0019152	RBM39	Alter. First Exon	e1/e7	up (e7)	4.82	0.00108	chr20:34319863-34330258	9584
GSHG0011101	INO80E	unknown	i1	up	4.82	0.000121	chr16:30007713-30007867	283899
GSHG0018473	PASK	unknown	i19	up	4.81	0.000404	chr2:242046138-242046766	23178
GSHG0019862	PPIL2	Intron Retention	i22	down	4.8	0.00582	chr22:22049687-22052550	23759
GSHG0022820	EXOSC9	Exon Cassette	e12	down	4.8	0.000143	chr4:122735021-122737602	5393
GSHG0014824	USF2	Intron Retention	ae9	up	4.8	9.43e-05	chr19:35769978-35770069	7392
GSHG0027588	SLC12A9	Intron Retention	ae11	up	4.79	0.000651	chr7:100458885-100459013	56996
GSHG0014574	SLC44A2	Intron Retention	i23	up	4.78	0.00328	chr19:10753573-10755235	57153
GSHG0006561	CCDC91	Exon Cassette	e7	down	4.77	0.000177	chr12:28343360-28410178	55297
GSHG0011688	ERI2 // DCUN1D3	Exon Cassette	e12	down	4.77	0.000107	chr16:20811279-20812681	112479,123879
GSHG0009996	NEO1	Alter. Acceptor Splice Site	e17	up	4.76	0.00157	chr15:73558657-73562574	4756
GSHG0024595	NSUN2	Exon Cassette	e6	down	4.75	0.00043	chr5:6620219-6623398	54888
GSHG0030530	POMT1	Exon Cassette	e2-e3	down	4.75	2.06e-05	chr9:134378285-134381840	10585
GSHG0030044	MTAP // CDKN2B-AS1	unknown	i9	up	4.74	0.000138	chr9:21931647-21939158	100048912,4507
GSHG0026759	SNX14	Alter. First Exon	e2	up	4.73	0.000678	chr6:86298580-86299410	57231
GSHG0013228	MYO18A	unknown	i51	up	4.72	1.07e-05	chr17:27401932-27409332	399687
GSHG0017707	TIA1	Intron Retention	i4	down	4.71	0.0033	chr2:70456191-70456450	7072
GSHG0012127	RAP1GAP2	unknown	i25	up	4.7	0.000572	chr17:2935744-2936685	23108
GSHG0005872	TRMT112	unknown	i1	up	4.7	0.000152	chr11:64084837-64084919	51504
GSHG0009332	MIS18BP1	unknown	i16	up	4.7	4.8e-05	chr14:45673656-45675284	55320
GSHG0003112	ZNF496	unknown	i3	up	4.69	0.000521	chr1:247492917-247493266	84838
GSHG0007968	IFT88	unknown	i16	up	4.69	0.00023	chr13:21179245-21188495	8100
GSHG0005147	RAB30-AS1	unknown	i2	up	4.69	4.72e-05	chr11:82783847-82784344	100506233
GSHG0004314	SEC31B // NDUFB8	unknown	e25	up	4.68	0.00098	chr10:102257423-102257549	25956,4714
GSHG0005220	CUL5	unknown	i16	up	4.68	0.000942	chr11:107966419-107968362	8065
GSHG0007399	SLC38A1	Alter. Terminal Exon	e21	up	4.68	0.000352	chr12:46589507-46590058	81539
GSHG0011306	CDH3	unknown	i15	up	4.68	0.000123	chr16:68729827-68731995	1001
GSHG0032645	MAFIP	Exon Cassette	e3	up	4.68	2.51e-05	chr4_gl000194_random:67189-69127	727764
GSHG0028030	SNX13	Exon Cassette	e20	down	4.67	0.000781	chr7:17865645-17873807	23161
GSHG0015986	GYS1	unknown	i1	up	4.67	0.000357	chr19:49494740-49496250	2997
GSHG0028145	COA1	Mutually Exclusive Exons	e3/e4	up (e3)	4.65	0.0014	chr7:43688199-43769140	55744
GSHG0024526	HNRNPAB	unknown	i7	up	4.65	0.000318	chr5:177637274-177637553	3182
GSHG0000454	IPO13	unknown	i1	up	4.64	3.69e-05	chr1:44413357-44415088	9670
GSHG0012389	ZNF207	Exon Cassette	e10	down	4.63	0.00034	chr17:30692349-30695033	7756
GSHG0027095	PDCD2	Alter. Terminal Exon	ae3	up	4.63	9.85e-05	chr6:170891790-170892143	5134
GSHG0024917	SSBP2	Alter. Acceptor Splice Site	e9	up	4.62	0.00479	chr5:80762793-80769589	23635
GSHG0007041	RFC5	Exon Cassette	e2	down	4.62	0.00118	chr12:118454466-118456941	5985
GSHG0013661	DDX5	unknown	i11	up	4.62	0.000681	chr17:62498341-62498555	1655
GSHG0028899	CDCA2	Intron Retention	ae2	up	4.62	1.64e-05	chr8:25317817-25317899	157313
GSHG0008748	GMPR2	unknown	i10	up	4.61	0.000695	chr14:24706769-24707451	51292
GSHG0025965	AMD1	Alter. First Exon	e2/e4	up (e4)	4.61	0.000601	chr6:111195987-111210186	262
GSHG0012199	MPDU1	unknown	e9	up	4.61	0.000163	chr17:7493737-7493846	9526
GSHG0028195	FIGNL1	Exon Cassette	e2-e4	down	4.61	8.59e-06	chr7:50505019-50518104	63979
GSHG0015398	LONP1	unknown	i7	up	4.6	0.000347	chr19:5707837-5708351	9361
GSHG0027588	SLC12A9	Intron Retention	ae10	up	4.59	0.000198	chr7:100457855-100458759	56996
GSHG0025098	CDC25C	Exon Cassette	e4	down	4.59	0.000152	chr5:137664173-137666903	995
GSHG0007211	CDCA3	Exon Cassette	e5	down	4.59	0.000151	chr12:6957225-6959022	83461
GSHG0025742	KLHDC3	Alter. First Exon	ae3	up	4.57	0.000977	chr6:42984723-42984871	116138
GSHG0008642	CARS2	Alter. Acceptor Splice Site	ae20	up	4.57	0.000534	chr13:111296830-111296952	79587
GSHG0019220	PLTP	unknown	i1	up	4.57	0.000129	chr20:44540686-44540716	5360
GSHG0008814	PRPF39	Exon Cassette	e4	down	4.57	1.01e-05	chr14:45565306-45566208	55015
GSHG0014151	THOC1	unknown	i4	up	4.56	0.000598	chr18:260304-264024	9984
GSHG0030763	MYORG	unknown	i1	up	4.56	5.32e-06	chr9:34373004-34376789	57462
GSHG0001827	HP1BP3	Alter. Acceptor Splice Site	e13	down	4.55	0.00391	chr1:21076216-21083749	50809
GSHG0019577	BAGE2 // TPTE // BAGE5 // BAGE // BAGE3 // BAGE4	Exon Cassette	e26	up	4.55	0.00067	chr21:10969074-10969127	574,7179,85316,85317,85318,85319
GSHG0021515	SEC13	Alter. Acceptor Splice Site	ae11	up	4.55	0.00018	chr3:10343058-10344778	6396
GSHG0007399	SLC38A1	unknown	i21	up	4.54	0.000175	chr12:46582854-46589506	81539
GSHG0030104	RGP1	unknown	i4	up	4.54	0.000146	chr9:35750739-35750836	9827
GSHG0003158	FAM208B	unknown	e5	down	4.54	0.000111	chr10:5759622-5759713	54906
GSHG0030327	ZNF189	Exon Cassette	e2	down	4.53	0.0197	chr9:104161136-104162292	7743
GSHG0025954	CEP57L1	Alter. Acceptor Splice Site	e14	up	4.53	0.0015	chr6:109480228-109480665	285753
GSHG0008400	HMGB1	Intron Retention	i7	up	4.53	0.000912	chr13:31032053-31035825	3146
GSHG0009778	IVD	unknown	i13	up	4.53	0.000506	chr15:40708562-40710328	3712
GSHG0004314	SEC31B // NDUFB8	unknown	e24	up	4.53	0.000274	chr10:102257785-102257963	25956,4714
GSHG0021703	PRKAR2A	unknown	i10	up	4.53	8.19e-05	chr3:48789151-48789607	5576
GSHG0000346	HDAC1	unknown	i6	up	4.5	0.000207	chr1:32793583-32794668	3065
GSHG0021217	ATP1B3	unknown	i8	up	4.5	0.000155	chr3:141640906-141644372	483
GSHG0001815	TMCO4	Alter. Terminal Exon	e14	up	4.5	5.73e-05	chr1:20069813-20071647	255104
GSHG0004314	SEC31B // NDUFB8	Exon Cassette	e32	up	4.49	0.000837	chr10:102249008-102249154	25956,4714
GSHG0002586	CLK2	unknown	i7	up	4.49	0.000423	chr1:155236686-155237799	1196
GSHG0026493	PBX2	unknown	i1	up	4.49	0.000237	chr6:32156573-32157470	5089
GSHG0010426	MYO5C	Exon Cassette	e26	down	4.48	0.0047	chr15:52521330-52527960	55930
GSHG0009374	DDHD1	Alter. Terminal Exon	e12/e14	up (e12)	4.47	0.0116	chr14:53503460-53521347	80821
GSHG0007460	SLC11A2	unknown	i12	up	4.47	0.00044	chr12:51389570-51390598	4891
GSHG0013643	CCDC47	Exon Cassette	e2	down	4.47	0.000202	chr17:61850136-61850222	57003
GSHG0011104	PPP4C	unknown	i2	up	4.46	0.00038	chr16:30087797-30092520	5531
GSHG0012582	GOSR2	unknown	i4	up	4.46	0.000293	chr17:45009566-45012394	9570
GSHG0001980	MEAF6	Mutually Exclusive Exons	e7/e8	up (e7)	4.45	0.00379	chr1:37961486-37967597	64769
GSHG0014628	MRI1	unknown	i2	up	4.45	0.000138	chr19:13875924-13876767	84245
GSHG0025134	HDAC3	unknown	i4	up	4.45	1.74e-05	chr5:141009483-141009609	8841
GSHG0009969	KIF23	Exon Cassette	e5	down	4.43	0.000445	chr15:69713986-69714774	9493
GSHG0026677	MCM3	Exon Cassette	e17	down	4.41	0.00131	chr6:52128812-52130942	4172
GSHG0011487	LUC7L	Complex	e2	down	4.41	2.33e-05	chr16:277241-279481	55692
GSHG0007605	LLPH // TMBIM4	Exon Cassette	e8	down	4.4	8.19e-06	chr12:66530716-66539738	51643,84298
GSHG0006551	FGFR1OP2	Exon Cassette	e5	down	4.39	0.0018	chr12:27110534-27116388	26127
GSHG0005541	ARFIP2	unknown	i1	up	4.39	0.00064	chr11:6501693-6502459	23647
GSHG0028365	PON2	unknown	i2	up	4.39	0.000538	chr7:95045609-95053825	5445
GSHG0012146	MED11	unknown	i2	up	4.37	0.000678	chr17:4635202-4636233	400569
GSHG0021734	IFRD2 // HYAL3 // NAT6	unknown	i9	up	4.36	0.000451	chr3:50327903-50327989	24142,7866,8372
GSHG0011104	PPP4C	unknown	i8	up	4.35	0.000649	chr16:30096177-30096253	5531
GSHG0145636	GPRC5D-AS1	unknown	i9	up	4.35	0.000287	chr12:13153415-13161027	100506314
GSHG0033827	RAB3IP	Exon Cassette	e11	down	4.35	1.24e-05	chr12:70195389-70206813	117177
GSHG0032047	CXorf38	Complex	e7-e7	down	4.34	0.00558	chrX:40486173-40490025	159013
GSHG0019577	BAGE2 // TPTE // BAGE5 // BAGE // BAGE3 // BAGE4	unknown	e28	up	4.34	2.01e-05	chr21:10952912-10952962	574,7179,85316,85317,85318,85319
GSHG0011895	DYNC1LI2	Alter. First Exon	ae7	down	4.33	3.05e-05	chr16:66766377-66767448	1783
GSHG0015986	GYS1	Exon Cassette	e6	down	4.31	0.00335	chr19:49485512-49488862	2997
GSHG0025584	ATAT1	Alter. Terminal Exon	e10/e14	up (e10)	4.31	0.00132	chr6:30610545-30614599	79969
GSHG0012303	ALDH3A2	unknown	i1	up	4.31	0.000609	chr17:19552438-19554859	224
GSHG0019577	BAGE2 // TPTE // BAGE5 // BAGE // BAGE3 // BAGE4	Exon Cassette	e25	up	4.31	0.00058	chr21:10970008-10970061	574,7179,85316,85317,85318,85319
GSHG0007169	RAD52	Intron Retention	i12	up	4.3	0.0024	chr12:1025510-1025986	5893
GSHG0030792	GBA2	Alter. Terminal Exon	e18	up	4.3	0.000171	chr9:35737443-35737600	57704
GSHG0028605	CYREN	unknown	i5	up	4.29	0.000263	chr7:134851623-134852482	78996
GSHG0017211	STK16	Intron Retention	ae3	up	4.29	0.000213	chr2:220110808-220111378	8576
GSHG0026830	MICAL1 // ZBTB24	Alter. Terminal Exon	e8	up	4.29	0.000199	chr6:109783718-109785891	64780,9841
GSHG0015743	IGFLR1 // U2AF1L4	Intron Retention	i6	up	4.27	0.00083	chr19:36234056-36234805	199746,79713
GSHG0009766	EIF2AK4	unknown	i12	up	4.27	0.000694	chr15:40269046-40270278	440275
GSHG0002283	CNN3	Exon Cassette	e5	down	4.27	0.00024	chr1:95367225-95368744	1266
GSHG0007359	SINHCAF	Alter. First Exon	e1/e4	up (e1)	4.26	5.51e-05	chr12:31451011-31479159	58516
GSHG0145805	ELP2	unknown	i19	up	4.26	2.45e-06	chr18:33744631-33747063	55250
GSHG0020514	HDAC10 // MAPK12	Intron Retention	ae17	up	4.25	0.000329	chr22:50688589-50688854	6300,83933
GSHG0002910	EIF2D	unknown	i13	up	4.25	0.000311	chr1:206767142-206769065	1939
GSHG0020221	YDJC	unknown	i4	up	4.25	7.45e-05	chr22:21983076-21983297	150223
GSHG0011487	LUC7L	Intron Retention	i1	down	4.25	3.36e-05	chr16:277986-279481	55692
GSHG0009374	DDHD1	Exon Cassette	e13	down	4.24	0.00577	chr14:53503460-53521347	80821
GSHG0032081	SLC35A2	unknown	i4	up	4.24	0.000555	chrX:48762759-48763134	7355
GSHG0028776	ARHGEF10	Exon Cassette	e27	down	4.23	0.00256	chr8:1873449-1876816	9639
GSHG0022541	LIAS	Exon Cassette	e3	down	4.23	0.000514	chr4:39462410-39465858	11019
GSHG0013403	P3H4	unknown	i5	up	4.23	8.96e-05	chr17:39964256-39965956	10609
GSHG0011303	PRMT7	Alter. First Exon	e3/e5	up (e5)	4.23	8.93e-06	chr16:68349098-68358735	54496
GSHG0018896	SLCO4A1	Exon Cassette	e9	down	4.22	0.00248	chr20:61299097-61299893	28231
GSHG0003585	CCNJ	unknown	e3	down	4.22	0.000366	chr10:97810013-97810223	54619
GSHG0020279	PITPNB	Exon Cassette	e10	down	4.22	0.000329	chr22:28247658-28254497	23760
GSHG0022517	PCDH7	Alter. Terminal Exon	e2/e4	up (e4)	4.21	0.000302	chr4:30722037-31148423	5099
GSHG0011422	COX4I1	Intron Retention	ae4	up	4.2	0.000857	chr16:85839471-85840061	1327
GSHG0031239	SURF4	unknown	i10	up	4.2	0.000379	chr9:136230635-136231714	6836
GSHG0029317	MAF1	unknown	i7	up	4.2	0.000376	chr8:145161867-145161990	84232
GSHG0002989	ENAH	Alter. First Exon	ae7	up	4.2	3.58e-06	chr1:225705008-225705256	55740
GSHG0011503	FBXL16	unknown	i2	up	4.2	2.53e-06	chr16:747419-755510	146330
GSHG0027256	INMT-MINDY4 // INMT // MINDY4 // AQP1	unknown	i19	up	4.19	0.000499	chr7:30893076-30896534	100526825,11185,358,84182
GSHG0028365	PON2	unknown	i7	up	4.19	8.11e-05	chr7:95035559-95036297	5445
GSHG0013134	NCOR1	Exon Cassette	e2	down	4.18	0.00392	chr17:16097776-16118874	9611
GSHG0011466	SPG7	unknown	i5	up	4.18	0.000243	chr16:89592877-89595884	6687
GSHG0010450	ZNF280D // LOC145783	Exon Cassette	e13	down	4.17	0.00577	chr15:56996319-56999504	145783,54816
GSHG0030752	SMU1	unknown	i10	up	4.17	0.000883	chr9:33048256-33053119	55234
GSHG0007142	EP400	Exon Cassette	e5	down	4.17	0.000551	chr12:132464242-132467023	57634
GSHG0029427	CNOT7	Alter. Terminal Exon	ae11	up	4.17	3.36e-05	chr8:17089021-17089934	29883
GSHG0006693	PRR13 // PCBP2	Exon Cassette	e16	down	4.17	1.56e-07	chr12:53861005-53862616	5094,54458
GSHG0026416	TRIM27	Intron Retention	ae7	up	4.16	0.00092	chr6:28872442-28875011	5987
GSHG0006073	SYTL2	unknown	i13	up	4.16	0.000676	chr11:85422273-85425450	54843
GSHG0025372	NQO2	Exon Cassette	e3	down	4.15	0.000325	chr6:3002284-3002520	4835
GSHG0012606	ATP5MC1	unknown	i2	up	4.14	0.00011	chr17:46970273-46970770	516
GSHG0009005	TTLL5	Exon Cassette	e21	down	4.13	0.00539	chr14:76219236-76231115	23093
GSHG0001434	TATDN3	Alter. Acceptor Splice Site	e9	up	4.12	0.0142	chr1:212981078-212985670	128387
GSHG0027949	C7orf50	unknown	i4	up	4.12	7.63e-05	chr7:1066663-1067892	84310
GSHG0118882	PCID2	Intron Retention	i16	up	4.11	0.0249	chr13:113831853-113832601	55795
GSHG0012389	ZNF207	Exon Cassette	e7	down	4.11	4.01e-07	chr17:30687946-30690003	7756
GSHG0011234	COQ9	unknown	i6	up	4.09	9.33e-05	chr16:57492263-57493476	57017
GSHG0011770	TBC1D10B	Exon Cassette	e4	down	4.08	0.000751	chr16:30371048-30376533	26000
GSHG0012654	TOM1L1	Exon Cassette	e6	down	4.08	0.000258	chr17:52991109-52993223	10040
GSHG0027103	DNAAF5	unknown	i5	up	4.08	6.81e-05	chr7:781103-794225	54919
GSHG0012297	EPN2	unknown	i10	up	4.08	6.11e-05	chr17:19233294-19235165	22905
GSHG0015986	GYS1	unknown	i2	up	4.07	0.000678	chr19:49490642-49494557	2997
GSHG0145836	ZNF525 // ZNF765-ZNF761 // ZNF765 // ZNF761 // TPM3P9	Exon Cassette	e18	down	4.07	0.000439	chr19:53935227-53945218	110116772,147804,170958,388561,91661
GSHG0025328	HNRNPH1	unknown	i13	up	4.06	0.000143	chr5:179041960-179042545	3187
GSHG0008400	HMGB1	Complex	e6-e7	up	4.06	0.000113	chr13:31032053-31036849	3146
GSHG0016582	TTC31	Exon Cassette	e3	down	4.06	9.98e-05	chr2:74710449-74717600	64427
GSHG0025318	CLK4	Exon Cassette	e6	down	4.05	0.00813	chr5:178045557-178050417	57396
GSHG0005991	NUMA1	Intron Retention	i25	down	4.05	0.000903	chr11:71719159-71719891	4926
GSHG0002612	GPATCH4	Alter. Terminal Exon	ae5	up	4.05	0.000297	chr1:156567259-156567825	54865
GSHG0021377	ABCF3	Alter. Acceptor Splice Site	ae4	up	4.04	0.000845	chr3:183905232-183905451	55324
GSHG0026024	RNF146	Exon Cassette	e5-e6	down	4.04	0.00011	chr6:127601376-127609703	81847
GSHG0022000	CCDC14	Exon Cassette	e5	down	4.04	2.46e-05	chr3:123667743-123674962	64770
GSHG0014035	KATNAL2	Exon Cassette	e17	up	4.03	0.00327	chr18:44603722-44625776	83473
GSHG0145805	ELP2	Exon Cassette	e5-e6	down	4.03	0.0018	chr18:33718233-33721164	55250
GSHG0016720	MAP4K4	Exon Cassette	e18	down	4.03	0.00174	chr2:102476198-102481498	9448
GSHG0007901	SCARB1	Alter. Acceptor Splice Site	e16	up	4.03	0.000609	chr12:125267229-125271049	949
GSHG0008400	HMGB1	Exon Cassette	e7	up	4.03	9.07e-05	chr13:31032053-31036849	3146
GSHG0010592	FAM219B	Internal Exon Deletion	e6	up	4.02	0.00287	chr15:75192328-75195124	57184
GSHG0023270	NOA1	unknown	i6	up	4.02	0.000796	chr4:57829827-57830570	84273
GSHG0001439	RPS6KC1	Exon Cassette	e10	down	4.02	0.000753	chr1:213290659-213303232	26750
GSHG0001164	DCAF6	Exon Cassette	e15-e16	down	4.02	0.00063	chr1:167973771-168012378	55827
GSHG0001194	SUCO	Exon Cassette	e17-e18	down	4.02	0.000574	chr1:172548342-172558064	51430
GSHG0014622	NFIX	unknown	i10	up	4.02	5.69e-05	chr19:13192670-13198802	4784
GSHG0028239	GS1-124K5.11	Exon Cassette	e2-e3	down	4.01	0.0021	chr7:66038372-66057394	493754
GSHG0026416	TRIM27	Intron Retention	ae6	up	4	0.000164	chr6:28875039-28876583	5987
GSHG0021904	RPL24	unknown	i2	up	4	6.1e-06	chr3:101405401-101405514	6152
GSHG0020390	LOC400927-CSNK1E // CSNK1E // LOC400927 // TPTEP2 // TPTEP2-CSNK1E	Exon Cassette	e6	up	3.99	0.00292	chr22:38757404-38776428	102800317,1454,400927
GSHG0006433	EMG1 // C1S	unknown	e7	up	3.98	0.000815	chr12:7095874-7095930	10436,716
GSHG0001748	EXOSC10	Alter. Donor Splice Site	e10	up	3.97	0.00367	chr1:11141139-11142935	5394
GSHG0132657	FOXM1	unknown	i9	down	3.97	0.000457	chr12:2968829-2970463	2305
GSHG0001924	SNRNP40	Exon Cassette	e10	down	3.97	0.000274	chr1:31732417-31734479	9410
GSHG0021767	GLT8D1	unknown	e8	down	3.97	0.000204	chr3:52730249-52730333	55830
GSHG0003668	GSTO2	Exon Cassette	e8	down	3.96	0.00149	chr10:106037652-106059616	119391
GSHG0031546	MAGED1	Intron Retention	ae14	up	3.96	0.000446	chrX:51645035-51645241	9500
GSHG0001434	TATDN3	Complex	e9	up	3.94	0.00668	chr1:212981078-212985670	128387
GSHG0030250	SECISBP2	Exon Cassette	e11	down	3.94	0.00429	chr9:91953373-91956394	79048
GSHG0054769	TMEM161B	Intron Retention	i13	up	3.94	4.4e-05	chr5:87493486-87494967	153396
GSHG0017281	EIF4E2	Alter. Terminal Exon	e7/e10	up (e7)	3.94	6.14e-06	chr2:233431788-233448357	9470
GSHG0016547	NAGK	Exon Cassette	e2	down	3.93	0.000833	chr2:71295408-71297969	55577
GSHG0024426	PTTG1	Intron Retention	ae1	up	3.93	0.000655	chr5:159849163-159849214	9232
GSHG0014990	PVR	Exon Cassette	e6	down	3.93	1e-06	chr19:45161030-45164590	5817
GSHG0132657	FOXM1	Exon Cassette	e9	down	3.92	0.000774	chr12:2966847-2973661	2305
GSHG0024131	PPIP5K2	Exon Cassette	e28-e29	down	3.92	0.000408	chr5:102520373-102526683	23262
GSHG0015111	ATF5	unknown	i4	up	3.92	0.000199	chr19:50434286-50435678	22809
GSHG0011293	EDC4	unknown	i18	up	3.92	0.000186	chr16:67914274-67914459	23644
GSHG0145667	GAS6-AS1 // GAS6-AS2 // GAS6-DT	Intron Retention	ae2	up	3.92	5.14e-05	chr13:114523987-114531645	100506394,650669
GSHG0012012	CMC2	Alter. First Exon	e1/e4	up (e1)	3.91	0.00344	chr16:81030919-81040524	56942
GSHG0021381	PSMD2	unknown	i5	up	3.91	0.000801	chr3:184019447-184019634	5708
GSHG0021215	RNF7	Alter. Terminal Exon	e2/e4	up (e4)	3.9	0.0165	chr3:141457051-141465650	9616
GSHG0006664	SCN8A	Exon Cassette	e24	down	3.9	0.00702	chr12:52167973-52180610	6334
GSHG0005147	RAB30-AS1	unknown	i1	up	3.9	7.74e-05	chr11:82783189-82783664	100506233
GSHG0024432	HMMR	Exon Cassette	e5	down	3.89	0.0028	chr5:162891729-162896835	3161
GSHG0145971	SETD5	Alter. First Exon	e2/e16	up (e16)	3.89	0.0015	chr3:9439384-9485101	55209
GSHG0032645	MAFIP	unknown	i3	up	3.89	0.000676	chr4_gl000194_random:62949-67188	727764
GSHG0027027	DYNLT1	unknown	i1	up	3.89	6.9e-05	chr6:159062392-159065712	6993
GSHG0133846	PABPC4	Exon Cassette	e11	down	3.89	3.57e-06	chr1:40029286-40030214	8761
GSHG0018931	TCEA2	unknown	i6	up	3.89	3.25e-06	chr20:62694738-62696894	6919
GSHG0028467	SRPK2	Exon Cassette	e18-e19	down	3.88	0.0107	chr7:104756821-104773345	6733
GSHG0030123	GRHPR	Intron Retention	ae5	up	3.88	8.11e-05	chr9:37428570-37428991	9380
GSHG0027865	LRRC61	unknown	i3	up	3.87	1.66e-05	chr7:150023100-150033806	65999
GSHG0006923	TMPO	Exon Cassette	e6-e8	down	3.87	8.7e-06	chr12:98931253-98940225	7112
GSHG0026006	SMPDL3A	Alter. First Exon	e1/e3	up (e3)	3.87	3.4e-08	chr6:123110194-123118113	10924
GSHG0020103	PRR34-AS1 // MIRLET7BHG	unknown	i3	up	3.86	0.000835	chr22:46454401-46481874	150381,400931
GSHG0028003	ICA1	Alter. First Exon	e2/e3	up (e3)	3.86	0.000127	chr7:8275540-8301911	3382
GSHG0033827	RAB3IP	Alter. First Exon	e1/e11	up (e1)	3.86	7.11e-05	chr12:70132466-70206657	117177
GSHG0026750	PGM3	Exon Cassette	e4	down	3.85	4.77e-05	chr6:83898333-83903012	5238
GSHG0027153	ZDHHC4	unknown	i7	up	3.85	4.15e-05	chr7:6623129-6624646	55146
GSHG0031217	UCK1	unknown	i6	up	3.85	3.3e-05	chr9:134401890-134404329	83549
GSHG0014689	GTPBP3	Alter. Acceptor Splice Site	ae4	up	3.84	0.000732	chr19:17448683-17448816	84705
GSHG0011292	NUTF2	unknown	i8	up	3.83	0.000522	chr16:67903990-67904702	10204
GSHG0019151	CPNE1 // RBM12 // NFS1	unknown	i36	up	3.83	0.000416	chr20:34214725-34215200	10137,8904,9054
GSHG0012072	APRT	unknown	i3	up	3.83	0.000159	chr16:88876556-88876829	353
GSHG0025354	RACK1	Alter. Terminal Exon	ae6	up	3.83	5.14e-06	chr5:180665239-180666036	10399
GSHG0009097	PAPOLA	Alter. Terminal Exon	e10/e23	up (e10)	3.82	0.000516	chr14:96998848-97033452	10914
GSHG0028179	SEPT7P2	Exon Cassette	e11	down	3.82	0.000507	chr7:45767777-45776509	641977
GSHG0007399	SLC38A1	unknown	i20	up	3.82	0.000269	chr12:46590059-46591501	81539
GSHG0006982	ISCU	Intron Retention	i1	down	3.82	0.000182	chr12:108955239-108957931	23479
GSHG0029936	SCRIB	unknown	e17	down	3.81	0.000974	chr8:144889721-144889783	23513
GSHG0006009	C2CD3	Alter. Terminal Exon	e8	up	3.81	0.000739	chr11:73839612-73840886	26005
GSHG0007455	CERS5	Exon Cassette	e13	down	3.81	0.000586	chr12:50523089-50528485	91012
GSHG0019389	USP16	unknown	i17	up	3.8	0.00065	chr21:30422500-30426122	10600
GSHG0014834	TMEM147	unknown	i4	up	3.8	0.000151	chr19:36037711-36037846	10430
GSHG0028905	EPHX2	unknown	i17	up	3.8	1.96e-05	chr8:27401347-27401702	2053
GSHG0052383	GTF2I	Alter. Terminal Exon	ae34	down	3.8	8.04e-06	chr7:74173186-74173550	2969
GSHG0018571	BTBD3	Exon Cassette	e6	down	3.8	6.02e-06	chr20:11898923-11900484	22903
GSHG0004305	COX15	Exon Cassette	e7	down	3.79	0.00843	chr10:101476105-101480825	1355
GSHG0015090	PPFIA3	Exon Cassette	e23	up	3.79	0.00341	chr19:49649200-49651515	8541
GSHG0013843	CCDC57	Alter. Terminal Exon	e22	up	3.79	0.000281	chr17:80059329-80059741	284001
GSHG0005040	AIP	unknown	i6	up	3.79	0.000224	chr11:67257929-67258258	9049
GSHG0028167	DDX56	unknown	i1	up	3.79	0.000106	chr7:44613343-44613433	54606
GSHG0022795	LARP7	unknown	i10	up	3.78	0.000277	chr4:113568706-113568845	51574
GSHG0023686	CENPU	Exon Cassette	e12	down	3.78	0.000223	chr4:185618801-185623290	79682
GSHG0020071	SREBF2	unknown	i8	up	3.78	0.000154	chr22:42273426-42273945	6721
GSHG0019428	SON	Exon Cassette	e12	down	3.77	0.0239	chr21:34941277-34945761	6651
GSHG0026954	REPS1	Exon Cassette	e13-e14	down	3.77	0.00421	chr6:139235834-139241453	85021
GSHG0014806	UBA2	Exon Cassette	e3	down	3.77	0.000497	chr19:34921481-34921564	10054
GSHG0009870	SCG3	Exon Cassette	e2	down	3.77	0.000369	chr15:51973544-51975321	29106
GSHG0026830	MICAL1 // ZBTB24	Alter. Terminal Exon	ae7	up	3.77	0.000226	chr6:109785929-109786865	64780,9841
GSHG0008400	HMGB1	Alter. Terminal Exon	e6/e8	up (e6)	3.77	6.85e-05	chr13:31032053-31036849	3146
GSHG0031197	SH3GLB2	unknown	i6	up	3.77	2.6e-05	chr9:131774577-131775285	56904
GSHG0015103	BCL2L12	unknown	i6	up	3.77	1.14e-05	chr19:50173746-50176954	83596
GSHG0001056	PRCC	Exon Cassette	e4-e5	down	3.76	0.00106	chr1:156756400-156764600	5546
GSHG0024116	CAST	Exon Cassette	e12-e13	down	3.76	0.000975	chr5:96065316-96073651	831
GSHG0019993	KCTD17	Intron Retention	i8	up	3.75	0.0442	chr22:37457144-37457669	79734
GSHG0008179	LMO7	Alter. Acceptor Splice Site	e21	up	3.75	0.00455	chr13:76408362-76409475	4008
GSHG0022407	NSD2	unknown	i27	up	3.75	0.000429	chr4:1978407-1980364	7468
GSHG0004767	API5	unknown	i14	up	3.75	0.000173	chr11:43357774-43363977	8539
GSHG0008052	EXOSC8	Exon Cassette	e2	down	3.75	9.53e-07	chr13:37574510-37576688	11340
GSHG0031314	DPH7	Exon Cassette	e4	down	3.74	0.00405	chr9:140470532-140473389	92715
GSHG0009626	SLC25A29	Exon Cassette	e4,e7	down	3.74	0.00314	chr14:100759631-100772884	123096
GSHG0004602	ILK	Exon Cassette	e5	down	3.74	0.00141	chr11:6629624-6630198	3611
GSHG0011422	COX4I1	Alter. Donor Splice Site	ae3	up	3.74	0.000672	chr16:85838711-85838759	1327
GSHG0012012	CMC2	Exon Cassette	e2,e4	down	3.74	0.000477	chr16:81015411-81040524	56942
GSHG0012274	DRG2	Alter. Donor Splice Site	ae4	up	3.74	7.93e-05	chr17:18002408-18002946	1819
GSHG0002657	DCAF8 // PEX19	Exon Cassette	e2	down	3.74	6.46e-05	chr1:160252734-160254941	50717,5824
GSHG0007359	SINHCAF	Exon Cassette	e3	down	3.74	2.4e-05	chr12:31451011-31479159	58516
GSHG0005805	PATL1	Exon Cassette	e7	down	3.74	1.03e-05	chr11:59422996-59424073	219988
GSHG0009817	ADAL	Alter. Terminal Exon	e13	down	3.74	5.01e-06	chr15:43643949-43646753	161823
GSHG0000467	UROD	Intron Retention	i4	up	3.73	0.00268	chr1:45478964-45479928	7389
GSHG0019036	RBBP9	unknown	e2	down	3.73	0.000772	chr20:18476481-18476523	10741
GSHG0014154	ENOSF1	unknown	i13	up	3.73	0.00018	chr18:678737-683244	55556
GSHG0007433	WNT10B	unknown	i3	up	3.73	0.00014	chr12:49362102-49363870	7480
GSHG0016581	INO80B-WBP1 // INO80B // WBP1	unknown	i8	up	3.73	4.61e-05	chr2:74687177-74687347	100532735,23559,83444
GSHG0004100	ANK3	Alter. Acceptor Splice Site	ae44	up	3.73	1.69e-05	chr10:61836206-61836211	288
GSHG0001399	PFKFB2	Exon Cassette	e17	down	3.72	0.0163	chr1:207243625-207244918	5208
GSHG0006493	APOLD1 // DDX47	Intron Retention	i12-i13	down	3.72	0.00845	chr12:12976137-12977611	51202,81575
GSHG0013403	P3H4	unknown	i2	up	3.72	0.00057	chr17:39967536-39967704	10609
GSHG0000391	DNALI1	unknown	i2	up	3.72	0.000238	chr1:38023350-38024927	7802
GSHG0021702	IP6K2	Alter. Terminal Exon	e10/e11	up (e10)	3.72	0.000205	chr3:48730886-48732854	51447
GSHG0011560	PKMYT1	Complex	e9	up	3.71	0.00252	chr16:3023139-3024158	9088
GSHG0030772	SIGMAR1	unknown	i3	up	3.71	0.000944	chr9:34635855-34636992	10280
GSHG0005679	CSTF3	Intron Retention	ae2	up	3.71	0.000915	chr11:33163308-33163429	1479
GSHG0000899	PIAS3	Alter. First Exon	ae8	up	3.71	0.000854	chr1:145580404-145580504	10401
GSHG0011422	COX4I1	Alter. Donor Splice Site	ae3	up	3.71	0.000114	chr16:85838760-85839338	1327
GSHG0031491	UBA1	unknown	i15	up	3.71	5.9e-05	chrX:47063096-47065346	7317
GSHG0027151	RAC1	Exon Cassette	e5	down	3.71	4.24e-05	chr7:6431555-6439819	5879
GSHG0017281	EIF4E2	unknown	i7	up	3.71	4.25e-08	chr2:233432343-233433654	9470
GSHG0009203	OSGEP	Alter. First Exon	ae4	up	3.7	0.000371	chr14:20917425-20918892	55644
GSHG0020317	SELENOM	unknown	i6	up	3.7	0.000277	chr22:31501114-31501192	140606
GSHG0014551	ZNF317	Intron Retention	ae3	up	3.7	0.00025	chr19:9267425-9267943	57693
GSHG0002442	POLR3GL	Exon Cassette	e4	down	3.7	0.000138	chr1:145457548-145459781	84265
GSHG0027817	CASP2	Exon Cassette	e10	down	3.69	0.00893	chr7:142997297-143001026	835
GSHG0029782	EIF3E	Alter. Terminal Exon	e7	down	3.69	0.000973	chr8:109245618-109245900	3646
GSHG0008193	NDFIP2	Alter. Acceptor Splice Site	e7	down	3.68	0.011	chr13:80113817-80117817	54602
GSHG0000241	RPL11	unknown	i5	up	3.68	0.000596	chr1:24022399-24022833	6135
GSHG0016186	ZBTB45	unknown	i6	up	3.68	8.67e-05	chr19:59025677-59027760	84878
GSHG0029970	COMMD5 // ZNF250	unknown	i4	up	3.67	0.000486	chr8:146112287-146114964	28991,58500
GSHG0012607	UBE2Z	unknown	i1	up	3.67	0.000249	chr17:46986183-46988169	65264
GSHG0025523	PRSS16	Exon Cassette	e9-e10	down	3.67	0.000167	chr6:27219529-27222910	10279
GSHG0012594	PNPO	Exon Cassette	e4	down	3.67	2.08e-05	chr17:46021982-46023355	55163
GSHG0003597	ZDHHC16	Alter. Acceptor Splice Site	ae10	up	3.66	0.000412	chr10:99215359-99215416	84287
GSHG0014428	NDUFS7	Alter. Terminal Exon	ae9	up	3.66	0.000191	chr19:1393330-1393707	374291
GSHG0020283	CHEK2	Exon Cassette	e3	down	3.66	6.93e-05	chr22:29121231-29130715	11200
GSHG0020873	APPL1	Exon Cassette	e2	down	3.65	0.00128	chr3:57261765-57269692	26060
GSHG0006740	ERBB3	Alter. Terminal Exon	e5/e30	up (e5)	3.65	0.000638	chr12:56478779-56497291	2065
GSHG0017776	C2orf68	unknown	i3	up	3.65	0.000471	chr2:85836190-85836556	388969
GSHG0012501	NKIRAS2	Alter. First Exon	e1/e2	up (e2)	3.65	0.000255	chr17:40169038-40173689	28511
GSHG0025354	RACK1	Alter. Terminal Exon	ae6	up	3.65	2.73e-06	chr5:180666037-180666065	10399
GSHG0005891	CDCA5	unknown	i4	up	3.64	0.000526	chr11:64847259-64850834	113130
GSHG0025965	AMD1	unknown	i2	up	3.64	6.1e-05	chr6:111196419-111208707	262
GSHG0030526	NUP214	Exon Cassette	e30	down	3.63	0.0103	chr9:134067595-134074402	8021
GSHG0020594	TSEN2	Exon Cassette	e12	down	3.63	0.00258	chr3:12573069-12581123	80746
GSHG0003555	RPP30	Alter. Terminal Exon	e12/e15	up (e12)	3.63	0.000275	chr10:92660327-92668312	10556
GSHG0001329	IPO9	unknown	i15	up	3.63	0.000274	chr1:201836088-201837775	55705
GSHG0021702	IP6K2	Intron Retention	i9-i10	down	3.62	0.00381	chr3:48730886-48732851	51447
GSHG0004305	COX15	unknown	i7	up	3.62	0.000579	chr10:101476218-101478101	1355
GSHG0028126	TARP	unknown	i23	up	3.62	0.000161	chr7:38299831-38301770	445347
GSHG0006982	ISCU	Exon Cassette	e2	down	3.62	7.95e-05	chr12:108955239-108958168	23479
GSHG0031342	FRG1EP // LOC283788	Alter. Terminal Exon	e9	down	3.62	5.3e-05	chrUn_gl000219:56348-58217	102723390,283788
GSHG0026313	TBC1D7-LOC100130357 // LOC100130357 // TBC1D7	Exon Cassette	e4	down	3.61	0.000883	chr6:13321140-13327138	100130357,107080638,51256
GSHG0007205	CHD4	Intron Retention	ae26	up	3.61	0.000737	chr12:6692279-6692362	1108
GSHG0012994	P2RX5-TAX1BP3 // TAX1BP3 // P2RX5	Exon Cassette	e3	down	3.61	2.07e-05	chr17:3593899-3595088	100533970,30851,5026
GSHG0016012	PNKP	Intron Retention	ae5	up	3.6	0.000983	chr19:50367493-50367579	11284
GSHG0011444	ZC3H18	Exon Cassette	e4	down	3.6	3.92e-05	chr16:88653008-88664734	124245
GSHG0145831	HNRNPUL1	Alter. Acceptor Splice Site	e17	down	3.6	9.49e-06	chr19:41809877-41811772	11100
GSHG0024750	PRKAA1	Exon Cassette	e5	down	3.59	0.0057	chr5:40771821-40775605	5562
GSHG0026541	SPDEF	unknown	i1	up	3.59	0.00069	chr6:34512261-34523704	25803
GSHG0000346	HDAC1	Alter. Terminal Exon	ae6	up	3.59	0.000515	chr1:32793279-32793582	3065
GSHG0028110	NT5C3A	unknown	i10	up	3.59	0.000488	chr7:33055482-33057049	51251
GSHG0005433	SIGIRR	Exon Cassette	e4	down	3.59	0.000298	chr11:408073-410027	59307
GSHG0007886	MPHOSPH9	Exon Cassette	e22	down	3.59	6.04e-05	chr12:123645683-123647681	10198
GSHG0119043	E2F6	Exon Cassette	e2-e4	down	3.58	0.00903	chr2:11593708-11606303	1876
GSHG0016547	NAGK	Alter. First Exon	e1/e2	up (e2)	3.58	0.00471	chr2:71295408-71297969	55577
GSHG0145674	MIA2 // CTAGE5	Exon Cassette	e16	up	3.58	0.0025	chr14:39760223-39762585	4253
GSHG0118491	WRB-SH3BGR // WRB // SH3BGR	Alter. Terminal Exon	e4/e22	up (e22)	3.58	0.00197	chr21:40763695-40887433	106865373,6450,7485
GSHG0031197	SH3GLB2	Exon Cassette	e6	up	3.57	0.00271	chr9:131774515-131776782	56904
GSHG0009777	KNSTRN	Exon Cassette	e7	down	3.57	0.00108	chr15:40682037-40684224	90417
GSHG0032044	BCOR	Exon Cassette	e6	down	3.57	0.000798	chrX:39930226-39934433	54880
GSHG0007433	WNT10B	unknown	i4	up	3.57	7.4e-06	chr12:49360336-49361727	7480
GSHG0026691	GCLC	Exon Cassette	e4	down	3.56	0.00264	chr6:53379237-53385758	2729
GSHG0003827	PITRM1	Intron Retention	ae25	up	3.56	0.000286	chr10:3180529-3181094	10531
GSHG0001406	CD46	Exon Cassette	e7-e9	down	3.56	0.000236	chr1:207940358-207956675	4179
GSHG0006635	DNAJC22	unknown	i2	up	3.56	0.000136	chr12:49741889-49742548	79962
GSHG0051682	ZNF595 // ZNF718	unknown	i1	up	3.56	7.91e-05	chr4:53386-56867	152687,255403
GSHG0019076	APMAP	Exon Cassette	e8	down	3.55	0.001	chr20:24943581-24950296	57136
GSHG0014154	ENOSF1	unknown	i16	up	3.55	0.000921	chr18:675402-677343	55556
GSHG0003129	ZMYND11	unknown	i16	up	3.55	0.000787	chr10:295731-298287	10771
GSHG0000637	ACADM	Exon Cassette	e6	down	3.55	0.000275	chr1:76198538-76200556	34
GSHG0015398	LONP1	unknown	i6	up	3.55	0.000239	chr19:5708414-5711780	9361
GSHG0024294	HARS2	Exon Cassette	e7	down	3.55	3.14e-05	chr5:140075323-140076199	23438
GSHG0007926	STX2	Complex	e12-e13	down	3.54	0.0279	chr12:131274149-131283180	2054
GSHG0011049	TNRC6A	Exon Cassette	e17	up	3.54	0.00186	chr16:24815498-24816472	27327
GSHG0008805	GEMIN2	Exon Cassette	e6	down	3.54	0.00136	chr14:39591634-39597552	8487
GSHG0011800	C16orf58	Alter. Terminal Exon	ae9	up	3.54	0.000661	chr16:31504369-31504774	64755
GSHG0003064	B3GALNT2	Alter. Terminal Exon	ae6	up	3.54	0.000545	chr1:235642223-235643368	148789
GSHG0017318	MLPH	unknown	i10	up	3.54	0.000272	chr2:238443291-238448990	79083
GSHG0012103	FAM57A	Exon Cassette	e4	down	3.54	3.53e-05	chr17:636338-646206	79850
GSHG0030867	PTAR1	Exon Cassette	e2-e3	down	3.53	0.0227	chr9:72349066-72374876	375743
GSHG0011654	NTAN1	Exon Cassette	e2-e3	down	3.53	0.00891	chr16:15141299-15149936	123803
GSHG0145209	ZDHHC21	Mutually Exclusive Exons	e3/e4	up (e3)	3.53	4.65e-05	chr9:14680031-14690383	340481
GSHG0013431	BECN1	Exon Cassette	e5-e6	down	3.52	0.0102	chr17:40970239-40971627	8678
GSHG0022386	ZNF141	Alter. Terminal Exon	e4/e6	up (e6)	3.52	0.00104	chr4:338124-378652	7700
GSHG0004368	XPNPEP1	Exon Cassette	e14	down	3.52	0.000795	chr10:111637758-111640689	7511
GSHG0015305	MED16	Exon Cassette	e15	down	3.51	0.00445	chr19:871037-872118	10025
GSHG0020358	EIF3D	unknown	i10	up	3.51	0.00015	chr22:36912837-36913346	8664
GSHG0016031	C19orf48	Exon Cassette	e3	down	3.51	0.000108	chr19:51305474-51308110	84798
GSHG0031863	FMR1	Exon Cassette	e14	down	3.5	0.00372	chrX:147018985-147022181	2332
GSHG0007169	RAD52	Complex	e13	up	3.5	0.00298	chr12:1025510-1025986	5893
GSHG0004661	C11orf58	Alter. First Exon	ae4	up	3.5	0.000893	chr11:16770660-16774331	10944
GSHG0004485	PSMD13	Alter. Terminal Exon	ae7	up	3.5	0.000351	chr11:247449-248197	5719
GSHG0022131	PLOD2	Alter. Terminal Exon	e15	down	3.5	0.000254	chr3:145794568-145794681	5352
GSHG0020866	IL17RB	unknown	i9	up	3.49	0.000925	chr3:53892846-53894156	55540
GSHG0012012	CMC2	Exon Cassette	e3	down	3.49	0.000397	chr16:81031889-81031955	56942
GSHG0007213	PHB2	unknown	i2	up	3.49	0.000324	chr12:7079443-7079578	11331
GSHG0005849	SNHG1	Exon Cassette	e4	down	3.49	4.06e-08	chr11:62621991-62622688	23642
GSHG0028865	NPM2	unknown	i8	up	3.48	0.000772	chr8:21892056-21894003	10361
GSHG0028313	SEMA3C	Exon Cassette	e4	down	3.48	0.000596	chr7:80457901-80546135	10512
GSHG0007835	VSIG10	Alter. Terminal Exon	e2	down	3.48	0.000439	chr12:118539411-118540980	54621
GSHG0018263	CLK1 // PPIL3	Exon Cassette	e5	down	3.47	0.00144	chr2:201746144-201750495	1195,53938
GSHG0021747	DCAF1	Exon Cassette	e2	down	3.47	5.15e-05	chr3:51517735-51534018	9730
GSHG0021734	IFRD2 // HYAL3 // NAT6	Alter. First Exon	e4	down	3.47	2.78e-07	chr3:50332283-50333049	24142,7866,8372
GSHG0015540	TNPO2	unknown	i2	up	3.46	0.00096	chr19:12833462-12834061	30000
GSHG0007439	LMBR1L	unknown	i7	up	3.46	0.000598	chr12:49498162-49498229	55716
GSHG0020092	PRR5 // PRR5-ARHGAP8 // ARHGAP8	unknown	i7	up	3.46	0.000525	chr22:45122515-45126763	23779,553158,55615
GSHG0027699	METTL2B	unknown	i4	up	3.46	7.62e-05	chr7:128120751-128128154	55798
GSHG0029954	SLC39A4	unknown	i9	up	3.46	4.75e-05	chr8:145638773-145638895	55630
GSHG0018472	MTERF4	Alter. First Exon	e1/e5	up (e5)	3.45	0.000739	chr2:242033692-242041747	130916
GSHG0006745	MYL6B	unknown	i1	up	3.45	0.000671	chr12:56546416-56547592	140465
GSHG0010282	KATNBL1	Alter. Terminal Exon	ae8	up	3.45	0.000461	chr15:34438270-34438960	79768
GSHG0032092	PRICKLE3	unknown	i5	up	3.45	6.63e-05	chrX:49035737-49036040	4007
GSHG0004450	MKI67	Exon Cassette	e7	up	3.45	2.65e-06	chr10:129911691-129914800	4288
GSHG0021215	RNF7	Exon Cassette	e2	down	3.44	0.0142	chr3:141457051-141462398	9616
GSHG0005051	PPP6R3	Complex	e19-e20	down	3.44	0.000282	chr11:68343426-68355492	55291
GSHG0008743	RNF31 // IRF9	unknown	i8	up	3.44	4.91e-05	chr14:24619658-24619806	10379,55072
GSHG0132291	RTF2	Exon Cassette	e2	up	3.43	0.0035	chr20:55043641-55048451	51507
GSHG0028878	SORBS3	unknown	i14	up	3.43	0.000973	chr8:22424227-22424334	10174
GSHG0015564	PRKACA	Alter. Terminal Exon	ae11	up	3.43	0.000823	chr19:14207782-14208171	5566
GSHG0014569	MRPL4	unknown	i7	up	3.43	0.000186	chr19:10369199-10369284	51073
GSHG0012654	TOM1L1	Exon Cassette	e2-e3	down	3.43	9.25e-06	chr17:52978052-52990176	10040
GSHG0003007	JMJD4	unknown	i1	up	3.42	0.000478	chr1:227922517-227922711	65094
GSHG0029146	ESRP1	Exon Cassette	e14-e15	down	3.42	0.000259	chr8:95690431-95719694	54845
GSHG0012597	NFE2L1	Exon Cassette	e6	down	3.42	0.000172	chr17:46133748-46134864	4779
GSHG0025134	HDAC3	Exon Cassette	e6	down	3.41	0.00729	chr5:141008740-141009483	8841
GSHG0005487	ZNF195	Exon Cassette	e3	down	3.41	0.00336	chr11:3392807-3400452	7748
GSHG0029624	ARFGEF1	unknown	i36	up	3.41	0.0003	chr8:68115486-68116913	10565
GSHG0029736	RPL30	unknown	i2	up	3.41	0.000175	chr8:99057316-99057573	6156
GSHG0007439	LMBR1L	Complex	e14/e15	down	3.4	0.00625	chr12:49494339-49495332	55716
GSHG0011457	ACSF3	Exon Cassette	e7	down	3.4	0.00247	chr16:89178500-89187321	197322
GSHG0012155	RNF167	Exon Cassette	e2	down	3.4	0.00051	chr17:4843303-4844452	26001
GSHG0010629	WDR61	Alter. Terminal Exon	ae3	up	3.4	0.000229	chr15:78586481-78587286	80349
GSHG0014428	NDUFS7	Alter. Terminal Exon	e10	up	3.4	0.000189	chr19:1394417-1395390	374291
GSHG0000052	RER1	unknown	i4	up	3.4	0.000133	chr1:2330954-2332295	11079
GSHG0017707	TIA1	Exon Cassette	e9	down	3.4	1.95e-05	chr2:70451686-70454954	7072
GSHG0012543	C17orf53	Exon Cassette	e4-e5	down	3.39	0.0151	chr17:42225226-42232032	78995
GSHG0002260	GLMN	Exon Cassette	e12	down	3.39	0.0128	chr1:92731976-92733559	11146
GSHG0021206	SLC25A36	Exon Cassette	e5	down	3.39	0.00156	chr3:140681969-140689835	55186
GSHG0007453	RACGAP1	Exon Cassette	e4-e5	down	3.38	0.014	chr12:50400217-50419340	29127
GSHG0015880	XRCC1	Exon Cassette	e2	down	3.38	0.00751	chr19:44065062-44080158	7515
GSHG0009920	TPM1	Alter. Terminal Exon	e13/e15	up (e13)	3.38	0.000315	chr15:63354775-63364114	7168
GSHG0031298	DPP7	unknown	i2	up	3.38	0.000251	chr9:140008834-140008913	29952
GSHG0007512	ATP5MC2	unknown	i6	up	3.38	0.000229	chr12:54063125-54063653	517
GSHG0014154	ENOSF1	unknown	i14	up	3.38	0.000166	chr18:677872-678694	55556
GSHG0029196	OXR1	Exon Cassette	e13	down	3.38	1.55e-06	chr8:107738240-107751811	55074
GSHG0029653	STAU2	Exon Cassette	e19	down	3.37	0.0251	chr8:74334849-74464554	27067
GSHG0118429	PMS2CL	Exon Cassette	e6	down	3.37	0.0102	chr7:6769446-6771586	441194
GSHG0132315	SNHG17	Exon Cassette	e4	down	3.37	0.00134	chr20:37055062-37059755	388796
GSHG0006685	ZNF740	unknown	i6	up	3.37	0.000935	chr12:53580294-53581284	283337
GSHG0024539	SQSTM1	unknown	i7	up	3.37	0.000337	chr5:179248142-179249484	8878
GSHG0017050	ZC3H15	unknown	i9	up	3.37	6.64e-05	chr2:187371564-187373269	55854
GSHG0015836	C19orf54	Intron Retention	i7	up	3.36	0.0466	chr19:41246761-41247769	284325
GSHG0019862	PPIL2	Complex	e23	up	3.36	0.000807	chr22:22049687-22052550	23759
GSHG0145805	ELP2	Exon Cassette	e8	down	3.36	0.000549	chr18:33721100-33722929	55250
GSHG0012812	MRPS7	unknown	i1	up	3.36	0.000139	chr17:73258065-73258577	51081
GSHG0026006	SMPDL3A	Exon Cassette	e2	down	3.36	1.24e-05	chr6:123110194-123118113	10924
GSHG0026791	MMS22L	Exon Cassette	e13	down	3.35	0.00834	chr6:97679302-97694566	253714
GSHG0004739	HIPK3	Exon Cassette	e15	down	3.35	0.00437	chr11:33369398-33370364	10114
GSHG0000951	GABPB2	Exon Cassette	e4	down	3.35	0.00297	chr1:151060666-151065862	126626
GSHG0012474	WIPF2	Exon Cassette	e5-e6	down	3.35	0.00114	chr17:38416787-38430251	147179
GSHG0020705	XYLB	Exon Cassette	e4-e5	down	3.35	0.00107	chr3:38390041-38406776	9942
GSHG0013446	MPP3	unknown	i10	up	3.35	0.000938	chr17:41901373-41903122	4356
GSHG0014894	EIF3K	unknown	i7	up	3.35	0.000511	chr19:39126126-39127528	27335
GSHG0027931	DNAJB6	Alter. Terminal Exon	e8/e10	up (e8)	3.35	0.000152	chr7:157178235-157210132	10049
GSHG0023105	MRFAP1L1	unknown	i1	up	3.35	1.07e-05	chr4:6710370-6710956	114932
GSHG0133497	KCTD7 // RABGEF1	Exon Cassette	e17	down	3.34	0.00244	chr7:66260498-66262493	154881,27342
GSHG0030123	GRHPR	unknown	i7	up	3.34	0.000909	chr9:37431149-37432004	9380
GSHG0027282	SEPT7	Exon Cassette	e4	down	3.34	0.000811	chr7:35872412-35903268	989
GSHG0025291	UIMC1	Exon Cassette	e10	down	3.34	0.000759	chr5:176395555-176396049	51720
GSHG0018775	PABPC1L	unknown	i12	up	3.34	0.000627	chr20:43565618-43566701	80336
GSHG0016553	SPR	unknown	i1	up	3.34	0.000397	chr2:73114866-73115442	6697
GSHG0021538	CHCHD4	Exon Cassette	e2	down	3.34	0.000104	chr3:14157926-14166371	131474
GSHG0004150	DNAJB12	Intron Retention	i9	up	3.34	4.75e-05	chr10:74092588-74095689	54788
GSHG0012501	NKIRAS2	Alter. Acceptor Splice Site	e3	up	3.34	2.33e-05	chr17:40172087-40173689	28511
GSHG0023987	CCNB1	Exon Cassette	e8	down	3.33	0.00199	chr5:68471224-68474072	891
GSHG0132702	TMEM62	Exon Cassette	e5-e6	down	3.33	0.000965	chr15:43427710-43441077	80021
GSHG0031314	DPH7	Intron Retention	ae11	up	3.33	0.000565	chr9:140459455-140459535	92715
GSHG0006493	APOLD1 // DDX47	Exon Cassette	e13	down	3.33	0.000388	chr12:12976137-12977611	51202,81575
GSHG0012274	DRG2	Alter. First Exon	ae3	up	3.33	1.35e-05	chr17:17999035-18001583	1819
GSHG0028690	EZH2	Intron Retention	i13	up	3.32	0.00532	chr7:148514314-148515209	2146
GSHG0031819	PHF6	Intron Retention	i10	up	3.32	0.0019	chrX:133559231-133562821	84295
GSHG0008699	METTL17	unknown	i2	up	3.32	0.000865	chr14:21458543-21458622	64745
GSHG0001824	PINK1-AS // DDOST	Exon Cassette	e3	down	3.32	0.000536	chr1:20982594-20987899	100861548,1650
GSHG0015315	GAMT	Alter. Terminal Exon	ae5	up	3.32	0.00053	chr19:1397809-1398913	2593
GSHG0006366	ERC1	Exon Cassette	e6	down	3.32	0.000198	chr12:1219358-1225199	23085
GSHG0004175	ZSWIM8-AS1 // NDST2	Alter. Acceptor Splice Site	e18	down	3.32	0.000111	chr10:75557579-75557815	100507331,8509
GSHG0022454	TBC1D14	Exon Cassette	e16	down	3.31	0.014	chr4:7008359-7012508	57533
GSHG0000997	INTS3	Exon Cassette	e12-e14	down	3.31	0.00359	chr1:153730048-153734152	65123
GSHG0033962	SCO2 // TYMP // ODF3B	Exon Cassette	e11	down	3.31	0.000791	chr22:50966951-50967038	1890,440836,9997
GSHG0145777	AURKB	Exon Cassette	e7	down	3.31	4.73e-05	chr17:8109809-8110688	9212
GSHG0001011	FLAD1	Alter. Terminal Exon	e3/e9	up (e3)	3.31	2.67e-05	chr1:154960581-154965587	80308
GSHG0008883	PPM1A	Exon Cassette	e3	down	3.3	0.00408	chr14:60715966-60750255	5494
GSHG0006687	ESPL1	Exon Cassette	e18	down	3.3	8.73e-05	chr12:53677842-53682125	9700
GSHG0021802	DENND6A	unknown	e18	down	3.3	1.96e-05	chr3:57616147-57616249	201627
GSHG0014185	PPP4R1	Alter. Acceptor Splice Site	e3	down	3.29	0.00193	chr18:9595016-9614268	9989
GSHG0013075	CTC1	Intron Retention	i17	up	3.29	0.00166	chr17:8133209-8133786	80169
GSHG0021685	MAP4	unknown	i11	up	3.29	0.000974	chr3:47951878-47953605	4134
GSHG0015537	WDR83OS	unknown	i1	up	3.29	0.000637	chr19:12780047-12780166	51398
GSHG0013743	ACOX1	Mutually Exclusive Exons	e3/e4	up (e4)	3.29	0.00039	chr17:73953540-73974774	51
GSHG0014900	NFKBIB	Intron Retention	i6	up	3.29	0.000374	chr19:39398039-39399541	4793
GSHG0012168	MIS12	Exon Cassette	e3	down	3.29	0.000308	chr17:5389694-5394134	79003
GSHG0018578	NDUFAF5	Alter. Acceptor Splice Site	e2	up	3.29	0.000175	chr20:13765672-13767998	79133
GSHG0025228	PWWP2A	Exon Cassette	e3	down	3.28	0.00406	chr5:159520108-159546452	114825
GSHG0006925	SLC25A3	Intron Retention	ae1	up	3.28	0.000961	chr12:98987519-98987752	5250
GSHG0002989	ENAH	unknown	i6	up	3.28	0.000299	chr1:225705257-225706898	55740
GSHG0008622	TEX30	unknown	i1	up	3.28	3.08e-05	chr13:103422620-103426030	93081
GSHG0004608	ZNF215	Exon Cassette	e5	down	3.27	0.000729	chr11:6962802-6964872	7762
GSHG0012510	COASY	Exon Cassette	e6	down	3.27	0.000323	chr17:40716727-40716916	80347
GSHG0001260	SMG7	Exon Cassette	e2-e3	down	3.26	0.0261	chr1:183441506-183482003	9887
GSHG0003576	HELLS	Exon Cassette	e4	down	3.26	0.0111	chr10:96313883-96317952	3070
GSHG0014686	BABAM1 // ANKLE1	Intron Retention	ae8	up	3.26	0.000818	chr19:17387719-17388055	126549,29086
GSHG0007866	KDM2B	Exon Cassette	e19	down	3.26	0.000174	chr12:121880795-121882075	84678
GSHG0027815	GSTK1	unknown	i2	up	3.26	2.61e-05	chr7:142961261-142961640	373156
GSHG0020708	WDR48	Exon Cassette	e12-e13	down	3.26	2.15e-05	chr3:39118630-39125753	57599
GSHG0006296	TMEM218	Alter. First Exon	e1/e4	up (e4)	3.25	0.0305	chr11:124972630-124981659	219854
GSHG0019137	GSS	Exon Cassette	e8-e9	down	3.25	0.0233	chr20:33524746-33530809	2937
GSHG0009380	GCH1	Exon Cassette	e6	down	3.25	0.0206	chr14:55308726-55312570	2643
GSHG0000908	CHD1L	Exon Cassette	e13-e15	down	3.25	0.00141	chr1:146739085-146747131	9557
GSHG0012914	GPS1	unknown	i10	up	3.25	0.000819	chr17:80014268-80014345	2873
GSHG0026938	MAP7	unknown	i20	up	3.25	0.000175	chr6:136665376-136666992	9053
GSHG0022178	SLC33A1	Intron Retention	i6	up	3.24	0.0251	chr3:155544300-155546166	9197
GSHG0030593	CCDC183 // RABL6	Intron Retention	ae13	up	3.24	0.000908	chr9:139702779-139703706	55684,84960
GSHG0005312	HINFP	Alter. Acceptor Splice Site	ae6	up	3.24	0.000737	chr11:119001665-119002244	25988
GSHG0014441	DOT1L	Alter. Acceptor Splice Site	ae28	down	3.24	0.000581	chr19:2227736-2229783	84444
GSHG0017354	PPP1R7	unknown	i8	up	3.24	0.000499	chr2:242105857-242106459	5510
GSHG0029930	NAPRT	unknown	i5	up	3.24	0.000235	chr8:144659012-144659230	93100
GSHG0020247	DERL3	unknown	i4	down	3.24	0.000206	chr22:24180041-24180323	91319
GSHG0002125	CDCP2 // CYB5RL	Exon Cassette	e4-e5	down	3.23	0.00445	chr1:54649834-54661388	200008,606495
GSHG0024431	CCNG1	Exon Cassette	e2	down	3.23	0.00184	chr5:162864765-162868337	900
GSHG0033929	ZNF91	Exon Cassette	e3	down	3.23	0.000551	chr19:23542036-23557566	7644
GSHG0052383	GTF2I	Exon Cassette	e10	down	3.23	0.000521	chr7:74125363-74131270	2969
GSHG0011800	C16orf58	Alter. Terminal Exon	ae9	up	3.23	0.000406	chr16:31504775-31504786	64755
GSHG0015083	BAX	unknown	i6	up	3.23	0.000382	chr19:49464520-49464739	581
GSHG0016464	ERLEC1	Exon Cassette	e12	down	3.22	0.00111	chr2:54040086-54042072	27248
GSHG0011563	BICDL2	Alter. Terminal Exon	ae4	up	3.22	0.000892	chr16:3079970-3080448	146439
GSHG0019251	TMEM189-UBE2V1 // UBE2V1 // TMEM189	Exon Cassette	e18	down	3.22	0.000861	chr20:48697661-48713357	387521,387522,7335
GSHG0015083	BAX	Alter. Terminal Exon	ae6	up	3.22	0.000676	chr19:49464172-49464519	581
GSHG0010883	KREMEN2	Intron Retention	i8	up	3.22	0.000257	chr16:3017527-3018384	79412
GSHG0027444	EIF4H	Exon Cassette	e5	down	3.22	9.71e-05	chr7:73604152-73609208	7458
GSHG0011486	NPRL3	Exon Cassette	e6	down	3.21	0.00231	chr16:162621-169256	8131
GSHG0028911	ELP3	Exon Cassette	e6	down	3.21	0.00176	chr8:27964230-27967955	55140
GSHG0017740	RTKN	unknown	i14	up	3.21	0.000412	chr2:74653701-74654294	6242
GSHG0007209	MLF2	unknown	i9	up	3.21	0.000296	chr12:6857713-6857934	8079
GSHG0024526	HNRNPAB	unknown	i3	up	3.21	0.00016	chr5:177633012-177633732	3182
GSHG0013064	TRAPPC1	Exon Cassette	e3	down	3.2	0.00131	chr17:7834329-7835317	58485
GSHG0012842	METTL23	Exon Cassette	e2-e3	down	3.2	0.00126	chr17:74722912-74729459	124512
GSHG0025737	RPL7L1	Exon Cassette	e5	down	3.2	0.000711	chr6:42852351-42854208	285855
GSHG0006614	PFKM	Alter. Donor Splice Site	e20	up	3.19	0.00607	chr12:48533068-48533695	5213
GSHG0003350	MAPK8	Mutually Exclusive Exons	e2/e3	up (e2)	3.19	0.00208	chr10:49514682-49609825	5599
GSHG0006612	TMEM106C	unknown	i5	up	3.19	0.000854	chr12:48360013-48360465	79022
GSHG0022000	CCDC14	Alter. Donor Splice Site	ae5	up	3.19	0.000536	chr3:123671441-123674688	64770
GSHG0027621	ARMC10	Exon Cassette	e5-e6	down	3.19	0.000512	chr7:102727077-102740209	83787
GSHG0024843	CCDC125	Exon Cassette	e5	down	3.19	0.000493	chr5:68606945-68616407	202243
GSHG0030584	GPSM1	unknown	i15	up	3.19	0.000262	chr9:139251003-139252465	26086
GSHG0005124	EMSY	Exon Cassette	e16-e18	down	3.19	6.42e-05	chr11:76239312-76253411	56946
GSHG0132526	PKD1P6-NPIPP1 // NPIPA5	unknown	i26	up	3.19	1.58e-05	chr16:15219664-15220740	100288332,105369154
GSHG0001000	CREB3L4	unknown	i6	up	3.19	9.27e-07	chr1:153945313-153945447	148327
GSHG0031474	MAOA	Exon Cassette	e2	down	3.18	0.00306	chrX:43514153-43542855	4128
GSHG0029977	KANK1	Exon Cassette	e6	down	3.18	0.000897	chr9:540508-540667	23189
GSHG0032438	UBL4A	Intron Retention	ae2	up	3.18	0.000476	chrX:153714318-153714565	8266
GSHG0013869	TYMS	unknown	i4	up	3.18	0.000373	chr18:669174-670691	7298
GSHG0014307	MBD1	Exon Cassette	e18	down	3.18	3.42e-05	chr18:47795216-47799108	4152
GSHG0031239	SURF4	Alter. Acceptor Splice Site	e7	up	3.17	0.0111	chr9:136234135-136243037	6836
GSHG0005373	EI24	Exon Cassette	e2	down	3.17	0.0102	chr11:125439283-125442465	9538
GSHG0025523	PRSS16	Alter. First Exon	e8/e10	up (e8)	3.17	0.00892	chr6:27219455-27222910	10279
GSHG0006689	C12orf10	Exon Cassette	e4	down	3.17	0.00059	chr12:53696818-53700104	60314
GSHG0001024	FDPS	unknown	i8	up	3.17	0.000463	chr1:155288720-155289401	2224
GSHG0022278	ABCC5	Intron Retention	i8	up	3.17	4.23e-05	chr3:183701540-183703243	10057
GSHG0054769	TMEM161B	Intron Retention	i11-i12	up	3.17	3.48e-05	chr5:87494793-87498892	153396
GSHG0012145	ARRB2	Exon Cassette	e4	down	3.17	8.46e-06	chr17:4619268-4619903	409
GSHG0012636	RSAD1	Exon Cassette	e5	down	3.16	0.00385	chr17:48559452-48560848	55316
GSHG0015638	SUGP2	Intron Retention	i13	up	3.16	0.00219	chr19:19104457-19105295	10147
GSHG0020048	ADSL	Alter. Acceptor Splice Site	e11	up	3.16	0.000614	chr22:40756406-40757346	158
GSHG0011472	CDK10	unknown	i10	up	3.16	0.000515	chr16:89761289-89761322	8558
GSHG0024798	IL6ST	Exon Cassette	e13	down	3.16	0.000419	chr5:55247757-55250820	3572
GSHG0027105	SUN1 // GET4	Exon Cassette	e11	down	3.16	0.000238	chr7:882978-891119	23353,51608
GSHG0007373	KIF21A	Exon Cassette	e24	up	3.16	0.000111	chr12:39720066-39724713	55605
GSHG0006232	IFT46	Exon Cassette	e4	down	3.16	8.91e-05	chr11:118427621-118430579	56912
GSHG0020843	ABHD14A-ACY1 // ABHD14A // ACY1	Exon Cassette	e8-e17-e18	down	3.15	0.0118	chr3:52018063-52022842	100526760,25864,95
GSHG0020571	IL17RC	Exon Cassette	e12	down	3.15	0.0035	chr3:9969989-9971581	84818
GSHG0013642	STRADA	Intron Retention	i13	up	3.15	0.00109	chr17:61780194-61781407	92335
GSHG0000455	DPH2	unknown	i3	up	3.15	0.000694	chr1:44436893-44437058	1802
GSHG0021348	MFN1	unknown	i10	up	3.15	0.000614	chr3:179093130-179094829	55669
GSHG0002376	AP4B1	unknown	i3	up	3.15	0.00034	chr1:114444507-114445258	10717
GSHG0029945	SHARPIN	unknown	i2	up	3.15	0.000251	chr8:145154972-145157952	81858
GSHG0032048	MED14	Alter. Terminal Exon	ae31	up	3.15	0.000239	chrX:40513123-40513614	9282
GSHG0055352	ZNF44	Exon Cassette	e3	down	3.14	0.00684	chr19:12386771-12405714	51710
GSHG0023470	PLA2G12A	Alter. Donor Splice Site	e2	down	3.14	0.000859	chr4:110639845-110639914	81579
GSHG0027508	CLDN12	unknown	i2	up	3.14	0.000479	chr7:90034927-90041320	9069
GSHG0028097	LOC401320	unknown	i10	up	3.14	0.000281	chr7:30603614-30606018	401320
GSHG0006654	LARP4	Exon Cassette	e14	down	3.14	0.000167	chr12:50835373-50848200	113251
GSHG0023058	DGKQ	unknown	i22	up	3.14	5.98e-05	chr4:954509-954835	1609
GSHG0014915	TIMM50	Exon Cassette	e5	down	3.13	0.0111	chr19:39973775-39976447	92609
GSHG0028501	TMEM168	Exon Cassette	e2-e3	down	3.13	0.00458	chr7:112415231-112430478	64418
GSHG0002154	TM2D1	unknown	i7	up	3.13	0.000781	chr1:62147022-62148120	83941
GSHG0132240	MCM3AP	Alter. First Exon	ae11	up	3.13	0.000702	chr21:47686080-47686865	8888
GSHG0025010	SEMA6A	Exon Cassette	e14	down	3.13	0.000686	chr5:115813710-115815973	57556
GSHG0007091	OGFOD2 // ARL6IP4	Intron Retention	ae4	up	3.13	0.000198	chr12:123460949-123461147	51329,79676
GSHG0022021	ZXDC	Alter. Terminal Exon	e6/e10	up (e6)	3.13	5.3e-05	chr3:126156444-126181063	79364
GSHG0029900	PTK2	Exon Cassette	e13	down	3.12	0.0189	chr8:141840571-141856777	5747
GSHG0003995	PARD3	Exon Cassette	e14	down	3.12	0.0122	chr10:34648999-34663930	56288
GSHG0011130	BCKDK	Exon Cassette	e10	down	3.12	0.00826	chr16:31122412-31123348	10295
GSHG0000264	MTFR1L	Alter. Acceptor Splice Site	e5	up	3.12	0.00641	chr1:26149510-26150239	56181
GSHG0003215	HSPA14	Intron Retention	i8	up	3.12	0.000898	chr10:14891720-14893322	51182
GSHG0006982	ISCU	Intron Retention	i2	down	3.12	0.000553	chr12:108957836-108958168	23479
GSHG0001188	PRRC2C	Exon Cassette	e34	down	3.12	0.000346	chr1:171557518-171562650	23215
GSHG0007149	FBRSL1	unknown	i5	up	3.12	0.000243	chr12:133124619-133144066	57666
GSHG0012642	LUC7L3	Exon Cassette	e3	up	3.12	5.15e-05	chr17:48814648-48814840	51747
GSHG0004415	NSMCE4A	Alter. First Exon	ae2	up	3.11	0.000907	chr10:123733596-123734302	54780
GSHG0017103	CFLAR	unknown	i1	up	3.11	0.000439	chr2:201981205-201983213	8837
GSHG0010131	FANCI	Exon Cassette	e34	down	3.11	0.00034	chr15:89848836-89850760	55215
GSHG0029535	FGFR1	Complex	e23-e23	down	3.11	0.000286	chr8:38268656-38271541	2260
GSHG0017997	SMPD4	Alter. Acceptor Splice Site	e14	up	3.11	0.000108	chr2:130914158-130914969	55627
GSHG0023687	ACSL1	Exon Cassette	e15	down	3.11	1.22e-05	chr4:185689470-185694308	2180
GSHG0004342	NT5C2	Exon Cassette	e17	down	3.1	0.0229	chr10:104857048-104858741	22978
GSHG0017747	LOXL3	Exon Cassette	e8	down	3.1	0.013	chr2:74762419-74763277	84695
GSHG0003891	DCLRE1C	Exon Cassette	e2-e3	down	3.1	0.00689	chr10:14987104-14996431	64421
GSHG0019573	PRMT2	Intron Retention	i9	up	3.1	0.00229	chr21:48078657-48080874	3275
GSHG0009499	NEK9	Exon Cassette	e18	down	3.1	0.00133	chr14:75557973-75563973	91754
GSHG0021427	CCDC50	Exon Cassette	e6	up	3.1	0.000822	chr3:191087708-191098063	152137
GSHG0017631	PPP4R3B	Exon Cassette	e10	down	3.1	0.000615	chr2:55804451-55806917	57223
GSHG0015396	SAFB2	unknown	i20	up	3.1	0.000404	chr19:5587410-5587710	9667
GSHG0022009	SLC12A8 // ZNF148	Exon Cassette	e28-e30	down	3.09	0.0242	chr3:124801480-124826970	7707,84561
GSHG0028361	SGCE	Exon Cassette	e3-e4	up	3.09	0.00533	chr7:94257514-94285521	8910
GSHG0010941	PMM2	Exon Cassette	e3-e4	down	3.09	0.000521	chr16:8895656-8905035	5373
GSHG0020295	ASCC2	Exon Cassette	e2	down	3.09	9.86e-05	chr22:30228234-30234293	84164
GSHG0133125	PVT1	Exon Cassette	e10	down	3.08	0.00814	chr8:129001408-129108900	5820
GSHG0023453	PPA2	Exon Cassette	e2,e4-e8	down	3.08	0.00611	chr4:106320194-106395227	27068
GSHG0004999	MUS81	Intron Retention	i12	down	3.08	0.00324	chr11:65632191-65632616	80198
GSHG0011132	FUS	Alter. Terminal Exon	ae3	up	3.08	0.000883	chr16:31193986-31194671	2521
GSHG0002948	ANGEL2	Alter. First Exon	ae6	up	3.08	0.000553	chr1:213179881-213180469	90806
GSHG0030792	GBA2	unknown	i14	up	3.08	0.000306	chr9:35738371-35738521	57704
GSHG0024706	C1QTNF3-AMACR // AMACR // C1QTNF3	Exon Cassette	e18	down	3.08	0.000141	chr5:33998746-34006004	100534612,114899,23600
GSHG0145777	AURKB	Alter. Acceptor Splice Site	e4	up	3.08	7.87e-05	chr17:8111056-8113944	9212
GSHG0020178	DGCR2	unknown	i8	up	3.08	5.91e-05	chr22:19034297-19035951	9993
GSHG0001188	PRRC2C	unknown	e32	down	3.08	9.65e-06	chr1:171556787-171556890	23215
GSHG0145172	CEP78	Alter. Terminal Exon	e16/e17	up (e16)	3.08	9.36e-06	chr9:80881358-80893352	84131
GSHG0001445	KCTD3	Alter. Acceptor Splice Site	e6	up	3.07	0.00743	chr1:215751013-215751424	51133
GSHG0025185	TNIP1	Exon Cassette	e18	down	3.07	0.00159	chr5:150411848-150414628	10318
GSHG0017377	LINC01881	Exon Cassette	e4	down	3.07	0.000417	chr2:243056790-243061208	728323
GSHG0020183	SLC25A1	unknown	i8	up	3.07	0.000371	chr22:19164007-19164089	6576
GSHG0014229	SS18	Exon Cassette	e11	down	3.06	0.00696	chr18:23614969-23618623	6760
GSHG0005577	TMEM9B	Exon Cassette	e3	down	3.06	0.00503	chr11:8977737-8986320	56674
GSHG0005017	PELI3	Exon Cassette	e4	down	3.06	0.00218	chr11:66235599-66238842	246330
GSHG0016381	CEBPZOS	unknown	i1	up	3.06	0.000816	chr2:37423664-37425636	100505876
GSHG0024364	ARHGEF37	unknown	i9	up	3.06	0.000144	chr5:149001626-149003574	389337
GSHG0011897	NAE1	Exon Cassette	e2-e3	down	3.06	0.000123	chr16:66860426-66864879	8883
GSHG0010770	SELENOS	Alter. Terminal Exon	e6/e7	up (e6)	3.06	5.72e-05	chr15:101811114-101813061	55829
GSHG0004849	TMX2-CTNND1 // TMX2 // CTNND1	Alter. Donor Splice Site	e7	down	3.06	3.38e-05	chr11:57506500-57506511	100528016,1500,51075
GSHG0006510	STRAP	Exon Cassette	e3	down	3.06	3.89e-06	chr12:16035288-16042943	11171
GSHG0027444	EIF4H	Intron Retention	i4	down	3.06	3.16e-06	chr7:73604152-73604636	7458
GSHG0009234	C14orf93	Complex	e2/e4	up	3.05	0.00995	chr14:23467636-23479410	60686
GSHG0014154	ENOSF1	Exon Cassette	e14	down	3.05	0.00264	chr18:677743-683380	55556
GSHG0012072	APRT	unknown	i1	up	3.05	0.000892	chr16:88878064-88878226	353
GSHG0013852	CYBC1	Alter. First Exon	ae4	up	3.05	0.000693	chr17:80404572-80405454	79415
GSHG0015104	PRMT1	Complex	e9-e10	up	3.05	0.000671	chr19:50188179-50189500	3276
GSHG0011481	GAS8	Complex	e5	up	3.05	0.000376	chr16:90094044-90097904	2622
GSHG0001406	CD46	Intron Retention	i6	down	3.05	0.000311	chr1:207940358-207940996	4179
GSHG0028690	EZH2	Intron Retention	i14	up	3.05	0.000271	chr7:148513776-148514483	2146
GSHG0001051	NAXE	Intron Retention	ae2	up	3.05	2.44e-05	chr1:156562002-156562156	128240
GSHG0012462	ERBB2	Exon Cassette	e5	down	3.04	0.0342	chr17:37851241-37863394	2064
GSHG0001194	SUCO	Exon Cassette	e4	down	3.04	0.0099	chr1:172520652-172525163	51430
GSHG0024172	DMXL1	Exon Cassette	e42	down	3.04	0.00435	chr5:118573017-118576166	1657
GSHG0145500	NBPF8 // NBPF12 // NBPF9	Exon Cassette	e5	down	3.04	0.00228	chr1:144598512-144606510	149013,400818,728841
GSHG0011103	ALDOA	Alter. First Exon	e1/e6	up (e1)	3.04	0.00198	chr16:30064411-30075826	226
GSHG0033900	SLC38A10	unknown	i11	up	3.04	0.000892	chr17:79227040-79234036	124565
GSHG0019567	MCM3AP-AS1	Exon Cassette	e4	down	3.04	0.000383	chr21:47649144-47660933	114044
GSHG0021685	MAP4	unknown	i23	up	3.04	0.000302	chr3:47894529-47894651	4134
GSHG0004485	PSMD13	unknown	i7	up	3.04	0.0003	chr11:248198-248762	5719
GSHG0025800	LOC730101	Internal Exon Deletion	e2	up	3.04	0.000167	chr6:52531187-52533951	730101
GSHG0001970	TRAPPC3	Exon Cassette	e3-e5	down	3.04	4.28e-05	chr1:36602171-36615115	27095
GSHG0014705	ARRDC2	unknown	i1	up	3.04	1.47e-05	chr19:18112383-18118976	27106
GSHG0029937	PUF60	Exon Cassette	e7	down	3.04	4.72e-06	chr8:144900543-144903856	22827
GSHG0013266	RAD51L3-RFFL // RFFL // RAD51D	Exon Cassette	e7	down	3.03	0.00102	chr17:33433405-33434466	100529207,117584,5892
GSHG0015886	SMG9	unknown	i9	up	3.03	2.56e-05	chr19:44238647-44241747	56006
GSHG0015798	HNRNPL	Intron Retention	ae9	up	3.03	3.41e-07	chr19:39331016-39331126	3191
GSHG0003736	WDR11	Exon Cassette	e9	down	3.02	0.0123	chr10:122626081-122630858	55717
GSHG0001000	CREB3L4	unknown	i5	up	3.02	0.000829	chr1:153942220-153945219	148327
GSHG0118417	AKAP9	unknown	i51	up	3.02	0.000706	chr7:91738364-91739435	10142
GSHG0019972	FBXO7	Intron Retention	ae6	up	3.02	0.000445	chr22:32883816-32887072	25793
GSHG0009047	TDP1	Exon Cassette	e9	down	3.02	0.000333	chr14:90437519-90446976	55775
GSHG0020443	RRP7A	unknown	i1	up	3.02	0.000229	chr22:42914153-42915718	27341
GSHG0018937	TBC1D20	Intron Retention	i8	up	3.01	0.0362	chr20:418084-419485	128637
GSHG0025570	ZNRD1	Intron Retention	i1-i2	up	3.01	0.0102	chr6:30029292-30030110	30834
GSHG0020825	HEMK1	Exon Cassette	e8-e9	down	3.01	0.00108	chr3:50614940-50617370	51409
GSHG0016703	UNC50	unknown	i5	up	3.01	0.00089	chr2:99232997-99234608	25972
GSHG0011019	UQCRC2	unknown	i4	up	3.01	0.000542	chr16:21969921-21973512	7385
GSHG0145753	COG8 // PDF // TMED6	Alter. Terminal Exon	e4	down	3.01	0.000494	chr16:69377148-69377542	146456,64146,84342
GSHG0017150	MAP2	Exon Cassette	e16	down	3.01	0.000281	chr2:210574638-210590514	4133
GSHG0002877	PLEKHA6	unknown	i26	up	3.01	8.11e-06	chr1:204191907-204192588	22874
GSHG0016343	MRPL33	Exon Cassette	e3	down	3.01	5.76e-06	chr2:27995541-28002612	9553
GSHG0032047	CXorf38	Alter. Terminal Exon	e7/e8	up (e8)	3	0.0118	chrX:40486173-40490025	159013
GSHG0009464	MAP3K9	Exon Cassette	e11	down	3	0.00368	chr14:71201103-71205115	4293
GSHG0017997	SMPD4	Exon Cassette	e11	up	3	0.000322	chr2:130914824-130922018	55627
GSHG0004183	COMTD1	unknown	i4	up	3	0.000308	chr10:76994750-76994816	118881
GSHG0000949	C1orf56	unknown	i1	up	3	0.000246	chr1:151021329-151022909	54964
GSHG0013414	RAB5C	Exon Cassette	e2	down	2.99	0.0151	chr17:40282355-40307062	5878
GSHG0145791	LINC00673	Exon Cassette	e2	down	2.99	0.00353	chr17:70424377-70588943	100499467
GSHG0003246	COMMD3-BMI1 // COMMD3 // BMI1	Exon Cassette	e5-e6	down	2.99	0.00261	chr10:22607201-22607947	100532731,23412,648
GSHG0020184	HIRA // C22orf39	Exon Cassette	e28	down	2.99	0.00151	chr22:19341519-19343811	128977,7290
GSHG0016189	UBE2M	unknown	i5	up	2.99	0.000626	chr19:59067596-59067681	9040
GSHG0016780	TTL	unknown	i1	up	2.99	0.000452	chr2:113240079-113243493	150465
GSHG0010883	KREMEN2	unknown	i4	up	2.99	0.000113	chr16:3016451-3016642	79412
GSHG0012329	WSB1	Complex	e6-e7	down	2.99	6.17e-05	chr17:25633808-25636298	26118
GSHG0020362	IFT27	unknown	i6	up	2.99	3.15e-05	chr22:37159057-37159961	11020
GSHG0032074	SSX3	Intron Retention	i6	up	2.98	0.00382	chrX:48208975-48209557	10214
GSHG0011275	ELMO3	unknown	i4	up	2.98	0.000704	chr16:67233905-67234094	79767
GSHG0025151	LARS	Exon Cassette	e13	down	2.98	0.00054	chr5:145532736-145532789	51520
GSHG0022387	PIGG	Alter. Donor Splice Site	ae14	up	2.98	0.000537	chr4:521020-521276	54872
GSHG0027103	DNAAF5	unknown	i15	up	2.98	0.000175	chr7:819782-825153	54919
GSHG0021217	ATP1B3	unknown	i7	up	2.98	6.26e-05	chr3:141635417-141640818	483
GSHG0019739	U2AF1L5 // U2AF1	Intron Retention	i3-i4	up	2.97	0.0225	chr21:44520563-44521542	102724594,7307
GSHG0031920	RPL10	Intron Retention	i5-i6	up	2.97	0.00275	chrX:153628144-153630680	6134
GSHG0000455	DPH2	Alter. Donor Splice Site	ae2	up	2.97	0.000814	chr1:44436381-44436489	1802
GSHG0033466	MXD3	Intron Retention	ae3	up	2.97	0.000692	chr5:176737541-176737667	83463
GSHG0118491	WRB-SH3BGR // WRB // SH3BGR	Exon Cassette	e20	up	2.97	0.000364	chr21:40880925-40880954	106865373,6450,7485
GSHG0008734	DHRS2	Alter. Acceptor Splice Site	e6	down	2.97	0.000135	chr14:24109003-24112428	10202
GSHG0004404	PRDX3	Exon Cassette	e2-e3	down	2.97	2.49e-05	chr10:120933249-120938377	10935
GSHG0015308	POLR2E	unknown	i7	up	2.97	1.03e-05	chr19:1088719-1089469	5434
GSHG0007340	INTS13	Exon Cassette	e12	down	2.97	2.02e-06	chr12:27066907-27069113	55726
GSHG0031803	OCRL	Exon Cassette	e23	down	2.96	0.0048	chrX:128722863-128725709	4952
GSHG0017358	SEPT2	Mutually Exclusive Exons	e4/e7	up (e4)	2.96	0.00362	chr2:242255276-242263656	4735
GSHG0001868	RSRP1	Alter. Terminal Exon	e4/e6	up (e4)	2.96	0.00105	chr1:25568728-25571792	57035
GSHG0010725	HDDC3	unknown	i1	up	2.96	0.000998	chr15:91475340-91475614	374659
GSHG0013297	MYO19	Exon Cassette	e8	down	2.96	0.0007	chr17:34870289-34871833	80179
GSHG0021544	FGD5-AS1	unknown	i3	up	2.96	0.000458	chr3:14987661-14988592	100505641
GSHG0015643	SUGP1	unknown	i4	up	2.96	0.000193	chr19:19414852-19416656	57794
GSHG0009041	ZC3H14	Exon Cassette	e12-e14	down	2.96	0.000192	chr14:89044329-89073707	79882
GSHG0022580	OCIAD1	Alter. Donor Splice Site	ae8	up	2.96	0.000104	chr4:48853993-48854521	54940
GSHG0145667	GAS6-AS1 // GAS6-AS2 // GAS6-DT	Alter. First Exon	e3	up	2.96	4.3e-05	chr13:114531646-114531670	100506394,650669
GSHG0030593	CCDC183 // RABL6	unknown	i22	up	2.96	5.94e-06	chr9:139723937-139726172	55684,84960
GSHG0022582	DCUN1D4	Exon Cassette	e5	down	2.95	0.00217	chr4:52729603-52740551	23142
GSHG0015801	SARS2 // FBXO17	Exon Cassette	e16	down	2.95	0.00056	chr19:39410402-39412086	115290,54938
GSHG0029298	GSDMD	Alter. First Exon	ae8	up	2.95	0.000312	chr8:144642210-144642772	79792
GSHG0016349	WDR43	unknown	i7	up	2.95	8.79e-05	chr2:29145850-29147847	23160
GSHG0020385	BAIAP2L2	Exon Cassette	e14	down	2.94	0.0141	chr22:38480896-38482351	80115
GSHG0014618	GCDH	Exon Cassette	e3	down	2.94	0.00708	chr19:13002085-13002788	2639
GSHG0006362	WNK1	Exon Cassette	e14	down	2.94	0.000869	chr12:987378-990955	65125
GSHG0027758	NUP205	unknown	i15	up	2.94	0.0005	chr7:135282956-135285617	23165
GSHG0005717	TP53I11	Exon Cassette	e9	down	2.94	0.000439	chr11:44957112-44958903	9537
GSHG0016218	TRAPPC12	unknown	i10	up	2.94	0.000332	chr2:3469467-3481465	51112
GSHG0009151	APOPT1 // KLC1	Alter. Acceptor Splice Site	e21	up	2.94	0.000305	chr14:104143752-104145855	3831,84334
GSHG0006727	BLOC1S1-RDH5 // BLOC1S1 // RDH5	Alter. Terminal Exon	e5/e10	up (e5)	2.94	0.000151	chr12:56112875-56118526	100528022,2647,5959
GSHG0017509	EIF2B4	unknown	i6	up	2.94	5.75e-05	chr2:27591006-27591237	8890
GSHG0028053	FAM126A	Exon Cassette	e3	down	2.93	0.0174	chr7:23017888-23030758	84668
GSHG0026339	DEK	Exon Cassette	e3	down	2.93	0.0066	chr6:18258184-18264227	7913
GSHG0145709	PPIP5K1 // STRC // PPIP5K1P1-CATSPER2 // CATSPER2	Exon Cassette	e103-e104	down	2.93	0.00261	chr15:43850993-43860751	110006325,117155,161497,9677
GSHG0006911	VEZT	Exon Cassette	e3	down	2.93	0.00224	chr12:95611522-95645847	55591
GSHG0023441	SLC39A8	Alter. Terminal Exon	e11/e13	up (e13)	2.93	0.00142	chr4:103172198-103184350	64116
GSHG0016704	C2orf15 // MRPL30	Alter. Terminal Exon	e11/e12	up (e11)	2.93	0.00104	chr2:99812036-99816020	150590,51263
GSHG0025351	ZFP62	Exon Cassette	e2	down	2.93	0.000685	chr5:180278987-180279059	643836
GSHG0009777	KNSTRN	unknown	i1	up	2.93	0.000282	chr15:40675246-40675428	90417
GSHG0011471	SPATA33	unknown	i3	up	2.93	2.77e-05	chr16:89724830-89726947	124045
GSHG0000301	ATP5IF1	Intron Retention	ae2	up	2.93	2.66e-06	chr1:28562964-28564271	93974
GSHG0016626	USP39	Internal Exon Deletion	e16	up	2.92	0.0383	chr2:85875884-85876407	10713
GSHG0007196	ZNF384	Exon Cassette	e8	down	2.92	0.0182	chr12:6782382-6787626	171017
GSHG0013163	TOP3A	Exon Cassette	e3	down	2.92	0.00636	chr17:18210205-18212255	7156
GSHG0010865	TEDC2	Intron Retention	i9	up	2.92	0.00622	chr16:2514040-2514963	80178
GSHG0027645	DLD	Exon Cassette	e4	down	2.92	0.00564	chr7:107542183-107543992	1738
GSHG0014406	PTBP1	Intron Retention	i8	down	2.92	0.00186	chr19:805013-805569	5725
GSHG0007780	PPP1CC	Intron Retention	i7	down	2.92	0.00089	chr12:111157613-111158970	5501
GSHG0012362	NSRP1	Exon Cassette	e2-e3	down	2.92	0.000296	chr17:28443825-28499616	84081
GSHG0145503	ADAM15 // EFNA4 // EFNA3	unknown	i8	up	2.92	0.000278	chr1:155026983-155028262	1944,1945,8751
GSHG0015095	ALDH16A1	Exon Cassette	e2-e3	down	2.91	0.021	chr19:49956473-49963105	126133
GSHG0002497	CDC42SE1	Exon Cassette	e2	down	2.91	0.00635	chr1:151028153-151032125	56882
GSHG0020817	GNAI2	unknown	i12	up	2.91	0.00066	chr3:50295147-50295799	2771
GSHG0009928	SNX1	Complex	e16-e16	up	2.91	0.000548	chr15:64429060-64436431	6642
GSHG0029960	RECQL4	unknown	i4	up	2.91	0.000536	chr8:145742148-145742432	9401
GSHG0133767	PARGP1 // PARG	Internal Exon Deletion	e36	up	2.9	0.0167	chr10:51026320-51027540	728407,8505
GSHG0024192	CSNK1G3	Exon Cassette	e13	up	2.9	0.00463	chr5:122940418-122952736	1456
GSHG0007091	OGFOD2 // ARL6IP4	Intron Retention	i6-i7	up	2.9	0.00315	chr12:123461418-123463116	51329,79676
GSHG0031994	RBBP7	unknown	i9	up	2.9	0.00064	chrX:16870245-16870672	5931
GSHG0009475	NUMB	Exon Cassette	e13	down	2.9	0.000453	chr14:73741918-73749213	8650
GSHG0027882	NOS3	unknown	i20	up	2.9	0.000368	chr7:150706356-150706485	4846
GSHG0021767	GLT8D1	Intron Retention	ae9	up	2.9	0.000179	chr3:52729603-52729942	55830
GSHG0029782	EIF3E	unknown	i1	up	2.9	0.000103	chr8:109255062-109260840	3646
GSHG0033772	NBPF1	unknown	i4	up	2.9	3.41e-05	chr1:16928338-16931903	55672
GSHG0010108	ALPK3	unknown	i12	up	2.9	2.74e-05	chr15:85407897-85410547	57538
GSHG0019433	ITSN1	Exon Cassette	e26-e27	down	2.89	0.00823	chr21:35191545-35202049	6453
GSHG0033845	IPO4 // TM9SF1 // CHMP4A // NEDD8-MDP1 // MDP1 // NEDD8	Intron Retention	i7	up	2.89	0.00567	chr14:24684943-24685276	100528064,10548,145553,29082,4738,79711
GSHG0028056	IGF2BP3	Exon Cassette	e13	down	2.89	0.00081	chr7:23381683-23385681	10643
GSHG0020294	ZMAT5	Exon Cassette	e2	down	2.89	0.000417	chr22:30144407-30163000	55954
GSHG0028264	TBL2	unknown	i3	up	2.89	0.000379	chr7:72988452-72988711	26608
GSHG0013434	PTGES3L-AARSD1 // AARSD1 // PTGES3L	unknown	i18	up	2.89	0.000226	chr17:41103911-41105739	100885848,100885850,80755
GSHG0014215	ABHD3	Alter. Donor Splice Site	e5	up	2.89	0.000165	chr18:19239131-19244191	171586
GSHG0007149	FBRSL1	unknown	i8	down	2.89	2.11e-05	chr12:133147127-133147892	57666
GSHG0027492	CROT	unknown	i18	up	2.89	1.59e-05	chr7:87022384-87027839	54677
GSHG0004640	CTR9	Exon Cassette	e19	down	2.88	0.00595	chr11:10792034-10794202	9646
GSHG0025751	ABCC10	Alter. First Exon	e1/e3	up (e3)	2.88	0.000229	chr6:43395292-43401098	89845
GSHG0013154	SREBF1	unknown	i6	up	2.88	0.000153	chr17:17721688-17722325	6720
GSHG0009222	METTL3	Exon Cassette	e4-e5	down	2.88	0.000128	chr14:21967908-21971720	56339
GSHG0031417	MBTPS2	Alter. Terminal Exon	e6/e8	up (e6)	2.88	6.98e-05	chrX:21871494-21891201	51360
GSHG0012510	COASY	Exon Cassette	e7	down	2.88	1.81e-05	chr17:40717001-40717065	80347
GSHG0012383	RAB11FIP4	Exon Cassette	e6	down	2.87	0.00709	chr17:29844669-29849067	84440
GSHG0022820	EXOSC9	Alter. Terminal Exon	e10/e14	up (e10)	2.87	0.00105	chr4:122735021-122738176	5393
GSHG0033827	RAB3IP	Intron Retention	i11	up	2.87	0.000992	chr12:70206558-70206813	117177
GSHG0004183	COMTD1	unknown	i5	up	2.87	0.000811	chr10:76994501-76994694	118881
GSHG0026483	EHMT2	Exon Cassette	e11	down	2.87	0.000645	chr6:31856376-31857119	10919
GSHG0013699	FAM104A	Exon Cassette	e4	down	2.87	0.000329	chr17:71203493-71223403	84923
GSHG0024289	ANKHD1-EIF4EBP3 // ANKHD1 // EIF4EBP3	Complex	e34-e35	down	2.87	0.000317	chr5:139907769-139917174	404734,54882,8637
GSHG0004296	HPS1	Intron Retention	i9	up	2.87	0.000169	chr10:100188901-100189646	3257
GSHG0015278	A1BG-AS1	Alter. First Exon	e2	up	2.87	2.08e-05	chr19:58863336-58864410	503538
GSHG0005734	ARFGAP2	Exon Cassette	e4,e6-e9	down	2.86	0.00959	chr11:47193215-47197474	84364
GSHG0014265	TPGS2	Alter. Acceptor Splice Site	e5	down	2.86	0.00445	chr18:34385337-34387897	25941
GSHG0003752	BUB3	Intron Retention	i7	up	2.86	0.00166	chr10:124922128-124924886	9184
GSHG0016237	ASAP2	Exon Cassette	e23	up	2.86	0.000573	chr2:9528423-9533776	8853
GSHG0031098	TNC	Exon Cassette	e12-e15	down	2.86	0.000504	chr9:117819432-117836145	3371
GSHG0019865	BMS1P20 // IGLL5	unknown	e15	down	2.86	0.000412	chr22:22664591-22664766	100423062,96610
GSHG0022556	LIMCH1	Exon Cassette	e8	down	2.86	0.000332	chr4:41600937-41608021	22998
GSHG0022362	NCBP2	Intron Retention	i3	down	2.86	0.000302	chr3:196664381-196666303	22916
GSHG0015208	RPL28	unknown	i4	up	2.86	0.000259	chr19:55899088-55899297	6158
GSHG0023242	FRYL	Exon Cassette	e64	up	2.86	0.000195	chr4:48503640-48507632	285527
GSHG0003453	FUT11	Alter. Acceptor Splice Site	e3	up	2.85	0.0219	chr10:75532948-75535974	170384
GSHG0032320	SMARCA1	Exon Cassette	e13	down	2.85	0.00406	chrX:128625918-128630848	6594
GSHG0046216	CSNK2B // LY6G5B	Alter. Terminal Exon	e4/e10	up (e4)	2.85	0.00351	chr6:31636316-31640239	1460,58496
GSHG0017194	CNOT9	Exon Cassette	e4	down	2.85	0.00289	chr2:219447694-219452418	9125
GSHG0006561	CCDC91	Exon Cassette	e6	down	2.85	0.000292	chr12:28343360-28410178	55297
GSHG0003768	BCCIP	Alter. Terminal Exon	ae6	up	2.85	0.000258	chr10:127522516-127523209	56647
GSHG0016783	POLR1B	Exon Cassette	e2	down	2.85	0.00019	chr2:113299492-113304756	84172
GSHG0018159	OLA1	Exon Cassette	e2	down	2.85	2.41e-05	chr2:175094036-175113398	29789
GSHG0026151	ZDHHC14	Alter. Acceptor Splice Site	e14	up	2.84	0.0224	chr6:158074557-158094976	79683
GSHG0001190	METTL13	Internal Exon Deletion	e1	up	2.84	0.0184	chr1:171750761-171751260	51603
GSHG0028567	TNPO3	Exon Cassette	e23	down	2.84	0.0155	chr7:128594234-128607446	23534
GSHG0025182	DCTN4	Exon Cassette	e7	up	2.84	0.00432	chr5:150111037-150113037	51164
GSHG0029900	PTK2	Exon Cassette	e6	down	2.84	0.00255	chr8:141900642-142011412	5747
GSHG0022645	RUFY3	Alter. Terminal Exon	e15/e22	up (e15)	2.84	0.00207	chr4:71655212-71674339	22902
GSHG0005314	NLRX1	Exon Cassette	e4	down	2.84	0.00121	chr11:119042065-119043698	79671
GSHG0008009	GTF3A	Exon Cassette	e6	down	2.84	0.0011	chr13:28004670-28008356	2971
GSHG0031208	FNBP1	Complex	e10	up	2.84	0.000602	chr9:132686123-132687436	23048
GSHG0021905	CBLB	Exon Cassette	e24	down	2.84	0.000261	chr3:105397275-105400662	868
GSHG0020732	NKTR	Exon Cassette	e6	down	2.84	0.000257	chr3:42661156-42663008	4820
GSHG0028285	POM121C	unknown	i16	up	2.84	0.00016	chr7:75048176-75048601	100101267
GSHG0008622	TEX30	Exon Cassette	e5	down	2.84	0.000118	chr13:103418238-103420661	93081
GSHG0132646	CNPY2	Alter. Terminal Exon	ae3	up	2.84	1.65e-05	chr12:56708259-56708633	10330
GSHG0004898	TKFC	Exon Cassette	e4	down	2.83	0.00796	chr11:61102092-61105443	26007
GSHG0021053	QTRT2	Exon Cassette	e4-e6	down	2.83	0.00252	chr3:113775582-113789685	79691
GSHG0010456	ADAM10	Exon Cassette	e8	down	2.83	0.00203	chr15:58932976-58938403	102
GSHG0013642	STRADA	Intron Retention	i12	up	2.83	0.00155	chr17:61781365-61781942	92335
GSHG0008814	PRPF39	Intron Retention	i4	down	2.83	0.00142	chr14:45565627-45566208	55015
GSHG0014259	INO80C	Exon Cassette	e3-e4	up	2.83	0.00127	chr18:33060417-33077955	125476
GSHG0013552	SPOP	Exon Cassette	e3	down	2.83	0.00107	chr17:47700095-47755525	8405
GSHG0017271	COPS7B	Exon Cassette	e10	down	2.83	0.00106	chr2:232663569-232673963	64708
GSHG0020283	CHEK2	Exon Cassette	e13	down	2.83	0.000984	chr22:29091698-29095925	11200
GSHG0019963	DEPDC5	Exon Cassette	e24-e25	down	2.83	0.000785	chr22:32215008-32229966	9681
GSHG0007207	ING4	Exon Cassette	e6	down	2.83	0.000704	chr12:6760490-6761933	51147
GSHG0019151	CPNE1 // RBM12 // NFS1	Alter. Terminal Exon	ae34	up	2.83	0.000574	chr20:34218442-34218661	10137,8904,9054
GSHG0018439	RAB17	unknown	i4	up	2.83	0.00038	chr2:238484123-238485898	64284
GSHG0020137	PPP6R2	Exon Cassette	e17	down	2.83	0.000195	chr22:50874796-50876032	9701
GSHG0011338	IST1	Exon Cassette	e10	down	2.83	2.07e-05	chr16:71956377-71958720	9798
GSHG0005116	RPS3	Alter. Terminal Exon	e8	up	2.83	3.52e-07	chr11:75132771-75133343	6188
GSHG0018505	SDCBP2-AS1	Exon Cassette	e3	down	2.82	0.0311	chr20:1353722-1359378	100507495
GSHG0021049	ATP6V1A	Exon Cassette	e4	up	2.82	0.0302	chr3:113497588-113500025	523
GSHG0007430	FKBP11	Intron Retention	i7	up	2.82	0.0234	chr12:49315316-49317635	51303
GSHG0026056	MYB	Exon Cassette	e8	down	2.82	0.0218	chr6:135514976-135517140	4602
GSHG0011103	ALDOA	Exon Cassette	e3-e4	down	2.82	0.012	chr16:30064785-30075569	226
GSHG0014931	SHKBP1	Exon Cassette	e5	down	2.82	0.00642	chr19:41083463-41084448	92799
GSHG0004976	MRPL49	Exon Cassette	e2	down	2.82	0.00459	chr11:64889655-64893084	740
GSHG0003827	PITRM1	Exon Cassette	e17-e18	down	2.82	0.00178	chr10:3189764-3191945	10531
GSHG0016622	MAT2A	unknown	i9	up	2.82	0.000277	chr2:85769871-85770023	4144
GSHG0015183	LENG8	Exon Cassette	e5	down	2.82	0.000127	chr19:54963830-54965861	114823
GSHG0026595	UNC5CL // OARD1	Exon Cassette	e7-e8	down	2.82	9.22e-05	chr6:41034214-41039015	221443,222643
GSHG0012545	TMUB2	Exon Cassette	e3	down	2.82	7.39e-05	chr17:42264319-42266956	79089
GSHG0015801	SARS2 // FBXO17	Intron Retention	i12-i13	up	2.82	1.54e-05	chr19:39412167-39412907	115290,54938
GSHG0006581	DNM1L	Exon Cassette	e16	down	2.82	4.52e-06	chr12:32890039-32893174	10059
GSHG0013741	MRPL38 // FBF1	unknown	i40	up	2.82	2.18e-06	chr17:73895755-73897061	64978,85302
GSHG0007373	KIF21A	Exon Cassette	e30	down	2.81	0.00662	chr12:39705219-39713815	55605
GSHG0033437	PDCD6 // AHRR	Exon Cassette	e2	down	2.81	0.00581	chr5:271736-304336	10016,57491
GSHG0002189	CRYZ	Exon Cassette	e8	down	2.81	0.00552	chr1:75172583-75175931	1429
GSHG0021603	CLASP2	Exon Cassette	e31	up	2.81	0.00541	chr3:33614602-33617767	23122
GSHG0010398	SECISBP2L	Exon Cassette	e8	down	2.81	0.0032	chr15:49309745-49319677	9728
GSHG0016737	C2orf49	Internal Exon Deletion	e3	down	2.81	0.00308	chr2:105959305-105959680	79074
GSHG0021707	DALRD3	Intron Retention	i11	up	2.81	0.0029	chr3:49053237-49053519	55152
GSHG0004287	MMS19	Exon Cassette	e14-e15	down	2.81	0.00165	chr10:99227262-99229480	64210
GSHG0025546	ZSCAN26	Intron Retention	i3	up	2.8	0.0172	chr6:28239663-28240564	7741
GSHG0026485	DXO	Intron Retention	i1-i2	up	2.8	0.0114	chr6:31938689-31940042	1797
GSHG0008741	DCAF11	Exon Cassette	e5	down	2.8	0.0105	chr14:24586475-24587364	80344
GSHG0001393	MAPKAPK2	Alter. Acceptor Splice Site	e12	down	2.8	0.00784	chr1:206905184-206907629	9261
GSHG0021561	TBC1D5	Exon Cassette	e6	down	2.8	0.00276	chr3:17549966-17784231	9779
GSHG0024344	TCERG1	Exon Cassette	e6	down	2.8	0.00223	chr5:145843114-145849307	10915
GSHG0002376	AP4B1	unknown	i2	up	2.8	0.00059	chr1:114445484-114447225	10717
GSHG0008052	EXOSC8	unknown	i1	up	2.8	0.000582	chr13:37574960-37576409	11340
GSHG0006551	FGFR1OP2	Alter. Terminal Exon	e5/e7	up (e7)	2.8	0.000369	chr12:27110534-27119581	26127
GSHG0145610	GLYATL1	unknown	i10	up	2.8	0.000331	chr11:58722827-58723082	92292
GSHG0005487	ZNF195	Exon Cassette	e7	down	2.79	0.0159	chr11:3379158-3392300	7748
GSHG0118417	AKAP9	Exon Cassette	e20	down	2.79	0.00295	chr7:91669988-91672085	10142
GSHG0010860	MLST8	Alter. Terminal Exon	ae9	up	2.79	0.000944	chr16:2258743-2258759	64223
GSHG0000119	UBIAD1	Exon Cassette	e2	down	2.79	0.000928	chr1:11333255-11359629	29914
GSHG0020813	RBM6 // RBM5	unknown	i29	up	2.79	0.00089	chr3:50131309-50137414	10180,10181
GSHG0000474	TMEM69	unknown	e2	down	2.79	0.000696	chr1:46156646-46156782	51249
GSHG0031610	NONO	unknown	i13	up	2.79	0.000387	chrX:70518667-70519791	4841
GSHG0014429	DAZAP1	unknown	i7	up	2.79	0.000386	chr19:1425960-1427067	26528
GSHG0027666	ST7 // ST7-OT3	Exon Cassette	e10	down	2.79	0.000262	chr7:116771939-116776289	7982,93655
GSHG0012752	BPTF	unknown	i31	up	2.79	0.000198	chr17:65972075-65977551	2186
GSHG0031177	ST6GALNAC6	Exon Cassette	e3	down	2.79	0.000122	chr9:130658521-130661927	30815
GSHG0022895	LSM6	Alter. Donor Splice Site	e1	up	2.79	5.16e-05	chr4:147096835-147104167	11157
GSHG0019688	VPS26C	Exon Cassette	e5	down	2.79	2.34e-05	chr21:38604678-38610910	10311
GSHG0003129	ZMYND11	Exon Cassette	e8	down	2.78	0.00709	chr10:282778-285465	10771
GSHG0001570	MTR	Exon Cassette	e14	down	2.78	0.00516	chr1:236992489-236998987	4548
GSHG0020806	DAG1	Exon Cassette	e3	down	2.78	0.00456	chr3:49507565-49548252	1605
GSHG0030890	NMRK1	Exon Cassette	e7	down	2.78	0.00375	chr9:77683912-77684958	54981
GSHG0018530	CDC25B	Exon Cassette	e8	down	2.78	0.00248	chr20:3781109-3781740	994
GSHG0007968	IFT88	Exon Cassette	e10	down	2.78	0.00188	chr13:21165757-21170379	8100
GSHG0008466	TPT1	unknown	i1	up	2.78	0.000867	chr13:45914920-45915175	7178
GSHG0028239	GS1-124K5.11	Complex	e2-e4	down	2.78	0.000804	chr7:66041742-66057394	493754
GSHG0012993	TRPV1 // SHPK	Alter. Donor Splice Site	ae8	up	2.78	0.000732	chr17:3511859-3512325	23729,7442
GSHG0003833	AKR1C2	Exon Cassette	e7	down	2.78	0.000661	chr10:5040817-5042858	1646
GSHG0009798	NUSAP1	Alter. Acceptor Splice Site	e4	up	2.78	0.000465	chr15:41641296-41643327	51203
GSHG0009798	NUSAP1	Complex	e4	up	2.78	0.000465	chr15:41641296-41643327	51203
GSHG0016715	RPL31	Intron Retention	ae4	up	2.78	0.000384	chr2:101622534-101622811	6160
GSHG0012510	COASY	Intron Retention	i2	up	2.78	0.000315	chr17:40714374-40715340	80347
GSHG0020208	THAP7	unknown	i2	up	2.78	0.000203	chr22:21355076-21355543	80764
GSHG0008193	NDFIP2	Exon Cassette	e7-e8	down	2.77	0.0115	chr13:80113817-80125257	54602
GSHG0012394	TMEM98	Exon Cassette	e3	down	2.77	0.0012	chr17:31254928-31258677	26022
GSHG0023790	CCT5	Exon Cassette	e5	down	2.77	0.000855	chr5:10254257-10256265	22948
GSHG0022659	MTHFD2L	Exon Cassette	e6	down	2.77	0.000825	chr4:75023825-75040407	441024
GSHG0022021	ZXDC	Intron Retention	i6	up	2.77	0.000787	chr3:126178496-126181063	79364
GSHG0027722	KLHDC10	Exon Cassette	e2	down	2.77	0.000236	chr7:129736761-129736847	23008
GSHG0002584	FAM189B	Exon Cassette	e3-e4	down	2.77	0.000188	chr1:155223416-155225274	10712
GSHG0028997	MCM4	Alter. First Exon	ae2	up	2.77	0.000169	chr8:48873605-48873690	4173
GSHG0021685	MAP4	Exon Cassette	e4	down	2.77	9.46e-05	chr3:47969718-48040369	4134
GSHG0020128	CRELD2	Exon Cassette	e8	down	2.77	7.19e-06	chr22:50316260-50318103	79174
GSHG0014903	PAK4	Exon Cassette	e5	up	2.76	0.0127	chr19:39660172-39664355	10298
GSHG0014749	ZNF714	Alter. Acceptor Splice Site	e7	up	2.76	0.0114	chr19:21281618-21301688	148206
GSHG0032608	SRSF10	Alter. Acceptor Splice Site	e8	up	2.76	0.0028	chr1:24290837-24298116	10772
GSHG0017858	AFF3	Exon Cassette	e5	down	2.76	0.00276	chr2:100625274-100720980	3899
GSHG0021583	NGLY1	Exon Cassette	e13	down	2.76	0.00207	chr3:25760436-25770809	55768
GSHG0024012	BDP1	Exon Cassette	e39	down	2.76	0.00119	chr5:70858101-70863649	55814
GSHG0028979	VDAC3	unknown	i9	up	2.76	0.000853	chr8:42260980-42262384	7419
GSHG0022050	MBD4	Alter. Terminal Exon	ae7	up	2.76	0.000652	chr3:129151018-129151344	8930
GSHG0146060	ZFYVE16	Exon Cassette	e3	down	2.76	0.000574	chr5:79703832-79730036	9765
GSHG0030479	COQ4	unknown	i2	up	2.76	0.000557	chr9:131085427-131087421	51117
GSHG0011481	GAS8	Exon Cassette	e7	down	2.76	0.000529	chr16:90099126-90102994	2622
GSHG0014466	HMG20B	Intron Retention	ae5	up	2.76	0.000447	chr19:3575659-3576258	10362
GSHG0132676	PPHLN1	Alter. Terminal Exon	e12/e16	up (e12)	2.76	0.000435	chr12:42835117-42842422	51535
GSHG0008031	FRY	Alter. First Exon	ae51	up	2.76	0.000361	chr13:32828282-32828360	10129
GSHG0145667	GAS6-AS1 // GAS6-AS2 // GAS6-DT	Intron Retention	ae3	up	2.76	0.000129	chr13:114531671-114536464	100506394,650669
GSHG0028467	SRPK2	Exon Cassette	e6	down	2.75	0.0366	chr7:104844075-105029149	6733
GSHG0032066	ZNF41	Complex	e5	up	2.75	0.0134	chrX:47315671-47327159	7592
GSHG0013133	ZSWIM7	Alter. Terminal Exon	e8/e9	up (e8)	2.75	0.0118	chr17:15879874-15881227	125150
GSHG0026324	DTNBP1	Exon Cassette	e3-e4	down	2.75	0.00386	chr6:15637975-15663289	84062
GSHG0011800	C16orf58	Exon Cassette	e4-e5	down	2.75	0.00211	chr16:31508170-31512052	64755
GSHG0010122	MRPS11	Alter. Donor Splice Site	ae2	up	2.75	0.000927	chr15:89011256-89012376	64963
GSHG0026003	PKIB	Exon Cassette	e9	down	2.75	0.000676	chr6:122996223-123039108	5570
GSHG0013305	SYNRG	Exon Cassette	e7	down	2.75	0.00033	chr17:35937545-35944867	11276
GSHG0021551	METTL6	Complex	e5-e6	up	2.75	0.00019	chr3:15455528-15457449	131965
GSHG0000375	ZMYM1	Alter. Terminal Exon	e9	up	2.75	9.05e-06	chr1:35566999-35568329	79830
GSHG0021304	MYNN	Exon Cassette	e2	down	2.75	8.94e-06	chr3:169490619-169492349	55892
GSHG0007968	IFT88	Exon Cassette	e14	down	2.74	0.0167	chr13:21172790-21176072	8100
GSHG0025869	DOPEY1	Alter. Acceptor Splice Site	e9	down	2.74	0.00755	chr6:83828607-83829576	23033
GSHG0005539	TRIM3	Exon Cassette	e3-e4	down	2.74	0.00624	chr11:6479300-6495214	10612
GSHG0014730	GATAD2A	Exon Cassette	e4	down	2.74	0.00465	chr19:19496612-19576423	54815
GSHG0011101	INO80E	Alter. Acceptor Splice Site	e6	down	2.74	0.00195	chr16:30012250-30012851	283899
GSHG0025122	NDUFA2	Alter. Terminal Exon	ae2	up	2.74	0.000557	chr5:140026947-140027036	4695
GSHG0021690	PLXNB1	unknown	i3	up	2.74	0.000368	chr3:48466742-48470660	5364
GSHG0010938	METTL22	unknown	i11	up	2.74	0.000261	chr16:8738583-8739964	79091
GSHG0026251	SERPINB1	unknown	i1	up	2.74	0.000158	chr6:2840828-2842044	1992
GSHG0018859	RBM38	Exon Cassette	e4	down	2.74	0.000113	chr20:55967710-55984384	55544
GSHG0021655	ZDHHC3	Intron Retention	ae10	up	2.74	3.24e-05	chr3:44960339-44966658	51304
GSHG0015584	AKAP8L	Internal Exon Deletion	e4	up	2.73	0.0202	chr19:15514286-15514526	26993
GSHG0016158	ZNF772	Exon Cassette	e3	down	2.73	0.0142	chr19:57985286-57988938	400720
GSHG0001277	ODR4	Exon Cassette	e4	down	2.73	0.00959	chr1:186352154-186357680	54953
GSHG0004999	MUS81	Alter. Acceptor Splice Site	e13	down	2.73	0.00216	chr11:65632191-65632616	80198
GSHG0006913	METAP2	Exon Cassette	e3	down	2.73	0.00207	chr12:95869850-95879757	10988
GSHG0012552	DBF4B	Exon Cassette	e6	down	2.73	0.00125	chr17:42808333-42811531	80174
GSHG0001423	RCOR3	Alter. Terminal Exon	e15/e16	up (e15)	2.73	0.000959	chr1:211486062-211489723	55758
GSHG0017776	C2orf68	unknown	i2	up	2.73	0.000771	chr2:85836709-85838789	388969
GSHG0021655	ZDHHC3	Alter. First Exon	e11	up	2.73	0.000478	chr3:44956752-44959634	51304
GSHG0033962	SCO2 // TYMP // ODF3B	Exon Cassette	e10	down	2.73	0.000422	chr22:50967564-50967766	1890,440836,9997
GSHG0008313	CUL4A	Alter. Terminal Exon	e8	up	2.73	0.000415	chr13:113883956-113884538	8451
GSHG0021460	SENP5	unknown	i8	up	2.73	0.000343	chr3:196654751-196656503	205564
GSHG0008645	ANKRD10	Exon Cassette	e5	down	2.73	0.000173	chr13:111545375-111558471	55608
GSHG0007847	GCN1	unknown	i58	up	2.73	7.44e-05	chr12:120565778-120567078	10985
GSHG0029316	CYC1	Intron Retention	ae1	up	2.73	7.34e-05	chr8:145150132-145150735	1537
GSHG0020119	TBC1D22A	Exon Cassette	e8	down	2.72	0.0414	chr22:47189398-47274619	25771
GSHG0021539	XPC	Exon Cassette	e4	down	2.72	0.0238	chr3:14208669-14212050	7508
GSHG0119119	MPPE1	Exon Cassette	e9-e10	down	2.72	0.00594	chr18:11885675-11887024	65258
GSHG0022746	RAP1GDS1	Exon Cassette	e5	down	2.72	0.00134	chr4:99273627-99313231	5910
GSHG0024031	UTP15	Exon Cassette	e2	down	2.72	0.000952	chr5:72861566-72864152	84135
GSHG0030608	NDOR1	unknown	i13	up	2.72	0.000871	chr9:140110641-140110723	27158
GSHG0012303	ALDH3A2	unknown	i3	up	2.72	0.00081	chr17:19555946-19558593	224
GSHG0031113	PHF19	Alter. Terminal Exon	e6	up	2.72	0.000733	chr9:123632122-123632191	26147
GSHG0000340	IQCC	Intron Retention	ae2	up	2.72	0.000324	chr1:32671899-32672109	55721
GSHG0004871	STX3	unknown	i13	up	2.72	0.00016	chr11:59564870-59568327	6809
GSHG0005159	EED	Exon Cassette	e8-e10	down	2.71	0.00857	chr11:85975214-85988180	8726
GSHG0020128	CRELD2	Intron Retention	i8-i9	up	2.71	0.00811	chr22:50316882-50319205	79174
GSHG0019160	DSN1	Intron Retention	i2	up	2.71	0.00143	chr20:35399276-35399876	79980
GSHG0005878	SF1	Exon Cassette	e14	down	2.71	0.000707	chr11:64532076-64534551	7536
GSHG0010877	SRRM2	Intron Retention	ae9	down	2.71	0.000647	chr16:2809663-2810301	23524
GSHG0031058	PTPN3	Alter. Terminal Exon	e5/e28	up (e28)	2.71	0.000526	chr9:112137974-112216854	5774
GSHG0001798	RCC2	unknown	i12	up	2.71	0.000507	chr1:17735690-17736468	55920
GSHG0046071	ELFN1-AS1	Alter. Acceptor Splice Site	e2	up	2.71	0.000408	chr7:1778266-1781946	101927125
GSHG0014575	ILF3	unknown	i20	up	2.71	0.000379	chr19:10798385-10799225	3609
GSHG0012823	SAP30BP	Exon Cassette	e3	down	2.71	0.000289	chr17:73664596-73689562	29115
GSHG0026979	SHPRH	Internal Exon Deletion	e3	up	2.71	0.000232	chr6:146275826-146276490	257218
GSHG0007211	CDCA3	Exon Cassette	e2	down	2.71	4.69e-05	chr12:6959631-6961094	83461
GSHG0031416	CNKSR2	Exon Cassette	e9	down	2.7	0.00418	chrX:21519638-21545118	22866
GSHG0020676	CMTM7	Exon Cassette	e3	down	2.7	0.00247	chr3:32483332-32493965	112616
GSHG0018481	DTYMK	Exon Cassette	e5	down	2.7	0.00116	chr2:242617867-242625292	1841
GSHG0024953	FAM172A	Exon Cassette	e4	down	2.7	0.00102	chr5:93300163-93388932	83989
GSHG0024323	DELE1	unknown	i8	up	2.7	0.000889	chr5:141312967-141313804	9812
GSHG0020609	SLC6A6	Exon Cassette	e11	down	2.7	0.000691	chr3:14509596-14509720	6533
GSHG0008313	CUL4A	unknown	i8	up	2.7	0.000691	chr13:113884539-113887466	8451
GSHG0007082	MLXIP	Exon Cassette	e8	down	2.7	0.000561	chr12:122615391-122618082	22877
GSHG0019932	EWSR1	Intron Retention	ae17	up	2.7	0.000482	chr22:29694886-29695223	2130
GSHG0011608	TMEM186	unknown	i1	up	2.7	0.000464	chr16:8890447-8891467	25880
GSHG0011541	ECI1	unknown	i6	up	2.7	0.000392	chr16:2290146-2293045	1632
GSHG0030909	UBQLN1	Exon Cassette	e8	down	2.7	9.35e-05	chr9:86279945-86284242	29979
GSHG0006982	ISCU	Intron Retention	i7	up	2.69	0.0322	chr12:108961696-108963158	23479
GSHG0021702	IP6K2	Exon Cassette	e8	down	2.69	0.0104	chr3:48732523-48754920	51447
GSHG0000760	PRPF38B	Exon Cassette	e8	down	2.69	0.00371	chr1:109238899-109241449	55119
GSHG0015226	ZNF542P	Exon Cassette	e7	down	2.69	0.000901	chr19:56884900-56891197	147947
GSHG0005991	NUMA1	Exon Cassette	e26	down	2.69	0.000871	chr11:71718235-71719891	4926
GSHG0030497	PTPA	Exon Cassette	e6	down	2.69	0.00051	chr9:131885331-131891389	5524
GSHG0021700	CELSR3	unknown	i1	up	2.69	0.000506	chr3:48694781-48696318	1951
GSHG0030621	EHMT1	Alter. Acceptor Splice Site	e6	up	2.69	0.000178	chr9:140622801-140637980	79813
GSHG0026174	MRPL18	unknown	i1	up	2.69	4.03e-05	chr6:160211093-160211477	29074
GSHG0030752	SMU1	unknown	i9	up	2.69	1.69e-05	chr9:33053288-33056109	55234
GSHG0008348	ZDHHC20	Exon Cassette	e13	down	2.68	0.00969	chr13:21955573-21957148	253832
GSHG0031158	MAPKAP1	Alter. Terminal Exon	e11/e18	up (e18)	2.68	0.00938	chr9:128199672-128305447	79109
GSHG0024907	DHFR	Exon Cassette	e2	down	2.68	0.0086	chr5:79945208-79950800	1719
GSHG0029984	SMARCA2	Exon Cassette	e35	down	2.68	0.00484	chr9:2161686-2181676	6595
GSHG0145529	MKNK1 // MOB3C	Exon Cassette	e13	down	2.68	0.0024	chr1:47037735-47042326	148932,8569
GSHG0014429	DAZAP1	Alter. First Exon	ae8	up	2.68	0.000842	chr19:1427068-1428840	26528
GSHG0021551	METTL6	Alter. Terminal Exon	e8/e9	up (e8)	2.68	0.000816	chr3:15451267-15457449	131965
GSHG0001011	FLAD1	Alter. First Exon	ae2	up	2.68	0.000508	chr1:154956171-154956317	80308
GSHG0012297	EPN2	unknown	i11	up	2.68	0.000438	chr17:19235382-19237268	22905
GSHG0007899	NCOR2	unknown	i24	up	2.68	0.000398	chr12:124841352-124846670	9612
GSHG0031906	SLC6A8	unknown	i4	up	2.68	0.000379	chrX:152955962-152956758	6535
GSHG0010124	AEN	unknown	i3	up	2.68	0.000154	chr15:89172658-89173288	64782
GSHG0004407	TIAL1	Alter. Acceptor Splice Site	e7	down	2.68	0.000147	chr10:121339983-121341521	7073
GSHG0004475	TUBGCP2	unknown	i7	up	2.68	8.29e-05	chr10:135107273-135110823	10844
GSHG0013224	FLOT2	Mutually Exclusive Exons	e3/e4	up (e3)	2.68	5.98e-06	chr17:27210126-27216044	2319
GSHG0020243	GUSBP11	Exon Cassette	e14	down	2.67	0.0399	chr22:23980677-24002187	91316
GSHG0023021	SNX25	Exon Cassette	e15	down	2.67	0.00617	chr4:186267691-186274756	83891
GSHG0001662	CCNL2	unknown	i5	up	2.67	0.00092	chr1:1328183-1328774	81669
GSHG0055303	RPS27A	unknown	i6	up	2.67	0.00075	chr2:55462099-55462563	6233
GSHG0031092	KIF12	unknown	i13	up	2.67	0.000306	chr9:116854922-116855507	113220
GSHG0029736	RPL30	unknown	i3	up	2.67	0.000269	chr8:99055003-99057169	6156
GSHG0030772	SIGMAR1	unknown	i2	up	2.67	0.000239	chr9:34637109-34637215	10280
GSHG0001498	COQ8A	Exon Cassette	e17	down	2.67	0.000183	chr1:227170379-227171334	56997
GSHG0030952	IARS	unknown	i21	up	2.67	0.000153	chr9:95014167-95015642	3376
GSHG0017678	RAB1A	Exon Cassette	e4-e5	down	2.67	4.68e-05	chr2:65313983-65325200	5861
GSHG0024296	PCDHA1 // PCDHA2 // PCDHA3 // PCDHA4 // PCDHA5 // PCDHA6 // PCDHA7 // PCDHA8 // PCDHA9 // PCDHA10 // PCDHA11 // PCDHA12 // PCDHA13 // PCDHAC1 // PCDHAC2	Internal Exon Deletion	e19	up	2.67	1.33e-05	chr5:140389212-140391929	56134,56135,56136,56137,56138,56139,56140,56141,56142,56143,56144,56145,56146,56147,9752
GSHG0005112	NEU3	Exon Cassette	e3	down	2.66	0.0105	chr11:74700063-74718743	10825
GSHG0014844	ARHGAP33	Exon Cassette	e2	down	2.66	0.00302	chr19:36266417-36268810	115703
GSHG0002480	MTMR11	Exon Cassette	e3	down	2.66	0.00214	chr1:149907192-149908122	10903
GSHG0020691	MLH1	Exon Cassette	e9	down	2.66	0.00138	chr3:37048482-37053353	4292
GSHG0018670	ASXL1	Exon Cassette	e11	down	2.66	0.000994	chr20:31017141-31019287	171023
GSHG0029435	ASAH1	unknown	e11	down	2.66	0.000846	chr8:17919194-17919248	427
GSHG0024536	MAML1 // LTC4S	unknown	i4	up	2.66	0.000245	chr5:179198245-179200895	4056,9794
GSHG0023757	MTRR	Exon Cassette	e3	down	2.66	0.00018	chr5:7870883-7875488	4552
GSHG0017318	MLPH	Exon Cassette	e8-e10	down	2.66	6.1e-05	chr2:238428553-238449176	79083
GSHG0002610	MEF2D	Intron Retention	i12	up	2.66	3.83e-05	chr1:156433513-156438091	4209
GSHG0027087	WDR27	Exon Cassette	e5-e7	down	2.65	0.0242	chr6:170065582-170072492	253769
GSHG0009528	GTF2A1	Exon Cassette	e4	down	2.65	0.0202	chr14:81670244-81682858	2957
GSHG0016067	ZNF615	Exon Cassette	e6	down	2.65	0.0165	chr19:52494586-52505161	284370
GSHG0003564	EXOC6	Exon Cassette	e11	down	2.65	0.00424	chr10:94675515-94688179	54536
GSHG0023333	NAAA	Alter. Terminal Exon	e3/e12	up (e3)	2.65	0.001	chr4:76834810-76857388	27163
GSHG0027370	CCT6A	unknown	i8	up	2.65	0.000946	chr7:56126396-56127236	908
GSHG0013930	TUBB6	Alter. Acceptor Splice Site	e6	up	2.65	0.000639	chr18:12310942-12326614	84617
GSHG0008622	TEX30	Exon Cassette	e2	down	2.65	0.000516	chr13:103421661-103426171	93081
GSHG0030780	VCP	Intron Retention	ae9	up	2.65	0.000201	chr9:35062135-35062212	7415
GSHG0009783	KNL1	unknown	i25	up	2.65	7.19e-05	chr15:40949672-40951536	57082
GSHG0019152	RBM39	Exon Cassette	e6	down	2.65	3.28e-05	chr20:34319863-34326939	9584
GSHG0030783	STOML2	Exon Cassette	e6	down	2.64	0.0176	chr9:35101132-35101808	30968
GSHG0026830	MICAL1 // ZBTB24	Alter. First Exon	e1/e12	up (e1)	2.64	0.0167	chr6:109775142-109804440	64780,9841
GSHG0012767	PRKAR1A	Exon Cassette	e4	down	2.64	0.00487	chr17:66508520-66511717	5573
GSHG0025283	KIAA1191	Exon Cassette	e4	down	2.64	0.00302	chr5:175779625-175788810	57179
GSHG0012219	RANGRF	Intron Retention	i3	up	2.64	0.00213	chr17:8192576-8193410	29098
GSHG0010941	PMM2	Alter. First Exon	e1/e5	up (e1)	2.64	0.00132	chr16:8891670-8905035	5373
GSHG0000436	ZNF691	Exon Cassette	e2-e3	down	2.64	0.00128	chr1:43312244-43318144	51058
GSHG0024817	ERCC8	Exon Cassette	e12	up	2.64	0.00123	chr5:60186716-60194227	1161
GSHG0003995	PARD3	Exon Cassette	e6	down	2.64	0.00121	chr10:34690754-34759191	56288
GSHG0018655	HM13	Alter. Terminal Exon	ae3	up	2.64	0.000642	chr20:30126065-30127726	81502
GSHG0031309	EXD3	Alter. Terminal Exon	e3	up	2.64	0.000557	chr9:140286254-140287686	54932
GSHG0029689	C8orf59	Exon Cassette	e5	down	2.64	0.000226	chr8:86126287-86129731	401466
GSHG0007322	C2CD5	Mutually Exclusive Exons	e8/e9	up (e8)	2.64	0.000168	chr12:22666228-22676558	9847
GSHG0023453	PPA2	unknown	i1	<<<<	2.64	8.01e-05	chr4:106377902-106395049	27068
GSHG0006634	TROAP	Exon Cassette	e3	down	2.64	7.19e-05	chr12:49717387-49719343	10024
GSHG0003772	DOCK1	Alter. Acceptor Splice Site	e12	up	2.64	6.48e-05	chr10:128806996-128810638	1793
GSHG0132536	RPL13	Intron Retention	ae5	up	2.64	6.43e-05	chr16:89627777-89627985	6137
GSHG0012081	ANKRD11	Exon Cassette	e9	down	2.64	4.75e-05	chr16:89357421-89371752	29123
GSHG0011918	ENKD1	Alter. First Exon	e1/e4	up (e1)	2.64	4.66e-05	chr16:67697840-67700659	84080
GSHG0014262	SLC39A6	Exon Cassette	e2	down	2.64	4.49e-05	chr18:33704483-33709357	25800
GSHG0008843	CDKN3	Exon Cassette	e9	down	2.63	0.0315	chr14:54884566-54886936	1033
GSHG0028750	LMBR1	Exon Cassette	e7	down	2.63	0.0148	chr7:156556363-156589186	64327
GSHG0006792	SRGAP1	Mutually Exclusive Exons	e12/e13	up (e13)	2.63	0.0143	chr12:64480779-64488772	57522
GSHG0028200	COBL	Exon Cassette	e9	down	2.63	0.00686	chr7:51111080-51153001	23242
GSHG0028453	DNAJC2	Exon Cassette	e5	down	2.63	0.00409	chr7:102966990-102968201	27000
GSHG0018344	TMBIM1	Exon Cassette	e5	down	2.63	0.00168	chr2:219146839-219157300	64114
GSHG0020787	DHX30	Exon Cassette	e4	up	2.63	0.0011	chr3:47852147-47859607	22907
GSHG0020934	PPP4R2	unknown	i10	up	2.63	0.000973	chr3:73114293-73114547	151987
GSHG0009203	OSGEP	Alter. First Exon	ae4	up	2.63	0.000886	chr14:20917172-20917328	55644
GSHG0021688	NME6	Exon Cassette	e4	down	2.63	0.000785	chr3:48336565-48338319	10201
GSHG0027670	LSM8	Intron Retention	ae1	down	2.63	0.000642	chr7:117824309-117825707	51691
GSHG0029490	CCDC25	Exon Cassette	e7	down	2.63	0.000443	chr8:27605594-27610104	55246
GSHG0007846	RPLP0	Intron Retention	ae1	up	2.63	0.000424	chr12:120638704-120638884	6175
GSHG0028145	COA1	Exon Cassette	e5	down	2.63	0.000403	chr7:43695631-43695751	55744
GSHG0006561	CCDC91	Alter. First Exon	e3/e9	up (e3)	2.63	0.000282	chr12:28343360-28410178	55297
GSHG0029191	RIMS2	Exon Cassette	e6	down	2.63	0.000233	chr8:104778455-104898451	9699
GSHG0011055	LCMT1	Exon Cassette	e6-e7	down	2.63	9.93e-05	chr16:25151492-25176039	51451
GSHG0011997	ADAT1	Exon Cassette	e6	down	2.62	0.0203	chr16:75651040-75654232	23536
GSHG0028879	PDLIM2	Exon Cassette	e10	down	2.62	0.00354	chr8:22447109-22451808	64236
GSHG0024036	NSA2	Exon Cassette	e6	down	2.62	0.00312	chr5:74066456-74072737	10412
GSHG0030422	MRRF	Exon Cassette	e2	down	2.62	0.00308	chr9:125026882-125033354	92399
GSHG0004753	CD44	Exon Cassette	e7-e12	down	2.62	0.00293	chr11:35211382-35231601	960
GSHG0007565	NEMP1	Exon Cassette	e4	down	2.62	0.00159	chr12:57458429-57464676	23306
GSHG0001088	PEA15	Exon Cassette	e2	down	2.62	0.00138	chr1:160175109-160181506	8682
GSHG0007948	CHFR	Exon Cassette	e6-e7	down	2.62	0.00136	chr12:133438053-133448980	55743
GSHG0028759	NCAPG2	Exon Cassette	e20	down	2.62	0.000455	chr7:158451030-158456988	54892
GSHG0021703	PRKAR2A	unknown	e10	down	2.62	0.000273	chr3:48789608-48789749	5576
GSHG0034049	ZFP41 // GLI4	unknown	e10	down	2.62	0.000183	chr8:144351530-144351690	2738,286128
GSHG0005878	SF1	Alter. Terminal Exon	e14/e15	up (e15)	2.62	6.14e-05	chr11:64532076-64534551	7536
GSHG0015083	BAX	Alter. Acceptor Splice Site	ae7	up	2.62	8.33e-06	chr19:49464740-49464788	581
GSHG0025546	ZSCAN26	Complex	e3	up	2.61	0.02	chr6:28239632-28240564	7741
GSHG0022953	RAPGEF2	Exon Cassette	e30	down	2.61	0.0113	chr4:160271289-160274062	9693
GSHG0030530	POMT1	Alter. First Exon	e1/e3	up (e1)	2.61	0.00878	chr9:134378285-134381840	10585
GSHG0146018	FIP1L1	Alter. Terminal Exon	e14/e19	up (e19)	2.61	0.00276	chr4:54306749-54327028	81608
GSHG0006417	NCAPD2	Exon Cassette	e4	down	2.61	0.0015	chr12:6618883-6619976	9918
GSHG0000765	TMEM167B	unknown	i3	up	2.61	0.000293	chr1:109635705-109637038	56900
GSHG0002583	GBAP1 // GBA	Exon Cassette	e5	down	2.6	0.0457	chr1:155208308-155209868	2629,2630
GSHG0006296	TMEM218	Exon Cassette	e2-e3	down	2.6	0.0295	chr11:124972630-124981659	219854
GSHG0005033	ANKRD13D	Alter. First Exon	ae8	up	2.6	0.000985	chr11:67065404-67066528	338692
GSHG0033560	ZNF707 // LOC101928160	Exon Cassette	e6	down	2.6	0.00084	chr8:144766622-144772293	101928160,286075
GSHG0019146	UQCC1	Exon Cassette	e6-e7	down	2.6	0.000676	chr20:33934967-33969828	55245
GSHG0031113	PHF19	Exon Cassette	e5	up	2.6	0.00038	chr9:123632720-123632815	26147
GSHG0008784	SRP54	unknown	i13	up	2.6	0.000261	chr14:35488281-35492115	6729
GSHG0010725	HDDC3	Alter. Acceptor Splice Site	e4	up	2.6	9.11e-05	chr15:91474150-91475174	374659
GSHG0011800	C16orf58	Intron Retention	i8	up	2.6	5.11e-05	chr16:31504788-31505108	64755
GSHG0015475	ZNF266	Exon Cassette	e3	down	2.59	0.0259	chr19:9544751-9545869	10781
GSHG0000318	EPB41	Exon Cassette	e15,e17	down	2.59	0.0177	chr1:29379616-29391670	2035
GSHG0004731	PRRG4	Exon Cassette	e5	down	2.59	0.0154	chr11:32860428-32879669	79056
GSHG0016459	PPP1R21	Exon Cassette	e18	down	2.59	0.00416	chr2:48725632-48734524	129285
GSHG0030529	PRRC2B	Exon Cassette	e31	down	2.59	0.00415	chr9:134367556-134371604	84726
GSHG0002384	CSDE1	Exon Cassette	e6	down	2.59	0.00378	chr1:115279379-115280693	7812
GSHG0003300	CREM	Exon Cassette	e4	down	2.59	0.00108	chr10:35415769-35495979	1390
GSHG0004930	POLR2G	unknown	i1	up	2.59	0.000581	chr11:62529133-62529250	5436
GSHG0001107	TOMM40L	Exon Cassette	e3	down	2.59	0.000428	chr1:161196145-161197779	84134
GSHG0020004	NOL12 // TRIOBP	unknown	i32	up	2.59	0.000317	chr22:38169117-38169789	11078,79159
GSHG0018722	TLDC2	Exon Cassette	e4	down	2.59	0.0003	chr20:35507444-35515931	140711
GSHG0033955	TGIF2 // TGIF2-C20orf24 // RAB5IF // TGIF2-RAB5IF	unknown	i9	up	2.59	0.000131	chr20:35238162-35240412	100527943,55969,60436
GSHG0027329	PPIA	Intron Retention	i2	down	2.59	0.000122	chr7:44838347-44838876	5478
GSHG0008955	SIPA1L1	Alter. First Exon	e1/e3	up (e1)	2.59	4.72e-05	chr14:71787187-71979562	26037
GSHG0012891	BAIAP2	Exon Cassette	e2	down	2.59	2.76e-05	chr17:79008947-79027543	10458
GSHG0005849	SNHG1	Intron Retention	i3	down	2.59	1.05e-05	chr11:62622360-62622688	23642
GSHG0000458	CCDC24	Exon Cassette	e4	down	2.58	0.0189	chr1:44457519-44459636	149473
GSHG0118910	ZMYM2	Exon Cassette	e7	down	2.58	0.00322	chr13:20534098-20568059	7750
GSHG0021885	PROS1	Exon Cassette	e3	down	2.58	0.00206	chr3:93646094-93692934	5627
GSHG0028732	PRKAG2	unknown	i18	up	2.58	0.000947	chr7:151254318-151257608	51422
GSHG0031941	ARSD	Alter. Terminal Exon	e4/e11	up (e4)	2.58	0.000704	chrX:2822011-2838764	414
GSHG0019834	COMT	Complex	e6-e6	up	2.58	0.000427	chr22:19948722-19950338	1312
GSHG0011094	MAZ	unknown	i4	up	2.58	0.000375	chr16:29819615-29819890	4150
GSHG0014406	PTBP1	Exon Cassette	e9	down	2.58	6.8e-05	chr19:805013-806556	5725
GSHG0017122	ABI2	Exon Cassette	e8	down	2.58	2.79e-05	chr2:204255769-204260503	10152
GSHG0011478	TUBB3	Alter. First Exon	e1	down	2.58	2.14e-05	chr16:89985573-89986616	10381
GSHG0003531	MINPP1	Exon Cassette	e4-e5	down	2.57	0.00222	chr10:89268093-89313218	9562
GSHG0013797	SGSH	Intron Retention	i7-i8	up	2.57	0.00209	chr17:78183076-78186073	6448
GSHG0008284	NAXD	Exon Cassette	e4	down	2.57	0.00194	chr13:111276581-111279894	55739
GSHG0029166	VPS13B	Mutually Exclusive Exons	e30/e31	up (e31)	2.57	0.00162	chr8:100515064-100523740	157680
GSHG0014261	RPRD1A	Exon Cassette	e2	down	2.57	0.00072	chr18:33613671-33647557	55197
GSHG0025688	C6orf89	Exon Cassette	e5	down	2.57	0.00057	chr6:36853636-36867409	221477
GSHG0009818	TUBGCP4	Intron Retention	i16	up	2.57	0.00037	chr15:43693914-43695997	27229
GSHG0018139	METTL5	Intron Retention	i1	up	2.57	0.000338	chr2:170680999-170681441	29081
GSHG0011853	IRX3	unknown	i3	up	2.57	0.000114	chr16:54317652-54318156	79191
GSHG0013159	ATPAF2	Exon Cassette	e3	down	2.57	8.51e-05	chr17:17929633-17931973	91647
GSHG0001592	DESI2	Exon Cassette	e3	down	2.57	6.99e-05	chr1:244849899-244855322	51029
GSHG0027503	STEAP2	unknown	i3	up	2.57	2.5e-05	chr7:89841666-89843133	261729
GSHG0010131	FANCI	Intron Retention	ae18	up	2.57	2.37e-05	chr15:89825067-89826366	55215
GSHG0005849	SNHG1	Exon Cassette	e6	down	2.57	8.53e-07	chr11:62621273-62622023	23642
GSHG0026804	HACE1	Exon Cassette	e7,e9	down	2.56	0.0233	chr6:105244804-105297121	57531
GSHG0011476	SPIRE2	Exon Cassette	e14-e15	down	2.56	0.0177	chr16:89930202-89937727	84501
GSHG0027504	CFAP69	Exon Cassette	e8	down	2.56	0.0155	chr7:89900840-89903424	79846
GSHG0007166	KDM5A	Exon Cassette	e28	down	2.56	0.00602	chr12:389223-402335	5927
GSHG0012767	PRKAR1A	Complex	e3/e4	down	2.56	0.00487	chr17:66508520-66511717	5573
GSHG0028923	LEPROTL1	Alter. Terminal Exon	e4/e5	up (e5)	2.56	0.00415	chr8:29961816-29995222	23484
GSHG0012152	MINK1	Exon Cassette	e19	down	2.56	0.00365	chr17:4795444-4796063	50488
GSHG0004166	USP54	Exon Cassette	e10	down	2.56	0.00297	chr10:75301391-75302643	159195
GSHG0016715	RPL31	Alter. Acceptor Splice Site	ae6	up	2.56	0.000981	chr2:101634321-101634350	6160
GSHG0145734	NMRAL1	Exon Cassette	e8	up	2.56	0.000489	chr16:4513420-4513512	57407
GSHG0004510	RPLP2	unknown	i1	up	2.56	0.000403	chr11:810040-810233	6181
GSHG0024024	TNPO1	unknown	i25	up	2.56	0.000107	chr5:72201273-72204535	3842
GSHG0019963	DEPDC5	Alter. Acceptor Splice Site	e27	up	2.56	0.000106	chr22:32229901-32233141	9681
GSHG0031269	TMEM250	Alter. First Exon	e2	up	2.56	5.81e-05	chr9:139009917-139010276	90120
GSHG0010426	MYO5C	Exon Cassette	e8	down	2.56	9.97e-06	chr15:52561950-52564920	55930
GSHG0017638	FANCL	Exon Cassette	e2-e4	down	2.55	0.0117	chr2:58449077-58468515	55120
GSHG0001342	PPP1R12B	Exon Cassette	e14	down	2.55	0.00705	chr1:202411575-202418299	4660
GSHG0004984	DPF2	Exon Cassette	e7	down	2.55	0.00586	chr11:65111462-65113274	5977
GSHG0033177	TMEM25	Alter. Terminal Exon	e5/e9	up (e9)	2.55	0.000756	chr11:118404135-118406549	84866
GSHG0007789	TMEM116	Exon Cassette	e10	down	2.55	0.00028	chr12:112371690-112375047	89894
GSHG0011904	TRADD	unknown	i1	up	2.55	0.000265	chr16:67190571-67193726	8717
GSHG0051682	ZNF595 // ZNF718	unknown	i2	up	2.55	0.000235	chr4:56990-59322	152687,255403
GSHG0013613	SKA2	Alter. Donor Splice Site	ae1	up	2.55	0.000224	chr17:57232316-57232490	348235
GSHG0007557	PTGES3	Exon Cassette	e2	down	2.55	9.48e-05	chr12:57066736-57082192	10728
GSHG0013213	UNC119	Alter. First Exon	ae3	up	2.55	5.26e-05	chr17:26875723-26878819	9094
GSHG0029847	WASHC5	Exon Cassette	e2-e3	down	2.54	0.0308	chr8:126094625-126104061	9897
GSHG0016328	CAD	Exon Cassette	e13	down	2.54	0.0212	chr2:27448573-27449517	790
GSHG0014159	METTL4	Exon Cassette	e7	down	2.54	0.0131	chr18:2537524-2547528	64863
GSHG0022348	TNK2	Exon Cassette	e19	down	2.54	0.0123	chr3:195593760-195595580	10188
GSHG0023450	CENPE	Exon Cassette	e17	down	2.54	0.00779	chr4:104084294-104096060	1062
GSHG0006671	ACVR1B	Exon Cassette	e6	up	2.54	0.00557	chr12:52374753-52377950	91
GSHG0025100	ETF1	Complex	e2/e4	up	2.54	0.00248	chr5:137854381-137878625	2107
GSHG0010541	CLN6	unknown	i3	up	2.54	0.000897	chr15:68506726-68510872	54982
GSHG0014892	FAM98C	Intron Retention	ae7	up	2.54	0.000896	chr19:38896276-38897549	147965
GSHG0020578	VHL	unknown	i1	up	2.54	0.000465	chr3:10183872-10184228	7428
GSHG0145334	ALG13	Exon Cassette	e28	down	2.54	0.000346	chrX:110979942-110996058	79868
GSHG0018926	DNAJC5	Exon Cassette	e6	down	2.54	0.000293	chr20:62562204-62567383	80331
GSHG0032088	PRAF2 // WDR45	Alter. Acceptor Splice Site	e10	up	2.54	0.00016	chrX:48933525-48934183	11152,11230
GSHG0006697	TARBP2	Alter. First Exon	e1	down	2.54	0.000101	chr12:53894705-53894785	6895
GSHG0006399	RAD51AP1	Exon Cassette	e4-e5	down	2.54	6.28e-05	chr12:4652929-4657344	10635
GSHG0020563	MTMR14	Exon Cassette	e14	down	2.54	1.28e-05	chr3:9726895-9730438	64419
GSHG0013852	CYBC1	Exon Cassette	e2-e4	down	2.53	0.0178	chr17:80404499-80408707	79415
GSHG0021940	CFAP44	Exon Cassette	e35	down	2.53	0.00787	chr3:113007011-113013668	55779
GSHG0002945	NSL1	Exon Cassette	e5-e6	down	2.53	0.00746	chr1:212899496-212955768	25936
GSHG0000760	PRPF38B	Exon Cassette	e2	down	2.53	0.00409	chr1:109234932-109238392	55119
GSHG0006689	C12orf10	Alter. Terminal Exon	e3/e7	up (e7)	2.53	0.00224	chr12:53696818-53700965	60314
GSHG0006066	CCDC90B	Exon Cassette	e3-e4	down	2.53	0.00218	chr11:82985682-82997450	60492
GSHG0028097	LOC401320	Alter. Terminal Exon	e6/e10	up (e10)	2.53	0.00203	chr7:30606020-30625095	401320
GSHG0022990	WDR17	Exon Cassette	e2	down	2.53	0.000829	chr4:177017614-177017736	116966
GSHG0010845	NUBP2	Exon Cassette	e2	up	2.53	0.000636	chr16:1832924-1836656	10101
GSHG0011578	TRAP1	unknown	i5	up	2.53	0.000326	chr16:3728305-3729718	10131
GSHG0002483	APH1A	Exon Cassette	e3-e4	down	2.53	0.000325	chr1:150239756-150241729	51107
GSHG0007638	NAP1L1	Exon Cassette	e2	down	2.53	0.000213	chr12:76462689-76478813	4673
GSHG0015707	C19orf12	Exon Cassette	e3-e4	down	2.52	0.0447	chr19:30189793-30206696	83636
GSHG0030319	INVS	Internal Exon Deletion	e19	up	2.52	0.0273	chr9:103054608-103055325	27130
GSHG0015545	DNASE2	Exon Cassette	e4	down	2.52	0.0219	chr19:12989196-12991694	1777
GSHG0024700	MTMR12	Exon Cassette	e14	down	2.52	0.0189	chr5:32227115-32239279	54545
GSHG0000293	SYTL1	Intron Retention	i12	up	2.52	0.0147	chr1:27677749-27678046	84958
GSHG0007771	GIT2	Alter. Terminal Exon	e14/e21	up (e21)	2.52	0.013	chr12:110367599-110389121	9815
GSHG0017098	BZW1	Exon Cassette	e4	down	2.52	0.00183	chr2:201677931-201680484	9689
GSHG0016720	MAP4K4	Alter. Terminal Exon	e17/e33	up (e33)	2.52	0.00164	chr2:102477287-102511151	9448
GSHG0011736	CLN3	Complex	e12/e13	down	2.52	0.00157	chr16:28493648-28493993	1201
GSHG0013945	RNMT	Exon Cassette	e2	down	2.52	0.00117	chr18:13726659-13731933	8731
GSHG0028634	SLC37A3	Alter. Terminal Exon	e9/e16	up (e16)	2.52	0.000624	chr7:140033554-140051946	84255
GSHG0024294	HARS2	Exon Cassette	e2	down	2.52	0.000521	chr5:140071011-140073639	23438
GSHG0018439	RAB17	unknown	i2	up	2.52	0.000519	chr2:238486798-238494639	64284
GSHG0014628	MRI1	unknown	i3	up	2.52	0.000214	chr19:13876944-13879172	84245
GSHG0020239	ZDHHC8P1	Exon Cassette	e5-e6	down	2.52	0.000118	chr22:23732792-23742770	150244
GSHG0027885	AGAP3	Exon Cassette	e11	down	2.51	0.0371	chr7:150817074-150820973	116988
GSHG0017703	PCBP1-AS1	Exon Cassette	e6-e8	down	2.51	0.0073	chr2:70278335-70312756	400960
GSHG0009060	CPSF2	Exon Cassette	e12	down	2.51	0.00446	chr14:92621467-92624228	53981
GSHG0001846	TCEA3	Alter. Acceptor Splice Site	e2	up	2.51	0.00127	chr1:23745570-23751272	6920
GSHG0015743	IGFLR1 // U2AF1L4	Exon Cassette	e3	down	2.51	0.00109	chr19:36235224-36236088	199746,79713
GSHG0013784	CANT1	Exon Cassette	e2	down	2.51	0.000945	chr17:76993922-77005899	124583
GSHG0017415	ITGB1BP1	Intron Retention	i9	up	2.51	0.000769	chr2:9545823-9547727	9270
GSHG0052237	SETDB2-PHF11 // SETDB2 // PHF11	unknown	i13	up	2.51	0.000412	chr13:50059981-50062371	107303344,51131,83852
GSHG0002565	UBE2Q1	unknown	i8	up	2.51	0.00037	chr1:154524455-154524567	55585
GSHG0013014	SLC25A11	Intron Retention	i2-i3	down	2.51	0.000189	chr17:4842064-4843462	8402
GSHG0019117	CDK5RAP1	Complex	e2	down	2.51	9.24e-05	chr20:31984567-31989375	51654
GSHG0028768	LOC102724219 // LOC102724843 // LOC102724951 // LOC102723360 // LOC389831	unknown	i1	up	2.51	4.49e-05	chr7_gl000195_random:74342-86516	102723360,102724219,102724843,102724951,389831
GSHG0012170	PIMREG	unknown	i4	up	2.51	4.17e-05	chr17:6352728-6353347	54478
GSHG0028421	EPHB4	Exon Cassette	e16	down	2.5	0.0218	chr7:100400186-100403316	2050
GSHG0022178	SLC33A1	Alter. Terminal Exon	e6/e7	up (e6)	2.5	0.0206	chr3:155544300-155546166	9197
GSHG0030044	MTAP // CDKN2B-AS1	Exon Cassette	e7	down	2.5	0.00848	chr9:21854630-21931646	100048912,4507
GSHG0019258	ADNP	Exon Cassette	e2	down	2.5	0.00299	chr20:49520426-49547750	23394
GSHG0133536	TRIM73 // NSUN5P1	Exon Cassette	e9-e12	down	2.5	0.00235	chr7:75039605-75044301	155400,375593
GSHG0029200	ENY2	Alter. Acceptor Splice Site	e4	down	2.5	0.00207	chr8:110351549-110352792	56943
GSHG0118882	PCID2	Exon Cassette	e9	up	2.5	0.00098	chr13:113839799-113845289	55795
GSHG0017711	FAM136A	Intron Retention	ae2	down	2.5	0.000877	chr2:70528112-70528538	84908
GSHG0007864	CAMKK2	Alter. Terminal Exon	e18	up	2.5	0.000829	chr12:121681391-121681931	10645
GSHG0008480	SUCLA2	Exon Cassette	e5,e7-e8	down	2.5	0.000764	chr13:48547399-48575462	8803
GSHG0145021	RNF216P1	Alter. Acceptor Splice Site	e4	down	2.5	0.000496	chr7:5023302-5024706	441191
GSHG0012994	P2RX5-TAX1BP3 // TAX1BP3 // P2RX5	unknown	i12	up	2.5	0.000393	chr17:3577171-3579471	100533970,30851,5026
GSHG0020866	IL17RB	unknown	i10	up	2.5	0.000267	chr3:53894256-53898772	55540
GSHG0030035	DENND4C	Exon Cassette	e33	down	2.49	0.0284	chr9:19369835-19374270	55667
GSHG0024817	ERCC8	Exon Cassette	e7	down	2.49	0.0221	chr5:60199475-60214215	1161
GSHG0008179	LMO7	Exon Cassette	e14	down	2.49	0.0173	chr13:76378425-76391414	4008
GSHG0006787	MON2	Exon Cassette	e29	up	2.49	0.0101	chr12:62959017-62960230	23041
GSHG0016480	VRK2	Exon Cassette	e12	down	2.49	0.00896	chr2:58311224-58313561	7444
GSHG0118826	AK2	Exon Cassette	e8	down	2.49	0.00713	chr1:33473541-33479003	204
GSHG0012545	TMUB2	Alter. First Exon	e1/e4	up (e4)	2.49	0.00595	chr17:42264319-42266956	79089
GSHG0027397	CCT6P1	Exon Cassette	e11	down	2.49	0.00224	chr7:65225411-65228007	643253
GSHG0027885	AGAP3	Alter. Terminal Exon	e12/e22	up (e22)	2.49	0.00133	chr7:150817074-150841523	116988
GSHG0012369	SUZ12P1	Alter. Terminal Exon	e8/e12	up (e12)	2.49	0.00131	chr17:29096890-29119847	440423
GSHG0019807	BCL2L13	Exon Cassette	e4	down	2.49	0.00124	chr22:18138428-18166087	23786
GSHG0011344	DHX38	Exon Cassette	e4	down	2.49	0.00106	chr16:72130802-72132562	9785
GSHG0024393	GALNT10	Alter. Terminal Exon	ae8	up	2.49	0.000965	chr5:153765991-153769141	55568
GSHG0146123	EEF1E1-BLOC1S5 // BLOC1S5 // EEF1E1	Exon Cassette	e10	down	2.49	0.000744	chr6:8026600-8041501	100526837,63915,9521
GSHG0006073	SYTL2	unknown	i11	up	2.49	0.000526	chr11:85428769-85429831	54843
GSHG0028365	PON2	unknown	i3	up	2.49	0.000514	chr7:95041789-95045552	5445
GSHG0031292	ABCA2	unknown	i48	up	2.49	0.00037	chr9:139902416-139902866	20
GSHG0010561	MYO9A	Exon Cassette	e6	down	2.49	0.000223	chr15:72302691-72313358	4649
GSHG0033772	NBPF1	Alter. Terminal Exon	e5	up	2.49	0.00014	chr1:16926097-16928337	55672
GSHG0032117	FAM120C	Alter. Terminal Exon	e2/e17	up (e2)	2.49	5.7e-05	chrX:54094759-54209714	54954
GSHG0002675	B4GALT3	Alter. Acceptor Splice Site	e3	up	2.49	4.84e-05	chr1:161145598-161146298	8703
GSHG0015396	SAFB2	Exon Cassette	e3	down	2.48	0.0184	chr19:5616143-5621407	9667
GSHG0031909	SSR4	Internal Exon Deletion	e4	down	2.48	0.00772	chrX:153061118-153062007	6748
GSHG0024979	GIN1	Exon Cassette	e5-e7	down	2.48	0.00385	chr5:102421704-102440550	54826
GSHG0020985	NIT2	Exon Cassette	e5	down	2.48	0.00292	chr3:100059917-100065099	56954
GSHG0018594	MGME1	Exon Cassette	e3	down	2.48	0.00123	chr20:17950444-17956546	92667
GSHG0014619	CALR	unknown	i1	up	2.48	0.000978	chr19:13049585-13049947	811
GSHG0031921	TAZ	Exon Cassette	e5	down	2.48	0.00087	chrX:153641819-153647962	6901
GSHG0005375	CHEK1	Exon Cassette	e4	down	2.48	0.000797	chr11:125496644-125499191	1111
GSHG0030770	DCTN3	Intron Retention	i3-i4	up	2.48	0.000706	chr9:34614707-34617968	11258
GSHG0132647	PAN2	Intron Retention	ae24	up	2.48	0.000474	chr12:56712965-56713090	9924
GSHG0014712	SSBP4	Exon Cassette	e8	down	2.48	0.000462	chr19:18542457-18542861	170463
GSHG0004323	POLL	Exon Cassette	e6-e8	down	2.48	0.000439	chr10:103340005-103347163	27343
GSHG0017854	REV1	Exon Cassette	e19	down	2.48	0.000349	chr2:100022372-100024593	51455
GSHG0133827	GLMP	Exon Cassette	e2	down	2.48	0.00015	chr1:156264156-156265480	112770
GSHG0007766	MMAB	unknown	i10	up	2.48	0.000132	chr12:109994941-109996899	326625
GSHG0024116	CAST	Exon Cassette	e35	down	2.48	0.000118	chr5:96103611-96107406	831
GSHG0022387	PIGG	unknown	i14	up	2.48	7.75e-05	chr4:521277-524224	54872
GSHG0000301	ATP5IF1	Alter. Acceptor Splice Site	ae3	up	2.48	3.36e-05	chr1:28564272-28564347	93974
GSHG0015208	RPL28	Alter. Terminal Exon	e3/e4	up (e4)	2.48	2.82e-05	chr19:55897938-55899087	6158
GSHG0025839	KCNQ5	Alter. Terminal Exon	e9/e15	up (e9)	2.47	0.0237	chr6:73834209-73908571	56479
GSHG0028952	ASH2L	Exon Cassette	e15	down	2.47	0.0151	chr8:37990972-37996393	9070
GSHG0028477	NAMPT	Exon Cassette	e2-e3	down	2.47	0.0127	chr7:105912976-105925638	10135
GSHG0020320	PIK3IP1	Exon Cassette	e6	down	2.47	0.00676	chr22:31678795-31685685	113791
GSHG0028003	ICA1	Exon Cassette	e10-e11	down	2.47	0.00516	chr7:8183505-8258133	3382
GSHG0019553	ADARB1	Exon Cassette	e19	down	2.47	0.00483	chr21:46603277-46605006	104
GSHG0001173	C1orf112	Complex	e7/e8-e9	up	2.47	0.00363	chr1:169764140-169768099	55732
GSHG0020732	NKTR	Exon Cassette	e8	down	2.47	0.00211	chr3:42662921-42672067	4820
GSHG0008982	COQ6	Exon Cassette	e4	down	2.47	0.00168	chr14:74420138-74422631	51004
GSHG0022405	FGFR3	Exon Cassette	e16	down	2.47	0.00153	chr4:1807778-1808410	2261
GSHG0030483	ODF2	Exon Cassette	e8	down	2.47	0.001	chr9:131221846-131223346	4957
GSHG0014147	RBFA // RBFADN	unknown	i3	up	2.47	0.000451	chr18:77797507-77798504	100506070,79863
GSHG0019981	MCM5	Intron Retention	ae16	up	2.47	0.00045	chr22:35819335-35820146	4174
GSHG0001011	FLAD1	Intron Retention	ae1	up	2.47	0.000372	chr1:154955874-154956170	80308
GSHG0119116	ZNF544	Alter. Acceptor Splice Site	e8	down	2.47	0.000335	chr19:58757667-58758160	27300
GSHG0020623	EAF1	Exon Cassette	e3	down	2.47	0.000264	chr3:15471420-15476045	85403
GSHG0017831	LMAN2L	Exon Cassette	e2	down	2.47	0.000205	chr2:97400146-97405830	81562
GSHG0023338	NUP54	unknown	e9	down	2.47	0.000182	chr4:77052382-77052436	53371
GSHG0009263	TINF2	Intron Retention	i7	up	2.47	9.52e-05	chr14:24709270-24709536	26277
GSHG0002657	DCAF8 // PEX19	Exon Cassette	e4	down	2.47	6.92e-05	chr1:160251829-160252899	50717,5824
GSHG0022672	FAM47E // FAM47E-STBD1 // STBD1	Exon Cassette	e4	down	2.47	5.78e-05	chr4:77172853-77184996	100129583,100631383,8987
GSHG0032191	ATRX	Exon Cassette	e2	down	2.46	0.0266	chrX:76954062-77041755	546
GSHG0030177	TJP2	Exon Cassette	e26	down	2.46	0.0203	chr9:71862928-71866280	9414
GSHG0005675	IMMP1L	Alter. Terminal Exon	e6/e8	up (e8)	2.46	0.0111	chr11:31453946-31477933	196294
GSHG0027588	SLC12A9	Exon Cassette	e8	down	2.46	0.00472	chr7:100456457-100457664	56996
GSHG0031799	STAG2	Exon Cassette	e4	down	2.46	0.00264	chrX:123094410-123156521	10735
GSHG0006322	NFRKB	Alter. Acceptor Splice Site	e7	up	2.46	0.00259	chr11:129754640-129755504	4798
GSHG0021277	GFM1	Exon Cassette	e5-e6	down	2.46	0.00247	chr3:158364532-158370035	85476
GSHG0014151	THOC1	Alter. First Exon	e1/e12	up (e12)	2.46	0.00161	chr18:226801-268059	9984
GSHG0014154	ENOSF1	Complex	e8/e9	up	2.46	0.000569	chr18:690549-693908	55556
GSHG0010571	NPTN	Exon Cassette	e5-e6	down	2.46	0.000475	chr15:73866003-73925753	27020
GSHG0013936	CEP192	Exon Cassette	e14-e15	down	2.46	0.000435	chr18:13030464-13049680	55125
GSHG0010771	SNRPA1	Intron Retention	i6-i7	up	2.46	0.000359	chr15:101825931-101827215	6627
GSHG0029726	TP53INP1	Exon Cassette	e4	down	2.46	0.00034	chr8:95938201-95952448	94241
GSHG0009034	FLRT2	unknown	e6	down	2.46	0.000269	chr14:86027534-86027633	23768
GSHG0020114	TRMU	Exon Cassette	e4	down	2.46	9.53e-05	chr22:46733676-46742441	55687
GSHG0027759	STMP1	Alter. Terminal Exon	e3/e5	up (e5)	2.46	4.99e-05	chr7:135347221-135378160	647087
GSHG0019933	GAS2L1	Intron Retention	i1	up	2.45	0.0208	chr22:29702985-29704728	10634
GSHG0011104	PPP4C	Exon Cassette	e3	down	2.45	0.00236	chr16:30087636-30093855	5531
GSHG0006941	CHPT1	Exon Cassette	e5	up	2.45	0.00139	chr12:102110506-102114032	56994
GSHG0005063	PPFIA1	Complex	e24-e26	up	2.45	0.000947	chr11:70208394-70218496	8500
GSHG0007774	ANAPC7	unknown	i1	up	2.45	0.000784	chr12:110834257-110841330	51434
GSHG0015566	ADGRL1	Exon Cassette	e5	up	2.45	0.000694	chr19:14273418-14281603	22859
GSHG0002987	LBR	unknown	i11	up	2.45	0.000614	chr1:225594534-225597991	3930
GSHG0019738	CBSL // CBS	unknown	i23	up	2.45	0.000596	chr21:44474093-44476166	102724560,875
GSHG0145951	DONSON // CRYZL1	Exon Cassette	e21	down	2.45	0.000138	chr21:34954471-34957074	29980,9946
GSHG0017648	USP34	Exon Cassette	e75-e76	down	2.44	0.0207	chr2:61420036-61431736	9736
GSHG0020870	CCDC66	Exon Cassette	e3	down	2.44	0.0198	chr3:56592874-56598153	285331
GSHG0023969	PPWD1	Exon Cassette	e2	up	2.44	0.0148	chr5:64859063-64863442	23398
GSHG0028195	FIGNL1	Intron Retention	i2	down	2.44	0.0135	chr7:50515879-50517421	63979
GSHG0016160	ZNF550	Exon Cassette	e5	down	2.44	0.0123	chr19:58053205-58059361	162972
GSHG0009635	MOK	Exon Cassette	e16	down	2.44	0.0095	chr14:102695794-102699045	5891
GSHG0015406	RANBP3	Exon Cassette	e3	down	2.44	0.00373	chr19:5941810-5957984	8498
GSHG0132676	PPHLN1	Exon Cassette	e3	down	2.44	0.00192	chr12:42719947-42729776	51535
GSHG0013025	DHX33	Exon Cassette	e6	down	2.44	0.00125	chr17:5357141-5359502	56919
GSHG0013740	TRIM65	Exon Cassette	e5	down	2.44	0.000658	chr17:73885934-73888266	201292
GSHG0018327	FN1	Intron Retention	i40	up	2.44	0.00051	chr2:216236632-216237098	2335
GSHG0007638	NAP1L1	unknown	i2	up	2.44	0.000438	chr12:76462774-76467981	4673
GSHG0012994	P2RX5-TAX1BP3 // TAX1BP3 // P2RX5	unknown	i11	up	2.44	8.26e-05	chr17:3579620-3582882	100533970,30851,5026
GSHG0009441	ZFYVE26	Exon Cassette	e8	down	2.43	0.0127	chr14:68270818-68272335	23503
GSHG0031469	DDX3X	Exon Cassette	e5	down	2.43	0.00575	chrX:41196661-41200869	1654
GSHG0020563	MTMR14	Exon Cassette	e18	down	2.43	0.00482	chr3:9730628-9744078	64419
GSHG0146112	TPD52L1	Alter. Terminal Exon	e8/e10	up (e8)	2.43	0.00283	chr6:125574863-125585550	7164
GSHG0019573	PRMT2	Exon Cassette	e11	down	2.43	0.000996	chr21:48069487-48083466	3275
GSHG0006245	DPAGT1	Alter. First Exon	ae3	up	2.43	0.000868	chr11:118971848-118972203	1798
GSHG0016012	PNKP	unknown	i3	up	2.43	0.000751	chr19:50368683-50369654	11284
GSHG0005153	TMEM126B	Exon Cassette	e3-e4	down	2.43	0.000666	chr11:85339617-85345220	55863
GSHG0005386	FOXRED1	Exon Cassette	e6	down	2.43	0.000645	chr11:126143231-126145323	55572
GSHG0008268	TPP2	Exon Cassette	e25	down	2.43	0.000536	chr13:103301758-103309557	7174
GSHG0034005	URGCP-MRPS24 // MRPS24 // URGCP	unknown	i11	up	2.43	0.000514	chr7:43908975-43909054	100534592,55665,64951
GSHG0011481	GAS8	Alter. Acceptor Splice Site	e5	up	2.43	0.000376	chr16:90094044-90097904	2622
GSHG0021503	RPUSD3	Alter. Terminal Exon	e4/e9	up (e4)	2.43	0.000172	chr3:9879487-9883766	285367
GSHG0002198	PIGK	Exon Cassette	e3-e4	down	2.43	0.000133	chr1:77632404-77676174	10026
GSHG0010809	MCRIP2	Exon Cassette	e4-e5	down	2.43	8.09e-05	chr16:692120-697884	84331
GSHG0000508	BTF3L4	Exon Cassette	e4	down	2.43	7.59e-05	chr1:52530497-52551843	91408
GSHG0025588	DDR1	Exon Cassette	e11	down	2.42	0.0363	chr6:30858750-30859965	780
GSHG0008425	SUPT20H	Exon Cassette	e5	up	2.42	0.0204	chr13:37622015-37625720	55578
GSHG0023267	HOPX	Exon Cassette	e2	down	2.42	0.0184	chr4:57522023-57547872	84525
GSHG0031477	KDM6A	Exon Cassette	e13	down	2.42	0.0136	chrX:44918492-44920664	7403
GSHG0005422	ACAD8	Exon Cassette	e3-e4	down	2.42	0.0123	chr11:134123407-134128978	27034
GSHG0000475	MAST2	Alter. Acceptor Splice Site	e37	up	2.42	0.00646	chr1:46499745-46501896	23139
GSHG0023532	NDUFC1	Complex	e3,e5	down	2.42	0.00487	chr4:140216886-140223705	4717
GSHG0003241	MLLT10	Exon Cassette	e21	down	2.42	0.0046	chr10:21971154-22002879	8028
GSHG0009461	MED6	Exon Cassette	e6	down	2.42	0.00255	chr14:71052473-71059705	10001
GSHG0132240	MCM3AP	Alter. First Exon	ae10	up	2.42	0.000883	chr21:47687056-47687975	8888
GSHG0119119	MPPE1	Exon Cassette	e2	down	2.42	0.000208	chr18:11896983-11908796	65258
GSHG0028690	EZH2	Exon Cassette	e12	up	2.42	0.000188	chr7:148514314-148516779	2146
GSHG0006399	RAD51AP1	Complex	e3/e4-e5	down	2.42	6.28e-05	chr12:4652929-4657344	10635
GSHG0001862	IFNLR1	Exon Cassette	e6	down	2.41	0.0391	chr1:24480647-24486123	163702
GSHG0132380	VRK3	Alter. Terminal Exon	e13/e14	up (e13)	2.41	0.0151	chr19:50484963-50491749	51231
GSHG0014705	ARRDC2	Alter. First Exon	e1/e2	up (e2)	2.41	0.0126	chr19:18111941-18119586	27106
GSHG0017544	FEZ2	Exon Cassette	e8	up	2.41	0.00838	chr2:36785581-36806008	9637
GSHG0032440	FAM3A	Exon Cassette	e3	down	2.41	0.00769	chrX:153740181-153741260	60343
GSHG0006753	RBMS2	Exon Cassette	e3	down	2.41	0.00562	chr12:56956201-56963774	5939
GSHG0006398	DYRK4	Exon Cassette	e13	down	2.41	0.00344	chr12:4714029-4719450	8798
GSHG0019573	PRMT2	Alter. Terminal Exon	e9/e10	up (e9)	2.41	0.00289	chr21:48078657-48081190	3275
GSHG0014908	SAMD4B	Intron Retention	i15	up	2.41	0.00163	chr19:39873848-39875552	55095
GSHG0011002	CCP110	Exon Cassette	e3	up	2.41	0.0011	chr16:19535179-19539344	9738
GSHG0001024	FDPS	unknown	i6	up	2.41	0.000638	chr1:155288083-155288455	2224
GSHG0017830	KANSL3	Exon Cassette	e26	down	2.41	0.000597	chr2:97267380-97268599	55683
GSHG0011480	AFG3L1P	Alter. Acceptor Splice Site	e11	up	2.41	0.000556	chr16:90060176-90061255	172
GSHG0021685	MAP4	Complex	e23-e24	down	2.41	0.000362	chr3:47893797-47896850	4134
GSHG0020190	GNB1L // RTL10	Alter. Terminal Exon	e4	down	2.41	0.000322	chr22:19833661-19834911	54584,79680
GSHG0007865	ANAPC5	unknown	i4	up	2.41	0.000141	chr12:121784034-121784697	51433
GSHG0002675	B4GALT3	Intron Retention	i2	up	2.41	7.19e-05	chr1:161145598-161146369	8703
GSHG0009231	RBM23	Exon Cassette	e11	down	2.41	6.84e-05	chr14:23374545-23375577	55147
GSHG0021106	UMPS	Exon Cassette	e2-e3	down	2.41	5.05e-05	chr3:124449213-124457086	7372
GSHG0006349	THYN1	Exon Cassette	e7	down	2.41	8.2e-06	chr11:134118173-134119156	29087
GSHG0026006	SMPDL3A	unknown	e4	down	2.41	2.56e-06	chr6:123122455-123122551	10924
GSHG0009263	TINF2	Intron Retention	i6	up	2.4	0.0182	chr14:24709469-24710081	26277
GSHG0008860	TMEM260	Exon Cassette	e10	down	2.4	0.0129	chr14:57082662-57085481	54916
GSHG0146119	FGFR1OP	Exon Cassette	e7	down	2.4	0.0116	chr6:167424301-167436123	11116
GSHG0011560	PKMYT1	Alter. Acceptor Splice Site	e9	up	2.4	0.00672	chr16:3023139-3024158	9088
GSHG0029828	ATAD2	Alter. Acceptor Splice Site	e16	down	2.4	0.00671	chr8:124361525-124368717	29028
GSHG0010571	NPTN	Exon Cassette	e4	up	2.4	0.0042	chr15:73884307-73925753	27020
GSHG0010016	SCAMP5	Exon Cassette	e6	up	2.4	0.00245	chr15:75305018-75310312	192683
GSHG0009920	TPM1	Intron Retention	ae14	up	2.4	0.000895	chr15:63362832-63363288	7168
GSHG0006432	PTPN6	unknown	i1	up	2.4	0.000857	chr12:7055903-7060433	5777
GSHG0018989	PCNA	Alter. First Exon	ae2	up	2.4	0.000749	chr20:5099512-5100222	5111
GSHG0133222	FBXL6	Intron Retention	i2	up	2.4	0.000692	chr8:145581288-145582889	26233
GSHG0019677	SETD4	Alter. First Exon	e2/e11	up (e2)	2.4	0.0004	chr21:37414105-37433116	54093
GSHG0010722	CIB1	unknown	i6	up	2.4	0.00031	chr15:90774254-90774325	10519
GSHG0018566	SNAP25	Mutually Exclusive Exons	e12/e13	up (e13)	2.4	0.000248	chr20:10265372-10277698	6616
GSHG0014265	TPGS2	Exon Cassette	e5	down	2.4	0.000195	chr18:34380161-34387897	25941
GSHG0008144	SUGT1	Exon Cassette	e7	down	2.4	0.000171	chr13:53233314-53236837	10910
GSHG0002183	ZRANB2	Intron Retention	i9	down	2.39	0.00917	chr1:71531361-71532617	9406
GSHG0000282	ARID1A	Exon Cassette	e18	down	2.39	0.00684	chr1:27100293-27102189	8289
GSHG0133497	KCTD7 // RABGEF1	Exon Cassette	e11	down	2.39	0.00262	chr7:66204983-66237065	154881,27342
GSHG0029535	FGFR1	Alter. Terminal Exon	e23/e24	up (e24)	2.39	0.00117	chr8:38268656-38271541	2260
GSHG0016344	BABAM2	Exon Cassette	e14	down	2.39	0.000995	chr2:28521205-28561768	9577
GSHG0009439	RDH11	Alter. First Exon	ae3	up	2.39	0.000868	chr14:68159310-68159567	51109
GSHG0029468	ENTPD4	unknown	i12	up	2.39	0.000799	chr8:23290667-23291604	9583
GSHG0018935	C20orf96	Alter. First Exon	e2/e4	up (e2)	2.39	0.000414	chr20:264604-271085	140680
GSHG0027329	PPIA	Exon Cassette	e2	down	2.39	0.000266	chr7:44836235-44838876	5478
GSHG0009928	SNX1	Alter. Terminal Exon	e16/e17	up (e16)	2.39	0.000207	chr15:64429060-64436431	6642
GSHG0007557	PTGES3	Complex	e1/e2	up	2.39	9.48e-05	chr12:57066736-57082192	10728
GSHG0021974	GSK3B	Exon Cassette	e11	down	2.39	5.98e-05	chr3:119540800-119582452	2932
GSHG0019065	NAPB	Exon Cassette	e3	down	2.39	4.51e-05	chr20:23375776-23383709	63908
GSHG0025386	PRPF4B	Exon Cassette	e20	down	2.38	0.021	chr6:4062447-4063353	8899
GSHG0145642	EEF1AKMT3 // TSFM	Exon Cassette	e12	down	2.38	0.019	chr12:58180823-58191370	10102,25895
GSHG0009380	GCH1	Alter. Terminal Exon	e7/e8	up (e8)	2.38	0.0147	chr14:55308726-55312570	2643
GSHG0016172	ZNF256	Exon Cassette	e2	down	2.38	0.00468	chr19:58452038-58459077	10172
GSHG0011173	HEATR3	Alter. Acceptor Splice Site	e11	up	2.38	0.0033	chr16:50117848-50118202	55027
GSHG0006687	ESPL1	Alter. Donor Splice Site	e2	up	2.38	0.00186	chr12:53662539-53663869	9700
GSHG0008854	KTN1	Alter. First Exon	e1/e36	up (e1)	2.38	0.00181	chr14:56046925-56130759	3895
GSHG0002785	GLUL	Alter. First Exon	e1/e4	up (e1)	2.38	0.00153	chr1:182357707-182361341	2752
GSHG0010509	PIF1	unknown	i2	up	2.38	0.000758	chr15:65114809-65115463	80119
GSHG0018357	ABCB6 // ATG9A	Exon Cassette	e19	down	2.38	0.000402	chr2:220081086-220082529	10058,79065
GSHG0014523	PNPLA6	unknown	i31	up	2.38	0.000375	chr19:7622171-7623735	10908
GSHG0010727	PRC1	Exon Cassette	e14	down	2.38	0.00028	chr15:91509275-91512853	9055
GSHG0003055	IRF2BP2	unknown	i1	down	2.38	0.000242	chr1:234743860-234744191	359948
GSHG0018475	HDLBP	Exon Cassette	e13	down	2.38	2.06e-05	chr2:242194466-242195814	3069
GSHG0006522	AEBP2	Intron Retention	i9	up	2.37	0.0331	chr12:19671021-19675173	121536
GSHG0005051	PPP6R3	Alter. Acceptor Splice Site	e29	up	2.37	0.0285	chr11:68377372-68382802	55291
GSHG0002326	PSMA5	Exon Cassette	e3	down	2.37	0.0108	chr1:109957859-109969108	5686
GSHG0024036	NSA2	Exon Cassette	e5	up	2.37	0.00502	chr5:74066456-74069885	10412
GSHG0003560	BTAF1	Alter. Donor Splice Site	e9	down	2.37	0.005	chr10:93718822-93719637	9044
GSHG0000470	TOE1	Alter. Acceptor Splice Site	e7	up	2.37	0.0048	chr1:45808056-45808674	114034
GSHG0026291	SLC35B3	Exon Cassette	e5	down	2.37	0.00381	chr6:8420954-8428291	51000
GSHG0019415	EVA1C	Exon Cassette	e3-e4	down	2.37	0.00285	chr21:33784689-33840156	59271
GSHG0012198	SENP3-EIF4A1 // SENP3 // EIF4A1 // CD68	Intron Retention	i22	up	2.37	0.00257	chr17:7481145-7481562	100533955,1973,26168,968
GSHG0009342	POLE2	Exon Cassette	e4	down	2.37	0.00204	chr14:50140841-50146518	5427
GSHG0030685	PSIP1	Alter. Terminal Exon	e11/e17	up (e11)	2.37	0.00183	chr9:15464067-15472748	11168
GSHG0028738	PAXIP1	Exon Cassette	e6	down	2.37	0.00104	chr7:154774929-154782779	22976
GSHG0007847	GCN1	unknown	i16	up	2.37	0.000926	chr12:120606104-120607971	10985
GSHG0027502	STEAP1	unknown	i4	up	2.37	0.000814	chr7:89791566-89793790	26872
GSHG0004777	ACCS // EXT2	Alter. First Exon	e2	down	2.37	0.000645	chr11:44087872-44088251	2132,84680
GSHG0015264	ZNF776 // ZNF586 // ZNF587B // ZNF587	Alter. Terminal Exon	e16	down	2.37	0.000585	chr19:58355622-58357604	100293516,284309,54807,84914
GSHG0000119	UBIAD1	Alter. Terminal Exon	e2/e3	up (e3)	2.37	0.000547	chr1:11333255-11359629	29914
GSHG0003358	TIMM23B	Alter. Terminal Exon	e9/e10	up (e9)	2.37	0.000303	chr10:51732772-51747981	100652748
GSHG0022196	TRIM59-IFT80 // IFT80 // TRIM59	Exon Cassette	e2	down	2.37	0.000142	chr3:160156020-160167626	100174949,286827,57560
GSHG0028188	HUS1	Intron Retention	i8	up	2.37	0.000115	chr7:48002887-48005035	3364
GSHG0005837	GANAB	Exon Cassette	e7	up	2.37	4.58e-05	chr11:62400913-62402472	23193
GSHG0008717	MRPL52	Exon Cassette	e4-e5	down	2.37	4.57e-05	chr14:23299396-23304244	122704
GSHG0002037	ELOVL1	Mutually Exclusive Exons	e4/e5	up (e5)	2.37	2.89e-07	chr1:43830409-43831294	64834
GSHG0030468	FPGS	Exon Cassette	e8	down	2.36	0.0303	chr9:130569271-130569761	2356
GSHG0009596	DICER1	Alter. Acceptor Splice Site	e27	down	2.36	0.028	chr14:95569683-95571583	23405
GSHG0005741	CELF1	Intron Retention	i18	up	2.36	0.0269	chr11:47492691-47493909	10658
GSHG0025338	RNF130	Exon Cassette	e9	down	2.36	0.0212	chr5:179382069-179394010	55819
GSHG0146018	FIP1L1	Exon Cassette	e9	down	2.36	0.0161	chr4:54257176-54266006	81608
GSHG0019794	TPTEP1	Exon Cassette	e11	down	2.36	0.0122	chr22:17119469-17129540	387590
GSHG0022919	ARFIP1	Exon Cassette	e2	down	2.36	0.00362	chr4:153701089-153750878	27236
GSHG0009097	PAPOLA	Alter. First Exon	e1/e14	up (e1)	2.36	0.00213	chr14:96968713-97008633	10914
GSHG0002985	NVL	Exon Cassette	e11	down	2.36	0.00201	chr1:224488264-224491559	4931
GSHG0132315	SNHG17	Alter. First Exon	e1/e4	up (e1)	2.36	0.00158	chr20:37055062-37064020	388796
GSHG0009222	METTL3	Intron Retention	i9	up	2.36	0.00157	chr14:21967169-21967515	56339
GSHG0010883	KREMEN2	Intron Retention	i7	up	2.36	0.000943	chr16:3017321-3017605	79412
GSHG0016417	PPM1B	Alter. Terminal Exon	e6/e7	up (e6)	2.36	0.000216	chr2:44445619-44461742	5495
GSHG0000760	PRPF38B	Alter. Terminal Exon	e6/e10	up (e6)	2.36	0.000181	chr1:109238899-109245552	55119
GSHG0001359	ZC3H11A	unknown	i1	up	2.36	0.000132	chr1:203764923-203765420	9877
GSHG0002495	CERS2	Alter. Acceptor Splice Site	e2	up	2.36	0.000121	chr1:150941394-150947479	29956
GSHG0017610	STPG4 // CALM2	Complex	e3	down	2.36	9.33e-05	chr2:47397873-47403762	285051,805
GSHG0016031	C19orf48	Exon Cassette	e2	down	2.36	6.8e-05	chr19:51306809-51307130	84798
GSHG0007968	IFT88	Exon Cassette	e31	down	2.35	0.0318	chr13:21245112-21265576	8100
GSHG0008662	DCUN1D2	Exon Cassette	e5	down	2.35	0.0141	chr13:114115369-114128569	55208
GSHG0008916	PLEKHG3	Exon Cassette	e15	up	2.35	0.0133	chr14:65204074-65205573	26030
GSHG0017305	AGAP1	Exon Cassette	e13	down	2.35	0.013	chr2:236817382-236877267	116987
GSHG0028060	OSBPL3	Complex	e15	down	2.35	0.0115	chr7:24870387-24874355	26031
GSHG0000085	CAMTA1	Exon Cassette	e5	down	2.35	0.0106	chr1:6885152-6948261	23261
GSHG0132619	METTL16	Exon Cassette	e4-e5	down	2.35	0.00961	chr17:2367502-2381179	79066
GSHG0000739	SLC30A7	Intron Retention	i11	down	2.35	0.00876	chr1:101440366-101447311	148867
GSHG0001916	MECR	Exon Cassette	e4	down	2.35	0.00837	chr1:29543100-29557470	51102
GSHG0032117	FAM120C	Exon Cassette	e13-e14	down	2.35	0.00667	chrX:54107755-54117859	54954
GSHG0145331	ARMCX5 // ARMCX5-GPRASP2 // GPRASP2 // BHLHB9 // LINC00630	Exon Cassette	e3-e5	down	2.35	0.00292	chrX:101854276-101860581	100287765,100528062,114928,64860,80823
GSHG0001041	SEMA4A	Exon Cassette	e3	down	2.35	0.00184	chr1:156123322-156126365	64218
GSHG0023479	CAMK2D	Alter. Terminal Exon	e24/e26	up (e24)	2.35	0.00122	chr4:114372188-114378719	817
GSHG0009222	METTL3	Intron Retention	i8	up	2.35	0.000881	chr14:21967450-21967744	56339
GSHG0016393	GEMIN6	Exon Cassette	e5	down	2.35	0.00078	chr2:39006114-39009104	79833
GSHG0030530	POMT1	Exon Cassette	e17	down	2.35	0.000412	chr9:134394776-134396859	10585
GSHG0027446	CLIP2	unknown	i10	up	2.35	0.000344	chr7:73791153-73795135	7461
GSHG0005848	WDR74	unknown	i3	up	2.35	0.000319	chr11:62606900-62606977	54663
GSHG0001037	LMNA	Alter. Terminal Exon	ae19	down	2.35	0.000221	chr1:156109095-156109560	4000
GSHG0000492	CMPK1	Exon Cassette	e5	down	2.35	0.000159	chr1:47838627-47840965	51727
GSHG0015264	ZNF776 // ZNF586 // ZNF587B // ZNF587	unknown	i15	down	2.35	5.09e-05	chr19:58353489-58355621	100293516,284309,54807,84914
GSHG0009626	SLC25A29	Alter. First Exon	e1/e8	up (e1)	2.34	0.0324	chr14:100759631-100772884	123096
GSHG0017379	SH3YL1	Exon Cassette	e19	down	2.34	0.0133	chr2:218138-230044	26751
GSHG0018957	SNRPB	Intron Retention	i2	down	2.34	0.00989	chr20:2447838-2448404	6628
GSHG0145448	IDS	Exon Cassette	e10	down	2.34	0.00945	chrX:148558521-148571971	3423
GSHG0020135	TRABD	Internal Exon Deletion	e11	up	2.34	0.00678	chr22:50636774-50638028	80305
GSHG0024192	CSNK1G3	Exon Cassette	e11	up	2.34	0.00271	chr5:122927013-122940524	1456
GSHG0008024	USPL1	Exon Cassette	e2	down	2.34	0.00122	chr13:31191816-31196029	10208
GSHG0027703	CALU	Exon Cassette	e3,e5	down	2.34	0.00103	chr7:128379346-128399004	813
GSHG0025005	TMED7-TICAM2 // TICAM2 // TMED7	Alter. Acceptor Splice Site	e5	down	2.34	0.000986	chr5:114914193-114952142	100302736,353376,51014
GSHG0017776	C2orf68	Intron Retention	i1	up	2.34	0.000959	chr2:85838867-85839189	388969
GSHG0026542	C6orf106	Exon Cassette	e3	down	2.34	0.000957	chr6:34574332-34622556	64771
GSHG0011537	CASKIN1	unknown	e15	down	2.34	0.000916	chr16:2233831-2233941	57524
GSHG0011306	CDH3	Complex	e16	up	2.34	0.000837	chr16:68729680-68732975	1001
GSHG0016381	CEBPZOS	Complex	e6	up	2.34	0.000817	chr2:37428785-37431886	100505876
GSHG0001514	OBSCN	unknown	e3	up	2.34	0.000619	chr1:228401142-228401411	84033
GSHG0001037	LMNA	Alter. Terminal Exon	ae19	down	2.34	0.000306	chr1:156108894-156109094	4000
GSHG0029578	ATP6V1H	Exon Cassette	e9	down	2.34	0.000282	chr8:54714359-54727326	51606
GSHG0012839	SNHG16	Exon Cassette	e2	down	2.34	0.000244	chr17:74553846-74557480	100507246
GSHG0033466	MXD3	Intron Retention	ae2	up	2.34	0.000234	chr5:176737698-176738378	83463
GSHG0015070	CYTH2	Alter. Terminal Exon	e14	down	2.34	0.000226	chr19:48985025-48985570	9266
GSHG0016720	MAP4K4	Exon Cassette	e24	down	2.34	0.000223	chr2:102486757-102490226	9448
GSHG0001970	TRAPPC3	Alter. First Exon	e1/e2	up (e2)	2.34	0.000209	chr1:36602171-36621654	27095
GSHG0016886	R3HDM1	Exon Cassette	e16	down	2.34	0.000148	chr2:136396466-136403097	23518
GSHG0018724	RPN2	Exon Cassette	e3	down	2.34	5.21e-05	chr20:35812583-35827628	6185
GSHG0025217	CLINT1	Alter. Acceptor Splice Site	e12	up	2.34	3.55e-05	chr5:157216371-157219003	9685
GSHG0032074	SSX3	Alter. Terminal Exon	e8/e10	up (e10)	2.34	2.61e-05	chrX:48205863-48209557	10214
GSHG0009596	DICER1	Exon Cassette	e3,e5	down	2.33	0.0294	chr14:95599652-95623759	23405
GSHG0005056	TPCN2	Exon Cassette	e12-e13	down	2.33	0.00966	chr11:68839391-68846069	219931
GSHG0016852	PTPN18	Exon Cassette	e2-e5	down	2.33	0.00775	chr2:131113580-131126774	26469
GSHG0029977	KANK1	Exon Cassette	e19	down	2.33	0.00734	chr9:731158-734835	23189
GSHG0032125	FAM104B	Alter. Terminal Exon	e3/e4	up (e3)	2.33	0.00671	chrX:55169535-55172744	90736
GSHG0030929	CDK20	Exon Cassette	e5-e6	down	2.33	0.00183	chr9:90584109-90585812	23552
GSHG0007774	ANAPC7	Alter. First Exon	e1/e9	up (e9)	2.33	0.00173	chr12:110815198-110841535	51434
GSHG0011118	PHKG2	Exon Cassette	e7-e8	down	2.33	0.00165	chr16:30764715-30768036	5261
GSHG0008645	ANKRD10	Exon Cassette	e4	down	2.33	0.00139	chr13:111545375-111558471	55608
GSHG0146018	FIP1L1	Exon Cassette	e14	down	2.33	0.00107	chr4:54294194-54308874	81608
GSHG0010061	MORF4L1	Exon Cassette	e6	down	2.33	0.00103	chr15:79172854-79178569	10933
GSHG0016005	IRF3	Alter. First Exon	ae2	up	2.33	0.001	chr19:50168103-50168425	3661
GSHG0025737	RPL7L1	Exon Cassette	e2	down	2.33	0.000823	chr6:42847354-42851352	285855
GSHG0004342	NT5C2	Exon Cassette	e2	down	2.33	0.000717	chr10:104934615-104953063	22978
GSHG0019389	USP16	Exon Cassette	e2-e3	down	2.33	0.000586	chr21:30396938-30403094	10600
GSHG0019151	CPNE1 // RBM12 // NFS1	Exon Cassette	e27	down	2.33	0.000574	chr20:34219867-34220307	10137,8904,9054
GSHG0020687	PDCD6IP	Alter. Acceptor Splice Site	e7	up	2.33	0.000328	chr3:33867972-33870461	10015
GSHG0022362	NCBP2	Complex	e3-e4	up	2.33	0.000243	chr3:196664436-196666303	22916
GSHG0012261	MPRIP	Exon Cassette	e21	down	2.33	0.000102	chr17:17077230-17079826	23164
GSHG0001555	GGPS1	unknown	i3	up	2.33	3.82e-05	chr1:235492094-235498556	9453
GSHG0023447	SLC9B2	Exon Cassette	e12	down	2.33	2.17e-05	chr4:103946650-103952965	133308
GSHG0006693	PRR13 // PCBP2	Intron Retention	i16	up	2.33	6.05e-07	chr12:53861589-53862616	5094,54458
GSHG0017173	SMARCAL1	Exon Cassette	e11	down	2.32	0.00565	chr2:217300061-217311881	50485
GSHG0003950	ACBD5	Exon Cassette	e8	up	2.32	0.00371	chr10:27508652-27512381	91452
GSHG0020291	THOC5	Exon Cassette	e2	down	2.32	0.00294	chr22:29945041-29950243	8563
GSHG0015323	TCF3	Intron Retention	i20	up	2.32	0.00284	chr19:1609283-1611848	6929
GSHG0011505	NARFL	Exon Cassette	e5	down	2.32	0.00207	chr16:784737-787329	64428
GSHG0001570	MTR	Exon Cassette	e17-e19	down	2.32	0.00117	chr1:237001714-237023222	4548
GSHG0145077	NDUFA5	Exon Cassette	e6-e7	down	2.32	0.000987	chr7:123190524-123197958	4698
GSHG0029977	KANK1	unknown	e2	down	2.32	0.00094	chr9:470556-470682	23189
GSHG0019963	DEPDC5	unknown	e2	up	2.32	0.00086	chr22:32150848-32150965	9681
GSHG0027478	PHTF2	Alter. Terminal Exon	e14/e21	up (e21)	2.32	0.000851	chr7:77567027-77586813	57157
GSHG0008268	TPP2	Exon Cassette	e30	down	2.32	0.00078	chr13:103317145-103326840	7174
GSHG0032053	CASK	Exon Cassette	e19-e20	down	2.32	0.000728	chrX:41412972-41419100	8573
GSHG0017265	ARMC9	Exon Cassette	e9	down	2.32	0.000617	chr2:232099937-232121333	80210
GSHG0000622	SRSF11	Exon Cassette	e7	down	2.32	0.000607	chr1:70694105-70698060	9295
GSHG0000201	MRTO4	unknown	i5	up	2.32	0.0006	chr1:19584016-19584326	51154
GSHG0029757	ZNF706	Exon Cassette	e4	up	2.32	0.000555	chr8:102213835-102217960	51123
GSHG0118882	PCID2	Alter. Terminal Exon	ae8	up	2.32	0.000421	chr13:113844504-113845184	55795
GSHG0029150	NDUFAF6	Alter. Terminal Exon	e9/e24	up (e24)	2.32	0.000364	chr8:95970223-96089041	137682
GSHG0030952	IARS	Exon Cassette	e3	down	2.32	0.000195	chr9:95050073-95051708	3376
GSHG0016136	ISOC2	Alter. Acceptor Splice Site	e4	up	2.32	0.000105	chr19:55966627-55967212	79763
GSHG0133846	PABPC4	Alter. First Exon	e1/e11	up (e11)	2.32	0.0001	chr1:40029508-40042521	8761
GSHG0014932	LTBP4	Exon Cassette	e24-e25	down	2.32	7.31e-05	chr19:41120221-41125398	8425
GSHG0023497	MAD2L1	Exon Cassette	e3	down	2.32	6.52e-05	chr4:120982029-120986973	4085
GSHG0007000	FAM216A	Exon Cassette	e3	down	2.31	0.0247	chr12:110910883-110924259	29902
GSHG0002189	CRYZ	Exon Cassette	e2-e3	down	2.31	0.0176	chr1:75188802-75199092	1429
GSHG0002669	F11R // TSTD1	Alter. First Exon	e1/e6	up (e1)	2.31	0.00623	chr1:160990800-161008784	100131187,50848
GSHG0052324	BRCA1 // LOC101929767	Exon Cassette	e11	down	2.31	0.00591	chr17:41256885-41267796	101929767,672
GSHG0007069	P2RX4	Exon Cassette	e5-e8	down	2.31	0.00562	chr12:121654937-121666416	5025
GSHG0004287	MMS19	Exon Cassette	e25	down	2.31	0.00349	chr10:99220664-99221653	64210
GSHG0030422	MRRF	Alter. First Exon	e1/e3	up (e1)	2.31	0.00304	chr9:125026882-125033354	92399
GSHG0020221	YDJC	Intron Retention	i3	up	2.31	0.00221	chr22:21983299-21983696	150223
GSHG0008917	CHURC1-FNTB // CHURC1 // FNTB	Alter. Terminal Exon	e4/e5	up (e5)	2.31	0.00159	chr14:65390709-65411309	100529261,2342,91612
GSHG0145831	HNRNPUL1	Complex	e17	down	2.31	0.000916	chr19:41809877-41811772	11100
GSHG0002018	SCMH1	Exon Cassette	e17	down	2.31	0.000551	chr1:41494256-41503213	22955
GSHG0028293	TMEM120A	Intron Retention	i6	up	2.31	0.000376	chr7:75617401-75617659	83862
GSHG0013302	ACACA	Exon Cassette	e51	down	2.31	0.000311	chr17:35506788-35512702	31
GSHG0007398	SCAF11	Exon Cassette	e3	up	2.31	0.000275	chr12:46357890-46384401	9169
GSHG0145209	ZDHHC21	Complex	e7	down	2.3	0.0296	chr9:14674185-14680160	340481
GSHG0033990	GTF2H4 // VARS2	Exon Cassette	e33	down	2.3	0.0183	chr6:30889366-30890018	2968,57176
GSHG0029046	YTHDF3	Exon Cassette	e4	down	2.3	0.0181	chr8:64081946-64087975	253943
GSHG0016384	NDUFAF7	Exon Cassette	e6	down	2.3	0.0157	chr2:37468721-37471116	55471
GSHG0008404	HSPH1	Internal Exon Deletion	e19	down	2.3	0.0141	chr13:31709111-31711661	10808
GSHG0133536	TRIM73 // NSUN5P1	Exon Cassette	e15	down	2.3	0.0115	chr7:75044398-75045308	155400,375593
GSHG0021554	ANKRD28	Exon Cassette	e2	down	2.3	0.0111	chr3:15836730-15901053	23243
GSHG0019933	GAS2L1	Alter. Acceptor Splice Site	e2	up	2.3	0.00926	chr22:29702985-29704728	10634
GSHG0007503	CSAD	Exon Cassette	e18	down	2.3	0.00512	chr12:53554547-53555173	51380
GSHG0003446	FAM149B1	Exon Cassette	e12	down	2.3	0.00244	chr10:74994575-74999142	317662
GSHG0006661	LETMD1	Exon Cassette	e4-e5	down	2.3	0.00229	chr12:51442817-51449804	25875
GSHG0029259	PHF20L1	Exon Cassette	e6	down	2.3	0.00175	chr8:133811018-133816277	51105
GSHG0013134	NCOR1	Exon Cassette	e25	down	2.3	0.00146	chr17:15989596-15995372	9611
GSHG0012390	PSMD11	Intron Retention	i13	up	2.3	0.00133	chr17:30807507-30810336	5717
GSHG0002948	ANGEL2	Exon Cassette	e8	down	2.3	0.00129	chr1:213173668-213178796	90806
GSHG0132676	PPHLN1	unknown	i13	down	2.3	0.000961	chr12:42836544-42838848	51535
GSHG0002554	CRTC2	Alter. Acceptor Splice Site	e8	up	2.3	0.000908	chr1:153925047-153925310	200186
GSHG0008268	TPP2	Complex	e29/e30	down	2.3	0.00078	chr13:103317145-103326840	7174
GSHG0025134	HDAC3	Alter. Acceptor Splice Site	e9	up	2.3	0.000522	chr5:141007681-141008206	8841
GSHG0018373	FARSB	Exon Cassette	e3	down	2.3	0.000278	chr2:223507570-223513514	10056
GSHG0031564	APEX2	Exon Cassette	e3	down	2.3	0.000253	chrX:55027979-55029541	27301
GSHG0009475	NUMB	Exon Cassette	e11	down	2.3	0.000216	chr14:73749067-73754022	8650
GSHG0009203	OSGEP	Alter. Donor Splice Site	e5	up	2.3	0.000208	chr14:20916892-20917172	55644
GSHG0004795	ATG13	Exon Cassette	e2	down	2.3	0.000164	chr11:46638826-46665910	9776
GSHG0001359	ZC3H11A	Alter. First Exon	ae3	up	2.3	0.000112	chr1:203767974-203770702	9877
GSHG0017854	REV1	Exon Cassette	e4	down	2.29	0.0457	chr2:100065798-100079084	51455
GSHG0014733	NDUFA13 // YJEFN3	Complex	e9-e10	down	2.29	0.0171	chr19:19643441-19645953	374887,51079
GSHG0001771	CASP9	Exon Cassette	e4-e7	down	2.29	0.00877	chr1:15821768-15844890	842
GSHG0013749	RNF157	Exon Cassette	e16	down	2.29	0.00841	chr17:74150364-74151815	114804
GSHG0001502	ZNF678	Exon Cassette	e4-e5	down	2.29	0.00665	chr1:227770215-227842177	339500
GSHG0020793	ATRIP // ATRIP-TREX1 // TREX1	Exon Cassette	e13	down	2.29	0.00572	chr3:48505440-48506482	111822955,11277,84126
GSHG0145933	TTI1	Exon Cassette	e2	down	2.29	0.00503	chr20:36639917-36661870	9675
GSHG0006687	ESPL1	Intron Retention	i22	up	2.29	0.00491	chr12:53683188-53683996	9700
GSHG0002071	ATPAF1 // EFCAB14	Exon Cassette	e7	down	2.29	0.00478	chr1:47152456-47155363	64756,9813
GSHG0012533	NBR1	Exon Cassette	e20-e21	down	2.29	0.00478	chr17:41353703-41363708	4077
GSHG0019241	STAU1	Exon Cassette	e4-e6	down	2.29	0.00336	chr20:47770470-47804907	6780
GSHG0045828	NUP50	Exon Cassette	e4	down	2.29	0.00182	chr22:45564049-45567564	10762
GSHG0132430	RPL13AP5 // RPL13A	Intron Retention	i2-i3	up	2.29	0.00158	chr19:49993107-49993833	23521,728658
GSHG0001585	SDCCAG8	Exon Cassette	e18-e19	down	2.29	0.00127	chr1:243542023-243589860	10806
GSHG0033178	ALG9 // FDXACB1 // CRYAB	Intron Retention	i31	up	2.29	0.00123	chr11:111652919-111657244	1410,79796,91893
GSHG0027817	CASP2	Exon Cassette	e12	down	2.29	0.00116	chr7:143000877-143004788	835
GSHG0008741	DCAF11	Intron Retention	ae14	up	2.29	0.000809	chr14:24592287-24592383	80344
GSHG0011472	CDK10	Exon Cassette	e8	down	2.29	0.000714	chr16:89759682-89760640	8558
GSHG0006359	CCDC77	Exon Cassette	e4	down	2.29	0.000679	chr12:514677-521144	84318
GSHG0006745	MYL6B	unknown	i5	up	2.29	0.000562	chr12:56550027-56551251	140465
GSHG0013869	TYMS	unknown	i3	up	2.29	0.000471	chr18:662321-669071	7298
GSHG0033892	BAHCC1	unknown	i10	up	2.29	0.000153	chr17:79414875-79418693	57597
GSHG0016568	STAMBP	Exon Cassette	e12	up	2.29	5.66e-05	chr2:74087179-74094295	10617
GSHG0026796	PNISR	Alter. Acceptor Splice Site	e6	down	2.29	4.32e-05	chr6:99858617-99860615	25957
GSHG0001916	MECR	Exon Cassette	e8	down	2.28	0.0216	chr1:29528455-29533417	51102
GSHG0015846	DMAC2 // PCAT19	Exon Cassette	e11	down	2.28	0.00958	chr19:41939442-41944319	100505495,55101
GSHG0001728	ENO1	Alter. First Exon	e1/e4	up (e1)	2.28	0.00884	chr1:8930884-8939151	2023
GSHG0027037	TCP1	Exon Cassette	e2	down	2.28	0.0031	chr6:160208775-160210735	6950
GSHG0009097	PAPOLA	Exon Cassette	e17	down	2.28	0.00199	chr14:97010486-97018959	10914
GSHG0031058	PTPN3	Exon Cassette	e13	down	2.28	0.0012	chr9:112182704-112189402	5774
GSHG0028319	CACNA2D1	unknown	e22	up	2.28	0.000708	chr7:81612629-81612649	781
GSHG0016177	ZNF329	Alter. Acceptor Splice Site	ae7	up	2.28	0.000687	chr19:58638130-58638246	79673
GSHG0006095	TAF1D	Intron Retention	i13	up	2.28	0.000384	chr11:93463355-93463878	79101
GSHG0010015	MPI	Alter. Terminal Exon	e6/e8	up (e6)	2.28	0.000367	chr15:75188493-75191796	4351
GSHG0000109	KIF1B	unknown	e34	down	2.28	0.000272	chr1:10397132-10397261	23095
GSHG0006742	RPL41	Alter. First Exon	ae2	up	2.28	0.000185	chr12:56510462-56510558	6171
GSHG0013839	DCXR	unknown	i6	up	2.28	0.000153	chr17:79994184-79994258	51181
GSHG0005541	ARFIP2	Alter. Terminal Exon	ae7	up	2.28	0.000126	chr11:6498498-6498662	23647
GSHG0031810	SLC25A14	Exon Cassette	e6	down	2.28	1.91e-05	chrX:129483225-129492709	9016
GSHG0018346	USP37	Alter. Acceptor Splice Site	e4	down	2.27	0.016	chr2:219423221-219425606	57695
GSHG0006022	ARRB1	Alter. Terminal Exon	e14/e17	up (e14)	2.27	0.00637	chr11:74971167-74982768	408
GSHG0031466	ATP6AP2	Exon Cassette	e4	down	2.27	0.00442	chrX:40450486-40456916	10159
GSHG0018234	TMEFF2	Alter. Acceptor Splice Site	e10	down	2.27	0.00375	chr2:192813775-192818563	23671
GSHG0032110	IQSEC2	Exon Cassette	e17	down	2.27	0.00374	chrX:53262059-53265677	23096
GSHG0013456	ATXN7L3	Alter. Acceptor Splice Site	e7	up	2.27	0.00369	chr17:42273402-42273786	56970
GSHG0016497	EHBP1	Exon Cassette	e21	down	2.27	0.00315	chr2:63206323-63217975	23301
GSHG0014932	LTBP4	Exon Cassette	e27-e28	down	2.27	0.00102	chr19:41125252-41129637	8425
GSHG0145023	AIMP2	unknown	i2	up	2.27	0.000731	chr7:6050403-6052374	7965
GSHG0007439	LMBR1L	Alter. First Exon	e1/e8	up (e8)	2.27	0.000639	chr12:49497470-49504683	55716
GSHG0001055	RRNAD1	unknown	i1	up	2.27	0.000189	chr1:156699008-156701782	51093
GSHG0006022	ARRB1	Exon Cassette	e14	up	2.27	0.000154	chr11:74979933-74984022	408
GSHG0015350	SLC39A3	Alter. Donor Splice Site	ae2	up	2.27	0.000126	chr19:2735881-2737044	29985
GSHG0005482	NAP1L4	Exon Cassette	e16	down	2.27	8.39e-05	chr11:2965661-2972545	4676
GSHG0020525	CHKB-CPT1B // CPT1B // CHKB	Intron Retention	i6	up	2.27	7.46e-05	chr22:51018619-51018845	1120,1375,386593
GSHG0029338	RPL23AP53	Exon Cassette	e2	down	2.27	1.84e-05	chr8:169290-182344	644128
GSHG0016483	PAPOLG	Exon Cassette	e20	down	2.26	0.0155	chr2:61021106-61022155	64895
GSHG0005308	TRAPPC4	Exon Cassette	e3	down	2.26	0.0122	chr11:118889853-118892596	51399
GSHG0033177	TMEM25	Complex	e9	down	2.26	0.0112	chr11:118404984-118406549	84866
GSHG0003949	YME1L1	Alter. Terminal Exon	e3/e20	up (e20)	2.26	0.0105	chr10:27399038-27436597	10730
GSHG0001025	RUSC1	Intron Retention	i6	up	2.26	0.00592	chr1:155294893-155295281	23623
GSHG0017953	C2orf76	Exon Cassette	e6	down	2.26	0.00464	chr2:120075042-120097547	130355
GSHG0033957	THRB	Mutually Exclusive Exons	e6/e7	up (e7)	2.26	0.00433	chr3:24270429-24378862	7068
GSHG0021940	CFAP44	Alter. Terminal Exon	e21/e37	up (e37)	2.26	0.00419	chr3:113005777-113082154	55779
GSHG0000622	SRSF11	Intron Retention	i7	down	2.26	0.00252	chr1:70696778-70698060	9295
GSHG0021172	CEP63	Exon Cassette	e11	down	2.26	0.00197	chr3:134264991-134268018	80254
GSHG0004602	ILK	Exon Cassette	e3	down	2.26	0.00176	chr11:6625456-6629719	3611
GSHG0012167	RPAIN	Exon Cassette	e4	down	2.26	0.00176	chr17:5326089-5336340	84268
GSHG0003677	MXI1	Exon Cassette	e7	down	2.26	0.0016	chr10:111987947-112039052	4601
GSHG0017318	MLPH	Exon Cassette	e14	down	2.26	0.00137	chr2:238451210-238455326	79083
GSHG0015641	BORCS8-MEF2B // MEF2B // BORCS8	Alter. Terminal Exon	e6	up	2.26	0.000963	chr19:19292685-19293092	100271849,4207,729991
GSHG0005751	FOLH1	unknown	i10	up	2.26	0.000864	chr11:49196529-49197409	2346
GSHG0014285	PIAS2	unknown	i20	up	2.26	0.000838	chr18:44392578-44395273	9063
GSHG0007651	LIN7A	Exon Cassette	e4	down	2.26	0.000631	chr12:81239509-81242101	8825
GSHG0009263	TINF2	Exon Cassette	e4-e5	down	2.26	0.000443	chr14:24709625-24710982	26277
GSHG0007784	ATXN2	unknown	e27	down	2.26	0.000233	chr12:111891480-111891648	6311
GSHG0145867	DGUOK	Exon Cassette	e2,e4-e6	down	2.26	4.56e-05	chr2:74153953-74185372	1716
GSHG0133843	TRIT1	Exon Cassette	e4,e6-e9	down	2.25	0.0484	chr1:40310203-40349183	54802
GSHG0000383	AGO3	Alter. Terminal Exon	e8/e23	up (e23)	2.25	0.0288	chr1:36438976-36522062	192669
GSHG0026753	SNAP91	Exon Cassette	e22	down	2.25	0.0206	chr6:84302665-84303460	9892
GSHG0009487	ABCD4	Exon Cassette	e3	down	2.25	0.0193	chr14:74764633-74769767	5826
GSHG0019849	AIFM3 // LZTR1	Intron Retention	i36	up	2.25	0.0171	chr22:21348393-21349016	150209,8216
GSHG0029977	KANK1	Intron Retention	i27	up	2.25	0.0139	chr9:744491-746106	23189
GSHG0014204	FAM210A	Exon Cassette	e5	down	2.25	0.00931	chr18:13663348-13682104	125228
GSHG0000933	VPS45	Exon Cassette	e6-e7	down	2.25	0.0072	chr1:150048311-150049857	11311
GSHG0031112	PSMD5	Exon Cassette	e4	down	2.25	0.00479	chr9:123591377-123594223	5711
GSHG0055171	AUH	Exon Cassette	e11	down	2.25	0.00392	chr9:93976099-93979609	549
GSHG0012219	RANGRF	Complex	e4	down	2.25	0.00213	chr17:8192576-8193410	29098
GSHG0018357	ABCB6 // ATG9A	Exon Cassette	e21	down	2.25	0.00161	chr2:220079683-220081187	10058,79065
GSHG0006598	ANO6	Exon Cassette	e2,e4	down	2.25	0.00104	chr12:45609770-45725206	196527
GSHG0032413	CCNQ	Alter. Acceptor Splice Site	e5	up	2.25	0.000815	chrX:152853385-152858191	92002
GSHG0010810	WDR90	Exon Cassette	e27	down	2.25	0.000511	chr16:709245-710714	197335
GSHG0025257	FBXW11	Exon Cassette	e4	down	2.25	0.000383	chr5:171337576-171433877	23291
GSHG0033149	MTG1	Alter. Terminal Exon	e13	up	2.25	0.00023	chr10:135233530-135236032	92170
GSHG0002240	KYAT3 // RBMXL1	Alter. Terminal Exon	e3	up	2.25	0.000218	chr1:89445139-89449748	494115,56267
GSHG0132376	CARD8	Exon Cassette	e7	down	2.24	0.0262	chr19:48737660-48744320	22900
GSHG0021675	SETD2	Exon Cassette	e16	down	2.24	0.0211	chr3:47108560-47125872	29072
GSHG0002038	MED8	Alter. Acceptor Splice Site	e2	up	2.24	0.0162	chr1:43853981-43855483	112950
GSHG0004556	PGAP2	Intron Retention	i11	up	2.24	0.00783	chr11:3845500-3846358	27315
GSHG0024131	PPIP5K2	Exon Cassette	e26	down	2.24	0.00317	chr5:102515722-102520445	23262
GSHG0011325	DDX19B // DDX19A	Alter. First Exon	e3/e21	up (e21)	2.24	0.00306	chr16:70333062-70398548	11269,55308
GSHG0019461	SIM2	Alter. Terminal Exon	e2/e11	up (e2)	2.24	0.00219	chr21:38081468-38118613	6493
GSHG0007506	AAAS	Exon Cassette	e6	down	2.24	0.00141	chr12:53708082-53708924	8086
GSHG0024934	CCNH	Exon Cassette	e5	down	2.24	0.00131	chr5:86697519-86704003	902
GSHG0007837	TAOK3	Exon Cassette	e4	up	2.24	0.0013	chr12:118693253-118704564	51347
GSHG0008480	SUCLA2	Alter. First Exon	e1/e3	up (e3)	2.24	0.000726	chr13:48547399-48612125	8803
GSHG0028270	ABHD11	Exon Cassette	e5-e6	down	2.24	0.000513	chr7:73150424-73152065	83451
GSHG0007052	BICDL1	unknown	i11	up	2.24	0.000314	chr12:120527876-120528714	92558
GSHG0022416	ADD1	Exon Cassette	e19	up	2.24	0.000106	chr4:2927741-2931803	118
GSHG0027088	PHF10	Alter. Terminal Exon	e10/e13	up (e10)	2.24	0.000103	chr6:170104004-170110487	55274
GSHG0132291	RTF2	Exon Cassette	e8	down	2.24	2.93e-05	chr20:55088371-55092257	51507
GSHG0016701	INPP4A	Exon Cassette	e20	down	2.24	2.85e-05	chr2:99175926-99175958	3631
GSHG0031606	MED12	Internal Exon Deletion	e41	up	2.23	0.0271	chrX:70357576-70357793	9968
GSHG0030319	INVS	Exon Cassette	e8	down	2.23	0.0176	chr9:102888665-102988517	27130
GSHG0017122	ABI2	Exon Cassette	e6	up	2.23	0.0141	chr2:204244931-204255866	10152
GSHG0025548	ZKSCAN3	Exon Cassette	e6	down	2.23	0.00891	chr6:28331080-28333706	80317
GSHG0118512	POLR3H	Intron Retention	i1	up	2.23	0.00801	chr22:41939995-41940610	171568
GSHG0028145	COA1	Alter. First Exon	e1/e7	up (e1)	2.23	0.00372	chr7:43688199-43769140	55744
GSHG0011560	PKMYT1	Alter. Acceptor Splice Site	e2	up	2.23	0.00368	chr16:3029809-3030540	9088
GSHG0025374	RIPK1	Exon Cassette	e7	down	2.23	0.00331	chr6:3078013-3083547	8737
GSHG0011421	GSE1	Exon Cassette	e13	down	2.23	0.0024	chr16:85696950-85699953	23199
GSHG0021143	IFT122	Exon Cassette	e20	down	2.23	0.00145	chr3:129207100-129214450	55764
GSHG0021276	MLF1	Exon Cassette	e3	down	2.23	0.00135	chr3:158288953-158310370	4291
GSHG0009996	NEO1	Alter. Acceptor Splice Site	e8	up	2.23	0.00114	chr15:73470648-73528847	4756
GSHG0018515	NOP56	Exon Cassette	e13	down	2.23	0.00106	chr20:2637727-2639039	10528
GSHG0007688	CEP83	Exon Cassette	e2	down	2.23	0.000967	chr12:94806293-94853764	51134
GSHG0023993	MARVELD2	Exon Cassette	e3	down	2.23	0.00076	chr5:68715198-68728462	153562
GSHG0001728	ENO1	unknown	i4	up	2.23	0.00074	chr1:8928116-8930509	2023
GSHG0001406	CD46	Intron Retention	ae8	down	2.23	0.000638	chr1:207941169-207943082	4179
GSHG0029242	NSMCE2	Exon Cassette	e2	down	2.23	0.000415	chr8:126104065-126114729	286053
GSHG0004624	AKIP1	Exon Cassette	e3	down	2.23	0.000252	chr11:8932991-8936477	56672
[truncated: 558 more rows]

## Sheet: Supp. Table S5
Supplementary Table S5. List of differentially expressed genes in Pladienolide B treated 22Rv1 cells compared to control (fold change >=2, p-value<=0.05)
FAST DB STABLE ID	Gene Symbol	Regulation	Fold-Change	P-Value	Adjusted P-Value	Gene Coordinates (hg19)	Entrez Gene ID	Expression DMSO	Expression Pb
GSHG0013961	--	up	588.8	3.03e-35	1.92e-34	chr18(+):20769094-20771044	--	1.15	666.23
GSHG0039755	SNORA68	up	424.66	4.56e-159	1.29e-157	chr19(+):17973397-17973529	26780	6.01	2522.13
GSHG0093194	--	up	412.44	4.4e-12	1.56e-11	chr3(-):195708924-195708960	--	0	64.47
GSHG0040784	SNORD82	up	392.17	1.58e-11	5.48e-11	chr2(-):232325079-232325153	25826	0	61.33
GSHG0041506	--	up	282.38	5.87e-10	1.91e-09	chr22(-):50188399-50188428	--	0	44.17
GSHG0002879	LINC00628	up	273.55	9.75e-71	1.07e-69	chr1(-):204337558-204338847	127841	6.39	1719.08
GSHG0036707	SNORD127	up	265.9	4.48e-10	1.46e-09	chr14(+):45580078-45580178	100113389	0	41.65
GSHG0040861	SNORD12C	up	245.9	2.22e-10	7.34e-10	chr20(+):47895482-47895560	26765	0.27	74.86
GSHG0153079	--	up	211.05	2.24e-08	6.79e-08	chrX(-):153714052-153714101	--	0	33.03
GSHG0148687	--	up	205.51	1.1e-09	3.55e-09	chr17(-):36352767-36352852	--	0.28	62.66
GSHG0038594	--	up	189.25	7.44e-08	2.19e-07	chr16(-):2312465-2312490	--	0	29.57
GSHG0087176	--	up	160.76	2.28e-08	6.9e-08	chr20(-):35457152-35457183	--	0	25.13
GSHG0020877	--	up	151.75	1.89e-15	7.54e-15	chr3(+):57886576-57887870	--	1.79	263.29
GSHG0036308	--	up	134.59	8.52e-08	2.5e-07	chr12(-):14952403-14952477	--	0.28	41.03
GSHG0021935	CD200R1	up	125.84	1.22e-13	4.57e-13	chr3(-):112640056-112693961	131450	0.82	106.42
GSHG0149093	--	up	113.86	3.07e-06	8.21e-06	chr19(-):16680939-16680997	--	0	17.77
GSHG0037060	--	up	104.01	3.44e-07	9.76e-07	chr14(-):105484585-105484610	--	0.31	31.64
GSHG0038530	SNORD111B	up	102.78	1.85e-05	4.71e-05	chr16(+):70563402-70563502	100113402	0	16.08
GSHG0144384	--	up	83.94	0	0	chr9(-):139831624-139832440	--	31.5	2676.25
GSHG0012304	--	up	76.77	4.11e-150	1.06e-148	chr17(+):19622372-19625462	--	15.34	1155.69
GSHG0034147	SNORD38B	up	75.64	1.49e-106	2.5e-105	chr1(+):45244062-45244130	94163	9.64	727.45
GSHG0019874	FBXW4P1	up	75.58	0	0	chr22(+):23604954-23607174	26226	38.46	2906.11
GSHG0036897	SNORD9	up	75.38	7.66e-08	2.25e-07	chr14(-):21860310-21860413	692053	0.59	42.81
GSHG0120446	--	up	73.63	8.64e-17	3.58e-16	chr12(-):6693110-6693181	--	1.39	103.95
GSHG0044096	--	up	73.25	1.9e-05	4.82e-05	chr8(+):21827247-21827322	--	0.28	22.27
GSHG0040880	--	up	73.02	1.52e-19	6.77e-19	chr20(+):60878245-60878378	--	1.64	123.43
GSHG0122442	--	up	71.17	4.22e-05	0.000105	chr19(+):18540871-18540929	--	0	11.17
GSHG0040862	SNORD12B	up	70.52	5.78e-06	1.52e-05	chr20(+):47896850-47896952	100113393	0.31	21.49
GSHG0040783	SNORD20	up	69.07	2.26e-17	9.52e-17	chr2(-):232321155-232321234	6082	1.43	97.74
GSHG0072058	--	up	67.94	0.000189	0.000444	chr15(+):75081064-75081085	--	0	10.64
GSHG0043124	--	up	64.34	0.000402	0.000918	chr17(-):7149781-7149801	--	0	10.06
GSHG0105487	--	up	63.57	0.000745	0.00166	chr7(-):5567538-5567561	--	0	9.93
GSHG0035368	SNORD15B	up	63.18	2.89e-30	1.66e-29	chr11(+):75115465-75115610	114599	8.21	518.4
GSHG0043987	--	up	63.16	2.17e-05	5.48e-05	chr7(-):44054889-44054914	--	0.27	19.23
GSHG0027926	--	up	61.65	6.54e-46	5e-45	chr7(+):157001655-157002047	--	4.01	243.93
GSHG0109572	--	up	60.09	0.000119	0.000284	chr12(+):69638831-69638864	--	0	9.43
GSHG0001943	--	up	57.99	2.27e-95	3.38e-94	chr1(-):33280010-33282282	--	11.97	690.17
GSHG0040221	SNORD53	up	56.99	3.7e-05	9.21e-05	chr2(+):29149933-29150010	26796	0.28	17.38
GSHG0147699	--	up	56.74	0.000866	0.00192	chr13(-):50655905-50655953	--	0	8.88
GSHG0023794	--	up	56.27	7.73e-18	3.29e-17	chr5(+):10396730-10397107	--	1.79	96.29
GSHG0023548	TNRC18P1	up	55.83	6.96e-72	7.75e-71	chr4(-):141562345-141564234	644962	9.02	504.56
GSHG0136042	--	up	55.06	8.2e-05	0.000199	chr13(-):99087948-99088034	--	0.27	16.77
GSHG0100921	--	up	54.63	6.84e-05	0.000167	chr19(+):50546608-50546639	--	0.28	16.62
GSHG0148177	--	up	54.39	0.00012	0.000287	chr16(+):23673562-23673599	--	0.27	16.59
GSHG0034565	MIR765	up	53.79	3.7e-21	1.72e-20	chr1(-):156905923-156906036	768220	2.27	121.77
GSHG0008344	--	up	53.39	1.39e-67	1.46e-66	chr13(-):21405968-21407585	--	7.68	408.07
GSHG0147568	--	up	52.3	6.58e-98	1.01e-96	chr12(-):102178508-102179315	--	12.04	634.63
GSHG0121519	--	up	51.94	9e-14	3.38e-13	chr16(-):838029-838060	--	1.44	73.65
GSHG0026537	--	up	50.47	5.98e-81	7.47e-80	chr6(-):34258201-34260337	--	9.68	497.38
GSHG0035206	SNORA19	up	50.28	3.23e-08	9.67e-08	chr10(-):120819523-120819650	641451	0.9	43.15
GSHG0133413	--	up	49.79	3.67e-111	6.54e-110	chr7(+):12596187-12616811	--	64.25	3190.91
GSHG0017682	--	up	49.49	2.95e-273	2.1e-271	chr2(-):65569112-65570908	--	35.09	1747.54
GSHG0074422	--	up	47.22	4.79e-19	2.11e-18	chr16(-):838179-838249	--	2.28	107.07
GSHG0124988	--	up	47.2	0.000132	0.000314	chr21(+):47932661-47932692	--	0	7.32
GSHG0122583	--	up	47.01	1.09e-08	3.33e-08	chr19(-):10440224-10440306	--	0.85	39.83
GSHG0131769	--	up	46.9	0.000892	0.00198	chr1(+):214836187-214836218	--	0	7.37
GSHG0037946	SNORD18B	up	46.82	2.74e-10	9.05e-10	chr15(-):66794360-66794429	595099	1.1	52.71
GSHG0148929	--	up	45.33	0.00958	0.0188	chr19(+):13868667-13868714	--	0	7.08
GSHG0149094	--	up	44.11	0.00264	0.00557	chr19(-):16681479-16681514	--	0	6.87
GSHG0127681	--	up	42.54	0.00277	0.00582	chr15(-):44101651-44101674	--	0	6.64
GSHG0123905	--	up	42.03	0.000385	0.000882	chr22(+):20106779-20106860	--	0.27	12.83
GSHG0026687	GCM1	up	41.8	3.07e-22	1.47e-21	chr6(-):52991762-53013627	8521	3.14	130.37
GSHG0020115	--	up	41.79	2.05e-110	3.62e-109	chr22(+):46743055-46745034	--	17.58	742.09
GSHG0043481	SNORA20	up	39.12	2.06e-17	8.67e-17	chr6(-):160201282-160201413	677806	2.46	98.8
GSHG0121810	--	up	38.87	1.31e-05	3.36e-05	chr17(+):30805982-30806051	--	0.55	21.92
GSHG0131190	--	up	37.26	0.0037	0.00767	chr1(-):156236619-156236650	--	0	5.82
GSHG0038381	--	up	37.18	0.00804	0.0159	chr16(+):1663464-1663495	--	0	5.81
GSHG0015644	--	up	36.79	9.65e-59	9e-58	chr19(-):19418045-19419666	--	10.09	366.15
GSHG0146809	--	up	36.76	1.66e-07	4.8e-07	chr10(+):102116587-102116648	--	0.86	31.31
GSHG0001528	--	up	36.63	1.3e-282	9.93e-281	chr1(+):230781446-230784408	--	72.65	2655.82
GSHG0132076	--	up	35.64	0.0164	0.0309	chr12(+):87787-87827	--	0	5.58
GSHG0146805	--	up	35.59	0.00421	0.00866	chr10(+):102108236-102108279	--	0	5.58
GSHG0066600	--	up	35.39	0.0312	0.056	chr12(+):122181190-122181221	--	0	5.54
GSHG0041214	--	up	35.12	0.000526	0.00119	chr22(+):46139793-46139821	--	0	5.51
GSHG0039360	--	up	34.85	2.34e-18	1.01e-17	chr17(-):80220249-80220346	--	2.74	97.92
GSHG0152255	--	up	34.82	0.00427	0.00877	chr19(+):797548-797567	--	0	5.44
GSHG0148735	--	up	34.56	0.000853	0.00189	chr17(-):73178025-73178060	--	0.28	10.53
GSHG0140851	--	down	34.56	1.83e-29	1.03e-28	chr3(+):197613921-197615303	--	190.11	5.8
GSHG0121144	--	up	34.51	0.0065	0.013	chr10(+):71138680-71138711	--	0	5.39
GSHG0147697	--	up	34.51	9.03e-05	0.000218	chr13(-):50654708-50654763	--	0.54	19.35
GSHG0127539	--	up	34.5	0.00052	0.00118	chr7(+):156985449-156985474	--	0	5.37
GSHG0040430	SNORD11B	up	34.4	1.24e-11	4.3e-11	chr2(+):203156040-203156151	100113392	1.79	59.21
GSHG0148930	--	up	34.34	0.00361	0.00749	chr19(+):13869235-13869259	--	0.27	10.46
GSHG0040434	SNORD51	up	34.11	3.85e-08	1.15e-07	chr2(+):207026605-207026674	26798	1.08	38.18
GSHG0043482	SNORA29	up	33.6	1.78e-15	7.11e-15	chr6(-):160206626-160206765	677812	2.32	76.31
GSHG0038983	--	up	32.81	2.18e-10	7.24e-10	chr17(+):73781464-73781492	--	1.43	46.45
GSHG0128541	--	up	32.77	0.0236	0.0433	chr1(-):145604050-145604081	--	0	5.13
GSHG0146151	--	up	32.72	7.11e-05	0.000173	chr1(+):6687238-6687299	--	0.54	18.34
GSHG0125472	--	up	32.59	2.62e-08	7.91e-08	chr5(+):286420-286505	--	1.07	36.5
GSHG0141693	--	up	32.4	0.00152	0.00328	chr5(-):846992-847019	--	0.31	9.9
GSHG0040431	SNORD11	up	32.33	9.21e-40	6.38e-39	chr2(+):203157774-203157857	692058	6.11	200.12
GSHG0035217	MIR3944	up	32.18	0.000159	0.000377	chr10(-):135185054-135185174	100500911	0.54	17.96
GSHG0089704	--	up	31.79	1.15e-06	3.16e-06	chr22(-):50638037-50638068	--	0.81	26.72
GSHG0026513	COL11A2	up	31.07	1.09e-26	5.77e-26	chr6(-):33130469-33160245	1302	4.79	149.31
GSHG0033152	--	up	30.73	5.68e-54	4.9e-53	chr10(+):103330406-103348654	--	10.07	312.27
GSHG0148080	--	up	30.72	0.000924	0.00204	chr15(-):42527031-42527073	--	0.28	9.39
GSHG0034121	SCARNA1	up	30.33	1.62e-08	4.93e-08	chr1(+):28160912-28161077	677774	1.16	34.47
GSHG0001042	--	up	30.1	1.4e-13	5.21e-13	chr1(+):156129356-156129720	--	2.46	75.84
GSHG0040844	--	up	29.99	0.00898	0.0177	chr20(+):35860905-35860932	--	0	4.7
GSHG0130020	--	up	29.96	0.0189	0.0353	chr10(+):43316245-43316276	--	0	4.69
GSHG0042166	MIR4449	up	29.82	1.66e-07	4.78e-07	chr4(+):53578849-53578914	100616436	1.07	33.38
GSHG0041627	SNORD69	up	29.48	4.09e-27	2.2e-26	chr3(+):52726752-52726828	692109	4.54	133.51
GSHG0130018	--	up	29.47	0.00794	0.0157	chr10(+):43316612-43316643	--	0	4.61
GSHG0012692	GDPD1	down	29.38	1.07e-29	6.1e-29	chr17(+):57297828-57353328	284161	184.79	6.32
GSHG0096507	--	up	29.19	1.42e-06	3.87e-06	chr3(-):197346274-197346344	--	0.81	24.53
GSHG0044023	--	up	28.51	0.00118	0.00257	chr7(-):138664718-138664743	--	0.31	8.65
GSHG0013908	--	up	27.74	6.9e-132	1.53e-130	chr18(+):9269528-9270831	--	30.7	859.32
GSHG0040480	--	up	27.35	0.00074	0.00165	chr2(+):239354113-239354138	--	0.54	15.3
GSHG0040505	SNORA80B	up	27.3	6.33e-15	2.47e-14	chr2(-):10586840-10586975	100302743	2.82	77.14
GSHG0038396	--	up	26.97	1.09e-05	2.82e-05	chr16(+):2662172-2662201	--	0.82	22.7
GSHG0034144	SNORD55	up	26.63	5.33e-131	1.17e-129	chr1(+):45241537-45241610	26811	26.39	706.37
GSHG0042868	SNORD96A	up	26.45	1.02e-199	4e-198	chr5(-):180668818-180668889	619571	42.92	1136.29
GSHG0139004	--	up	26.45	1.27e-80	1.57e-79	chr2(+):101618897-101618983	--	17.55	457.81
GSHG0146804	--	up	26.26	0.00125	0.00272	chr10(+):102107429-102107469	--	0.54	14.65
GSHG0045076	--	up	26.22	0.00302	0.00632	chr9(-):95380656-95380683	--	0.27	7.99
GSHG0119811	--	up	26.11	3.97e-07	1.12e-06	chr10(+):102114914-102115022	--	1.08	29.25
GSHG0043621	SNORA15	up	25.29	1.38e-08	4.2e-08	chr7(+):56128163-56128295	677803	1.36	35.52
GSHG0037948	SNORD18A	up	25.27	1.27e-06	3.49e-06	chr15(-):66795583-66795652	595098	1.2	29.02
GSHG0151570	SNORA80D	up	24.94	1.49e-10	4.99e-10	chr7(+):6056508-6056642	109616999	2.71	65.06
GSHG0038747	SNORD71	up	24.86	0.00061	0.00137	chr16(-):71792305-71792390	692111	0.58	14.1
GSHG0020801	KLHDC8B	down	24.4	1.32e-124	2.72e-123	chr3(+):49209018-49213918	200942	696.11	28.44
GSHG0143414	--	down	24.37	0.00596	0.012	chr8(+):52861226-52861257	--	5.66	0
GSHG0143413	--	down	24.34	0.00561	0.0114	chr8(+):52861190-52861221	--	5.65	0
GSHG0017319	--	up	24.25	1.51e-159	4.29e-158	chr2(+):238408569-238410307	--	51.64	1250.49
GSHG0036122	SNORA53	up	23.93	1e-34	6.27e-34	chr12(+):98993413-98993678	677832	7.53	182.08
GSHG0026639	--	up	23.86	4.45e-58	4.11e-57	chr6(-):43640743-43642846	--	19.51	457.73
GSHG0144888	--	down	23.63	1.14e-57	1.05e-56	chrY(+):6786723-6788832	--	318.25	13.86
GSHG0133870	--	up	23.35	0.00112	0.00245	chr1(+):899248-899293	--	0.58	13.32
GSHG0024463	FGF18	up	22.91	4.47e-76	5.26e-75	chr5(+):170846660-170884621	8817	21.18	485.62
GSHG0127845	--	up	22.9	0.0128	0.0246	chr7(+):75044527-75044558	--	0.27	6.95
GSHG0039820	SNORD35B	up	22.9	3.04e-79	3.71e-78	chr19(+):50000976-50001063	84546	18.4	421.11
GSHG0122566	--	up	22.79	4.55e-05	0.000112	chr19(-):3983685-3983766	--	0.85	19.44
GSHG0135057	--	down	22.75	6.65e-12	2.33e-11	chr10(-):88964456-88965038	--	74.8	3.06
GSHG0034595	SCARNA3	up	22.65	1.68e-07	4.85e-07	chr1(-):175937533-175937676	677679	1.33	31.57
GSHG0034593	SNORD75	up	22.63	4.11e-06	1.09e-05	chr1(-):173836017-173836076	692195	1.14	25.64
GSHG0037947	SNORD16	up	22.35	9.69e-81	1.2e-79	chr15(-):66795149-66795248	595097	23.99	532.86
GSHG0140261	--	up	22.34	0.00157	0.00338	chr22(+):46475497-46475541	--	0.27	6.85
GSHG0151542	--	up	22.3	0.000819	0.00182	chr6(-):30165823-30165862	--	0.54	12.47
GSHG0036143	--	up	22.18	0.000895	0.00198	chr12(+):118828770-118828795	--	0.58	12.6
GSHG0040933	SNORA71D	up	21.9	1.55e-08	4.74e-08	chr20(-):37062505-37062642	677840	1.66	37.03
GSHG0034393	--	up	21.85	0.00621	0.0125	chr1(-):16957778-16957805	--	0.27	6.64
GSHG0140051	--	up	21.83	0.0273	0.0496	chr21(-):43332388-43332409	--	0	3.43
GSHG0112779	--	up	21.81	0.019	0.0355	chr16(+):88108710-88108732	--	0.28	6.63
GSHG0014734	--	up	21.49	2.08e-21	9.71e-21	chr19(+):19637095-19637817	--	5.23	114.61
GSHG0036933	--	up	21.43	0.0262	0.0477	chr14(-):69364348-69364373	--	0	3.35
GSHG0014732	--	up	21.14	1.18e-12	4.27e-12	chr19(+):19615087-19615463	--	3.09	65.63
GSHG0146395	--	up	20.91	1.15e-12	4.17e-12	chr1(+):228677554-228677610	--	2.87	59.37
GSHG0035447	SNORA54	up	20.69	2.43e-11	8.36e-11	chr11(-):2985001-2985123	677833	3.19	65.01
GSHG0023587	--	up	20.65	7.79e-59	7.28e-58	chr4(-):152092376-152094521	--	17.04	351.35
GSHG0148633	--	up	20.62	2.92e-115	5.43e-114	chr17(-):4802956-4804017	--	36.75	761.39
GSHG0152604	--	up	20.6	0.00754	0.015	chrX(+):69252926-69252962	--	0.31	6.27
GSHG0151612	SNORA22B	up	20.58	1.02e-21	4.8e-21	chr7(+):56123058-56123195	109616964	7.56	153.13
GSHG0040808	SNORA51	up	20.38	2.47e-30	1.42e-29	chr20(+):2635713-2635844	677831	9.49	191.53
GSHG0126113	--	up	20.32	0.00144	0.00313	chr5(-):176962946-176963012	--	0.54	11.3
GSHG0028766	ZNF596	down	20.16	8.08e-66	8.33e-65	chr8(+):182137-197340	169270	386.24	18.43
GSHG0148734	--	up	20.15	8.29e-06	2.16e-05	chr17(-):73177861-73177909	--	1.12	22.74
GSHG0003867	--	up	20.12	1.19e-23	5.88e-23	chr10(-):12061057-12061478	--	5.74	114.33
GSHG0009178	--	up	19.98	1.02e-73	1.16e-72	chr14(+):105890763-105892712	--	21.56	430.24
GSHG0019150	--	up	19.76	0.000474	0.00108	chr20(-):34225252-34225351	--	1.12	22.23
GSHG0041617	--	up	19.59	4.78e-09	1.49e-08	chr3(+):50282261-50282345	--	1.94	38.6
GSHG0041170	--	up	19.54	0.000149	0.000354	chr22(+):29180417-29180443	--	0.9	16.84
GSHG0143086	--	up	19.49	0.0119	0.023	chr7(-):72718704-72718740	--	0.28	5.95
GSHG0128803	--	up	19.47	3.09e-08	9.29e-08	chr8(-):27151483-27151504	--	1.71	33.1
GSHG0104683	--	up	19.43	0.0209	0.0388	chr6(-):139235476-139235507	--	0.27	5.93
GSHG0012277	--	up	19.17	7.76e-108	1.32e-106	chr17(+):18090751-18096857	--	34.78	660.3
GSHG0119158	--	up	19.17	0.00176	0.00377	chr1(+):12043567-12043629	--	0.62	11.16
GSHG0152605	--	up	19.11	0.00101	0.00222	chrX(+):69254037-69254082	--	0.58	10.83
GSHG0008192	RBM26-AS1	down	18.96	3.45e-29	1.93e-28	chr13(+):79980444-79998466	100505538	174.26	9.09
GSHG0043765	MIR339	up	18.71	5.11e-10	1.67e-09	chr7(-):1062569-1062662	442907	2.24	42.27
GSHG0035137	--	down	18.55	1.2e-05	3.09e-05	chr10(-):88973867-88973895	--	23.34	1.27
GSHG0005543	RRP8	down	18.44	1.1e-159	3.14e-158	chr11(-):6616305-6624880	23378	1042.76	56.36
GSHG0015807	--	up	18.41	3.37e-57	3.07e-56	chr19(-):39802539-39804243	--	19.13	350.29
GSHG0089705	--	up	18.37	6.18e-11	2.09e-10	chr22(-):50638128-50638193	--	2.85	51.97
GSHG0031672	RPA4	up	18.15	2.61e-51	2.17e-50	chrX(+):96138906-96140450	29935	15.07	276.07
GSHG0122540	--	up	18.1	0.0363	0.0645	chr19(+):58817161-58817192	--	0.27	5.52
GSHG0038928	--	up	18.09	0.0264	0.0481	chr17(+):43139105-43139131	--	0.27	5.52
GSHG0013058	--	up	18.05	0	0	chr17(-):7588585-7589689	--	276.8	4992.36
GSHG0035367	SNORD15A	up	17.98	9.4e-11	3.16e-10	chr11(+):75111435-75111582	6079	2.91	51.3
GSHG0089703	--	up	17.96	0.00225	0.00477	chr22(-):50637787-50637818	--	0.54	10.05
GSHG0144848	--	up	17.85	0.0213	0.0393	chrX(-):151936383-151936414	--	0.31	5.43
GSHG0020037	--	up	17.76	7.76e-26	4.04e-25	chr22(+):39904520-39905040	--	10.72	193.26
GSHG0020818	--	up	17.55	7.27e-19	3.18e-18	chr3(+):50277151-50277416	--	8.03	142.59
GSHG0124214	--	up	17.53	7.76e-259	4.92e-257	chr22(-):50172328-50173958	--	100.5	1764.05
GSHG0124779	--	up	17.48	2.25e-08	6.81e-08	chr3(-):124486084-124486162	--	2.24	39.32
GSHG0009329	--	up	17.41	7.28e-229	3.67e-227	chr14(-):45407755-45409773	--	83.07	1453.15
GSHG0132294	KAT14	down	17.41	1.27e-139	2.98e-138	chr20(+):18122868-18169031	57325	836.41	47.34
GSHG0141076	--	up	17.36	0.000121	0.000289	chr3(-):197351358-197351389	--	0.85	14.75
GSHG0027359	--	up	17.34	4.88e-34	3.02e-33	chr7(+):55093559-55095668	--	40.02	689.77
GSHG0148125	--	down	17.34	0.00467	0.00954	chr12(-):100574362-100574406	--	7.83	0.37
GSHG0041970	SNORA58	up	17.28	1.99e-15	7.92e-15	chr3(-):131197842-131198077	677836	4.51	77.94
GSHG0123354	--	up	17.23	3.12e-16	1.27e-15	chr14(+):50067655-50067686	--	4.46	77.54
GSHG0123314	--	down	17.21	0.0352	0.0625	chr2(+):96080591-96080622	--	4	0
GSHG0139571	--	up	17.18	6.36e-97	9.64e-96	chr2(-):202643291-202645574	--	34.61	600.01
GSHG0011339	--	up	16.85	3.69e-169	1.14e-167	chr16(+):71952815-71978581	--	69.44	1165.86
GSHG0034145	SNORD46	up	16.81	8.06e-11	2.72e-10	chr1(+):45242164-45242261	94161	3.02	51.93
GSHG0127519	--	up	16.62	0.0163	0.0308	chr11(+):68355963-68355994	--	0.27	5.07
GSHG0140267	--	up	16.61	0.00782	0.0155	chr22(+):46475979-46476010	--	0.31	5.07
GSHG0143697	--	up	16.36	1.77e-18	7.7e-18	chr8(-):101925479-101926002	--	5.95	97.14
GSHG0140531	--	up	16.29	1.07e-09	3.45e-09	chr22(-):50637945-50637976	--	2.56	41.49
GSHG0150168	SNORD19C	up	16.26	4.49e-19	1.98e-18	chr3(+):52725394-52725460	109616991	6.12	97.39
GSHG0124219	--	up	16.14	7.3e-07	2.03e-06	chr22(-):50638444-50638465	--	1.66	27.21
GSHG0146197	--	up	16.12	0.00292	0.00613	chr1(+):35828051-35828096	--	0.59	9.19
GSHG0014159	METTL4	down	16.1	2.78e-61	2.69e-60	chr18(-):2537524-2571502	64863	351.5	21.82
GSHG0120147	--	up	16.06	0.000645	0.00145	chr11(-):2994773-2994843	--	0.81	13.44
GSHG0041894	--	up	15.94	0.00667	0.0134	chr3(-):49069297-49069326	--	0.59	9.1
GSHG0151742	--	up	15.91	0.00964	0.0189	chr7(-):56173807-56173854	--	0.53	8.81
GSHG0147436	SNORA9B	up	15.86	4.16e-39	2.84e-38	chr12(+):124101257-124101387	109616977	13.35	211.17
GSHG0151540	--	up	15.79	0.000121	0.000289	chr6(-):30164939-30165007	--	1.12	17.83
GSHG0143419	--	down	15.73	0.0097	0.019	chr8(+):52862110-52862141	--	7.12	0.37
GSHG0039923	--	up	15.7	1.77e-05	4.51e-05	chr19(-):1274888-1274917	--	1.43	22.27
GSHG0035243	SNORA3A	up	15.68	7.76e-83	9.99e-82	chr11(+):8705774-8705903	619562	32.35	508.62
GSHG0011873	CCDC102A	down	15.68	1.38e-31	8.17e-31	chr16(-):57546092-57570477	92922	176.57	10.93
GSHG0153096	--	down	15.66	0.000471	0.00107	chrY(+):6785601-6785641	--	13.19	0.89
GSHG0133089	LINC00115	up	15.41	1.43e-207	6.09e-206	chr1(-):761586-762902	79854	99.44	1524.24
GSHG0133157	--	down	15.09	0.0158	0.0299	chr8(-):12282385-12282416	--	6.83	0.37
GSHG0142791	--	up	14.99	0.00843	0.0166	chr7(+):99647761-99647787	--	0.54	8.36
GSHG0002398	TRIM45	down	14.99	1.23e-40	8.63e-40	chr1(-):117653677-117664411	80263	232.16	15.33
GSHG0146808	--	up	14.93	0.000278	0.000644	chr10(+):102115084-102115132	--	1.13	16.88
GSHG0123623	--	up	14.92	0.00192	0.00411	chr20(-):3097275-3097348	--	0.85	12.69
GSHG0004196	ZCCHC24	down	14.91	1.4e-127	2.97e-126	chr10(-):81142081-81205386	219654	888.06	60.55
GSHG0036374	SNORA3B	up	14.81	2.54e-35	1.61e-34	chr11(+):8706986-8707116	677826	15.83	237.03
GSHG0010841	--	up	14.8	7.97e-71	8.75e-70	chr16(+):1738356-1740537	--	34.58	513.45
GSHG0045506	FTH1P3	up	14.77	9.67e-75	1.12e-73	chr2(-):27615490-27616443	2498	28.01	413.47
GSHG0137265	--	up	14.68	2e-239	1.09e-237	chr16(-):11032745-11033974	--	123.3	1805.2
GSHG0149161	SNORD157	up	14.66	2.83e-10	9.34e-10	chr19(-):55913958-55914025	109623451	3.01	45.13
GSHG0150159	--	up	14.66	7e-308	6e-306	chr3(+):49061758-49066837	--	1031.33	15112.4
GSHG0148081	--	up	14.47	0.000744	0.00166	chr15(-):42527735-42527779	--	0.93	12.61
GSHG0137264	--	up	14.34	8.71e-280	6.56e-278	chr16(-):11029866-11031993	--	120.27	1725.45
GSHG0019260	KCNG1	down	14.26	2.43e-25	1.25e-24	chr20(-):49620194-49639677	3755	131.37	9.12
GSHG0034444	SNORA55	up	14.23	7.83e-31	4.55e-30	chr1(-):40033046-40033182	677834	11.87	169.04
GSHG0014625	--	up	14.21	2.52e-293	2.08e-291	chr19(+):13241370-13243222	--	152.29	2155.89
GSHG0021887	DHFR2	down	14.21	9.94e-174	3.21e-172	chr3(-):93776766-93782067	200895	1076.46	76.64
GSHG0034560	SNORA80E	up	14.17	4.35e-11	1.48e-10	chr1(-):155889700-155889838	677823	3.1	43.91
GSHG0147696	--	up	14.15	0.0016	0.00344	chr13(-):50654398-50654439	--	0.9	12.24
GSHG0011016	--	up	14	8.23e-41	5.8e-40	chr16(+):21638063-21638715	--	11.6	165.7
GSHG0122358	--	up	13.91	6.09e-14	2.31e-13	chr11(-):65768266-65768333	--	4.84	67.07
GSHG0000292	ACTG1P20	up	13.82	0	0	chr1(+):27648887-27653016	644961	272.59	3764.04
GSHG0007713	GOLGA2P5	down	13.78	1.75e-261	1.15e-259	chr12(-):100550177-100567121	55592	2115.03	153.26
GSHG0120063	--	up	13.77	4.46e-06	1.18e-05	chr11(+):62529434-62529454	--	1.7	23.36
GSHG0036069	--	up	13.75	0.0493	0.0852	chr12(+):31240128-31240153	--	0.27	4.19
GSHG0007807	--	up	13.74	0	0	chr12(-):115110666-115111134	--	325.49	4478.91
GSHG0146722	--	up	13.72	0.0103	0.0202	chr1(-):247265738-247265767	--	0.59	7.82
GSHG0140253	--	up	13.61	1.1e-08	3.38e-08	chr22(+):46474733-46474783	--	2.28	30.75
GSHG0120006	SNORD131	up	13.48	8.75e-05	0.000212	chr11(+):1970561-1970706	106635549	2.27	30.58
GSHG0135033	--	down	13.47	0.0329	0.0588	chr10(-):81444481-81444506	--	3.13	0
GSHG0011544	--	up	13.43	5.16e-157	1.44e-155	chr16(-):2384847-2387062	--	85.08	1138.27
GSHG0034592	SNORD77	up	13.38	6.85e-25	3.49e-24	chr1(-):173835439-173835508	692197	10.13	133.45
GSHG0131074	--	up	13.32	0.000558	0.00126	chr8(-):109257660-109257691	--	0.84	11.27
GSHG0000157	TMEM51	down	13.25	2e-35	1.27e-34	chr1(+):15478999-15546975	55092	184.35	14.18
GSHG0089706	--	up	13.24	0.0102	0.0199	chr22(-):50638272-50638319	--	0.58	7.52
GSHG0151541	--	up	13.2	0.0028	0.00588	chr6(-):30165150-30165182	--	0.81	11.04
GSHG0052932	LINC01068	up	13.15	6.93e-19	3.03e-18	chr13(+):80140862-80145581	103724388	7.59	99.97
GSHG0068246	--	up	13.05	0.000288	0.000667	chr13(+):37583017-37583048	--	1.13	14.76
GSHG0134299	--	up	13	1.07e-68	1.15e-67	chr1(-):1496483-1497446	--	34.86	448.14
GSHG0124189	--	up	12.98	3.54e-05	8.82e-05	chr22(-):42985749-42985851	--	1.78	22.47
GSHG0015302	--	up	12.98	1.41e-20	6.46e-20	chr19(-):652364-652706	--	7.83	102.35
GSHG0145625	TALAM1	up	12.97	1.98e-38	1.33e-37	chr11(-):65266783-65274903	109136579	127.24	1652.36
GSHG0107455	--	up	12.95	0.0148	0.0281	chr8(+):183511-183542	--	0.54	7.24
GSHG0124217	--	up	12.9	2.86e-10	9.42e-10	chr22(-):50637834-50637893	--	3.73	47.59
GSHG0041139	--	up	12.87	0.0262	0.0477	chr22(+):21998014-21998039	--	0.62	7.59
GSHG0034146	SNORD38A	up	12.76	4.32e-17	1.8e-16	chr1(+):45243514-45243584	94162	7.82	100.42
GSHG0023445	--	up	12.67	4.54e-56	4.06e-55	chr4(-):103726016-103727190	--	32.77	413.92
GSHG0028214	PHKG1	up	12.51	7.82e-35	4.91e-34	chr7(-):56147890-56160689	5260	18.57	229.1
GSHG0044220	--	up	12.4	1.06e-21	4.98e-21	chr8(+):145743871-145743906	--	9.35	115.96
GSHG0015411	--	up	12.4	4.14e-56	3.7e-55	chr19(-):6224748-6226604	--	35.15	435.19
GSHG0034177	SNORD21	up	12.32	1.2e-07	3.49e-07	chr1(+):93302846-93302940	6083	2.74	34.44
GSHG0010546	ANP32A-IT1	up	12.3	5.88e-48	4.63e-47	chr15(-):69096160-69099440	80035	50.45	624.54
GSHG0043769	--	up	12.28	0.0262	0.0477	chr7(-):1155463-1155490	--	0.27	3.72
GSHG0040162	SNORD88A	up	12.28	1.6e-58	1.49e-57	chr19(-):51302696-51302792	692202	31.58	388.15
GSHG0035244	SNORA23	up	12.2	5.75e-35	3.62e-34	chr11(+):9450313-9450501	677808	18.64	229.55
GSHG0122757	--	up	12.1	0.00876	0.0172	chr1(+):144601093-144601116	--	0.54	6.8
GSHG0004137	LRRC20	down	12.1	2.97e-193	1.12e-191	chr10(-):72058726-72142406	55222	1629.63	133.95
GSHG0040435	SNORA41	up	12.05	3.35e-11	1.15e-10	chr2(+):207026952-207027083	619569	4.21	50.92
GSHG0010465	--	up	12.02	3.3e-16	1.35e-15	chr15(-):59563532-59563953	--	6.51	78.27
GSHG0039918	--	up	11.95	4.01e-06	1.07e-05	chr19(-):1272975-1273004	--	2.25	26.91
GSHG0140271	--	up	11.87	0.000176	0.000416	chr22(+):46747454-46747479	--	1.39	16.69
GSHG0042765	--	up	11.75	3.8e-06	1.01e-05	chr5(-):115810009-115810073	--	2.25	26.58
GSHG0122565	--	up	11.73	4.14e-06	1.1e-05	chr19(-):3983611-3983681	--	2.28	26.66
GSHG0039916	--	up	11.69	0.0055	0.0111	chr19(-):1272181-1272209	--	0.85	9.91
GSHG0035184	SNORA12	up	11.65	8.64e-06	2.25e-05	chr10(-):101996913-101997059	677800	2.56	29.82
GSHG0151865	--	up	11.6	0.0159	0.0301	chr22(+):17083794-17083843	--	0.59	6.61
GSHG0039922	--	up	11.59	0.00011	0.000264	chr19(-):1274367-1274396	--	1.7	19.7
GSHG0029880	--	up	11.57	1.34e-50	1.1e-49	chr8(-):134499204-134509435	--	29.48	343.01
GSHG0149820	--	up	11.57	0.000287	0.000666	chr12(-):76452522-76452563	--	1.12	13.07
GSHG0027111	LOC101927021	down	11.54	1.4e-52	1.18e-51	chr7(+):1200010-1205594	101927021	416.29	36.05
GSHG0034561	SCARNA4	up	11.48	1.04e-07	3.05e-07	chr1(-):155895749-155895877	677771	2.77	32.27
GSHG0120363	--	up	11.36	4.63e-14	1.76e-13	chr12(+):53866488-53866590	--	6.9	79.53
GSHG0012928	--	up	11.35	2.66e-135	6.02e-134	chr17(+):80532853-80535038	--	64.73	737.73
GSHG0002349	OVGP1	up	11.31	1.52e-108	2.62e-107	chr1(-):111956937-111970400	5016	50.98	578.17
GSHG0007255	KLRA1P	down	11.3	1.45e-35	9.25e-35	chr12(-):10741077-10752434	10748	184.45	16.14
GSHG0011764	TBX6	down	11.3	1.05e-23	5.22e-23	chr16(-):30097082-30103208	6911	132.25	11.55
GSHG0139023	--	down	11.27	0.0271	0.0493	chr2(+):113962244-113962275	--	5.1	0.37
GSHG0026412	ZSCAN23	down	11.18	3.82e-23	1.87e-22	chr6(-):28393287-28411279	222696	174.93	15.82
GSHG0089707	--	up	11.11	8.08e-07	2.24e-06	chr22(-):50638331-50638432	--	3.02	34.16
GSHG0044699	--	up	11.09	0.0459	0.0798	chr9(+):140726740-140726767	--	0.59	6.39
GSHG0144223	--	up	11.09	2.88e-31	1.69e-30	chr2(+):232034806-232034918	--	15.61	172.93
GSHG0041624	SNORD136	up	11	0.000378	0.000867	chr3(+):52722903-52723049	106633805	1.9	21.34
GSHG0016066	ZNF350	up	10.95	0	0	chr19(-):52467594-52490079	59348	404.51	4435.41
GSHG0140617	--	up	10.88	1.81e-11	6.26e-11	chr3(+):49061668-49061698	--	6.13	67.21
GSHG0135034	--	down	10.88	0.000726	0.00162	chr10(-):81444562-81444597	--	13.67	1.27
GSHG0106357	--	up	10.86	0.00204	0.00435	chr7(+):75044679-75044710	--	1.08	12.09
GSHG0038720	SNORA46	up	10.74	1.05e-06	2.88e-06	chr16(-):58582403-58582537	677827	3.63	39.31
GSHG0003009	WNT9A	down	10.71	2.3e-22	1.1e-21	chr1(-):228106358-228135676	7483	112.59	10.6
GSHG0039010	--	up	10.7	0.000964	0.00213	chr17(-):654897-654925	--	1.36	14.94
GSHG0018511	--	up	10.69	3.55e-71	3.93e-70	chr20(+):2112561-2114906	--	34.8	371.86
GSHG0151539	--	up	10.63	0.000323	0.000745	chr6(-):30164821-30164888	--	1.69	17.98
GSHG0140144	--	down	10.55	0.0343	0.0611	chr22(+):23803085-23803108	--	4.77	0.37
GSHG0044678	SNORD36B	up	10.53	4.22e-05	0.000105	chr9(+):136216949-136217019	26814	1.98	20.8
GSHG0022018	KLF15	down	10.53	1.88e-266	1.28e-264	chr3(-):126061479-126076245	28999	2620.76	249.06
GSHG0045807	MALAT1 // MASCRNA	up	10.34	3.04e-233	1.57e-231	chr11(+):65265209-65273987	109136578, 378938	33426.6	345611
GSHG0115870	--	up	10.28	0.0223	0.0412	chr1(+):151230638-151230669	--	0.59	5.88
GSHG0124891	--	up	10.28	0.0197	0.0367	chr3(-):197346409-197346440	--	0.59	5.87
GSHG0014623	--	up	10.25	2.03e-129	4.37e-128	chr19(+):13192780-13193378	--	109.67	1125.93
GSHG0124146	--	up	10.23	0.00322	0.00673	chr12(-):6450723-6450744	--	1.13	11.61
GSHG0134468	--	up	10.23	6.89e-94	1.01e-92	chr1(-):111973668-111975690	--	64.81	663.49
GSHG0040782	SNORA75	up	10.21	6.87e-10	2.23e-09	chr2(-):232320511-232320647	654321	6.07	62.95
GSHG0121401	--	up	10.21	7.39e-05	0.00018	chr16(+):24561544-24561648	--	9.29	93.96
GSHG0144109	--	down	10.12	0.0115	0.0222	chr9(-):38545520-38545547	--	8.42	0.82
GSHG0144704	--	down	10.03	0.0345	0.0615	chr2(+):91768274-91768295	--	4.54	0.44
GSHG0138187	--	up	9.99	0.00159	0.00343	chr16(+):87438949-87438971	--	1.13	11.27
GSHG0016251	C2orf48	down	9.94	2.54e-54	2.2e-53	chr2(+):10281509-10351856	348738	391.05	39.21
GSHG0005149	PCF11	down	9.91	5.57e-170	1.74e-168	chr11(+):82868137-82896836	51585	1239.96	126.26
GSHG0151617	SNORA22C	up	9.87	6.9e-05	0.000168	chr7(+):64526377-64526510	109616965	2.8	27.88
GSHG0040161	SNORD88B	up	9.84	2.19e-139	5.13e-138	chr19(-):51302286-51302382	692203	292.37	2874.45
GSHG0008879	--	up	9.84	1.76e-163	5.18e-162	chr14(+):60560348-60562552	--	103.72	1020.94
GSHG0012449	--	up	9.78	1.18e-44	8.84e-44	chr17(+):37071515-37072418	--	35.49	346.18
GSHG0036144	PXN-AS1	down	9.77	9.6e-117	1.82e-115	chr12(+):120639094-120650630	100506649	788.64	81.2
GSHG0120064	--	up	9.75	7.99e-09	2.47e-08	chr11(+):62529778-62529800	--	4.22	41.28
GSHG0137684	--	up	9.74	0.0035	0.00728	chr17(+):79374553-79374574	--	0.85	8.22
GSHG0128147	--	up	9.73	0.000479	0.00109	chr7(-):149315049-149315080	--	1.43	13.78
GSHG0150815	--	up	9.72	0.0314	0.0564	chr4(-):100864472-100864510	--	0.54	5.41
GSHG0018465	CAPN10-AS1 // CAPN10-DT	up	9.69	0	0	chr2(-):241522167-241525733	101752400	376.06	3641.5
GSHG0021607	TRANK1	down	9.69	8.15e-272	5.74e-270	chr3(-):36868308-36986548	9881	2479.64	256.31
GSHG0140291	--	up	9.62	4.38e-07	1.23e-06	chr22(-):19127643-19127794	--	6.15	58.26
GSHG0023440	--	up	9.58	8.23e-44	6.08e-43	chr4(-):102265027-102267178	--	98.76	946
GSHG0133508	MIR570	down	9.45	1.3e-07	3.76e-07	chr3(+):195426240-195426420	693155	48.2	5.21
GSHG0020203	KLHL22	down	9.4	5.29e-168	1.63e-166	chr22(-):20795806-20850170	84861	1391.28	147.78
GSHG0030923	ZCCHC6	down	9.37	5.72e-62	5.59e-61	chr9(-):88902648-88969402	79670	567.16	60.1
GSHG0012500	--	up	9.36	1.79e-91	2.56e-90	chr17(+):40122299-40123815	--	62.17	582.44
GSHG0042869	SNORD95	up	9.31	1.46e-10	4.86e-10	chr5(-):180670314-180670376	619570	6.31	58.28
GSHG0122094	--	up	9.3	0.000906	0.00201	chr17(-):48450253-48450295	--	1.39	13.1
GSHG0043666	SNORA14A	up	9.25	1.31e-14	5.07e-14	chr7(+):75573101-75573234	677801	7.9	73.15
GSHG0038596	--	up	9.24	3.52e-06	9.37e-06	chr16(-):2389110-2389135	--	2.8	26.03
GSHG0121240	--	up	9.23	0.00816	0.0161	chr15(-):70349271-70349296	--	1.16	10.59
GSHG0126835	--	up	9.22	2.31e-07	6.6e-07	chr6(-):138766818-138766906	--	2.86	26.19
GSHG0040896	SNORD119	up	9.21	2.16e-07	6.21e-07	chr20(-):2443598-2443693	100113378	4.91	44.77
GSHG0120196	--	up	9.19	2e-06	5.42e-06	chr11(-):61732727-61732801	--	3.11	28.47
GSHG0152176	--	up	9.15	1.21e-173	3.89e-172	chr9(+):71681927-71685144	--	93.8	854.29
GSHG0019344	SAMD10	down	9.12	5.8e-61	5.58e-60	chr20(-):62605466-62611362	140700	368.43	40.58
GSHG0137208	--	up	9.11	0.000281	0.000653	chr16(-):698373-698454	--	1.97	17.98
GSHG0124218	--	up	9.1	0.0159	0.0301	chr22(-):50638230-50638261	--	0.89	7.83
GSHG0118880	TTC6	down	9.1	5.23e-24	2.62e-23	chr14(+):38064404-38510646	319089	167.17	18.21
GSHG0139447	--	down	9.09	6.06e-45	4.56e-44	chr2(-):112969105-112971092	--	421.79	46.74
GSHG0002393	ATP1A1-AS1	down	9.06	5.02e-19	2.21e-18	chr1(-):116935057-116961244	84852	117.86	13.03
GSHG0134073	--	down	9.03	2.85e-09	9e-09	chr1(+):151094499-151094559	--	49.27	5.44
GSHG0019225	NCOA5	down	9.01	5.14e-176	1.69e-174	chr20(-):44689624-44718580	57727	1195.67	132.23
GSHG0110422	--	up	8.99	0.0336	0.06	chr4(+):41980910-41980931	--	0.58	5.14
GSHG0137151	--	up	8.94	0.0049	0.00998	chr16(+):68483600-68483628	--	1.12	10.07
GSHG0132315	SNHG17	up	8.94	0	0	chr20(-):37049235-37064020	388796	697.08	6226
GSHG0007963	--	up	8.92	6e-70	6.51e-69	chr13(+):20617656-20619189	--	42.3	376.1
GSHG0005162	CCDC81	up	8.9	6.13e-31	3.56e-30	chr11(+):86085775-86134151	60494	23.57	207.78
GSHG0140396	LOC107985544	down	8.9	5.73e-86	7.64e-85	chr22(-):31282043-31317766	107985544	823.04	91.75
GSHG0029771	SLC25A32	down	8.9	1.95e-131	4.29e-130	chr8(-):104410867-104427563	81034	802.83	90.35
GSHG0125581	--	up	8.87	0.0107	0.0208	chr5(+):72800345-72800368	--	0.85	7.52
GSHG0007579	METTL1	down	8.87	2.34e-216	1.06e-214	chr12(-):58162256-58165951	4234	1661.06	187.33
GSHG0038820	SCARNA21	up	8.85	6.99e-08	2.06e-07	chr17(+):7809441-7809578	677763	4.83	42.76
GSHG0011123	ORAI3	down	8.83	5.36e-98	8.26e-97	chr16(+):30960405-30966258	93129	861.23	98.87
GSHG0145978	ZNF660-ZNF197 // ZNF660 // ZNF197	down	8.79	4.5e-26	2.35e-25	chr3(+):44626342-44689966	10168, 110354863, 285349	136.59	15.62
GSHG0093193	--	up	8.78	0.0441	0.077	chr3(-):197346349-197346380	--	0.58	4.99
GSHG0003609	CNNM1	down	8.78	4.67e-79	5.68e-78	chr10(+):101088856-101154087	26507	472.64	53.13
GSHG0134479	--	down	8.77	0.0322	0.0577	chr1(+):142669471-142669502	--	3.98	0.45
GSHG0129429	--	up	8.76	0.028	0.0508	chr19(-):12788993-12789025	--	0.86	7.47
GSHG0133110	--	up	8.76	8.54e-05	0.000207	chr5(-):122736568-122736599	--	2.29	19.84
GSHG0137209	--	up	8.76	3.68e-05	9.17e-05	chr16(-):698700-698772	--	2.8	24.67
GSHG0020226	PPM1F	down	8.69	7.06e-152	1.86e-150	chr22(-):22273792-22307250	9647	877.71	100.36
GSHG0032006	BCLAF3	down	8.62	1.99e-35	1.27e-34	chrX(-):19927588-19988382	256643	206.26	24.05
GSHG0039917	--	up	8.6	3.03e-05	7.59e-05	chr19(-):1272542-1272570	--	2.81	24.26
GSHG0128100	--	down	8.6	0.0181	0.0339	chr7(-):138732029-138732061	--	7.2	0.82
GSHG0039920	--	up	8.59	0.000245	0.00057	chr19(-):1273457-1273483	--	2.25	19.38
GSHG0011851	AKTIP	down	8.59	9.98e-181	3.42e-179	chr16(-):53524953-53537216	64400	1058.28	123.12
GSHG0040971	--	up	8.56	0.014	0.0267	chr20(-):60716758-60716786	--	0.81	7.15
GSHG0002804	TRMT1L	down	8.56	6.46e-164	1.92e-162	chr1(-):185087220-185126230	81627	1433.06	168.69
GSHG0040931	SNORA71A	up	8.46	3.8e-15	1.5e-14	chr20(-):37055949-37056086	26777	10.04	85.49
GSHG0121115	--	up	8.46	0.0141	0.0269	chr15(+):83495889-83495920	--	0.85	7.2
GSHG0135036	--	down	8.46	0.0194	0.0361	chr10(-):81444895-81444920	--	7.07	0.83
GSHG0059155	LINC01719	down	8.45	9.95e-33	6.02e-32	chr1(-):145376206-145382404	101928979	264.99	31.82
GSHG0044484	MIR590	up	8.44	1.66e-27	8.95e-27	chr7(+):73605528-73605624	693175	20.5	172.11
GSHG0140148	--	up	8.43	0.00179	0.00383	chr22(+):25855567-25855600	--	1.13	9.48
GSHG0050939	KMT2E-AS1	up	8.42	0	0	chr7(-):104650927-104654588	100216545	552.97	4658.55
GSHG0010195	SYNM	down	8.41	1.15e-185	4.09e-184	chr15(+):99638420-99675800	23336	1561.36	184.61
GSHG0014726	SLC25A42	down	8.38	5.5e-30	3.14e-29	chr19(+):19174770-19223837	284439	182.83	21.91
GSHG0012477	CDC6	down	8.37	0	0	chr17(+):38444131-38459413	990	5180.96	618.76
GSHG0040932	SNORA71C	up	8.35	1.23e-25	6.36e-25	chr20(-):37058310-37058447	677839	21	174.9
GSHG0152602	--	up	8.35	0.0229	0.0422	chrX(+):69251527-69251568	--	0.85	7.08
GSHG0123280	--	up	8.28	0.0203	0.0377	chr2(-):105884059-105884090	--	0.85	7.01
GSHG0025779	SLC25A27	down	8.28	1.57e-56	1.41e-55	chr6(+):46620652-46645927	9481	397.87	48.42
GSHG0107277	--	up	8.26	0.000481	0.00109	chr7(-):149315541-149315596	--	1.74	14.08
GSHG0003037	FAM89A	down	8.26	5.52e-48	4.36e-47	chr1(-):231154704-231175995	375061	303.9	36.4
GSHG0147780	--	up	8.22	0.000791	0.00176	chr14(+):69915520-69915565	--	1.71	14.04
GSHG0014257	ZNF396	down	8.22	6.73e-32	4e-31	chr18(-):32946661-32957301	252884	186.72	22.91
GSHG0001863	STPG1	down	8.2	3.52e-30	2.02e-29	chr1(-):24683490-24741590	90529	206.82	25.37
GSHG0006607	PCED1B	down	8.2	1.46e-65	1.5e-64	chr12(+):47473386-47630445	91523	364.74	44.67
GSHG0028627	KLRG2	down	8.17	7.38e-22	3.49e-21	chr7(-):139135374-139168464	346689	130.99	16.24
GSHG0137009	--	up	8.12	3.78e-65	3.86e-64	chr16(+):671060-673485	--	64.33	521.04
GSHG0039653	--	up	8.11	0.0335	0.0597	chr19(+):3523582-3523610	--	0.85	6.93
GSHG0132594	GSDMB	down	8.09	9.21e-37	6.02e-36	chr17(-):38060849-38077313	55876	224.36	27.74
GSHG0151864	--	up	8.08	0.0182	0.034	chr22(+):17084151-17084191	--	0.93	7.1
GSHG0041625	SNORD19	up	8.08	3.72e-10	1.22e-09	chr3(+):52723256-52723331	692089	6.48	52.47
GSHG0145685	AJUBA	down	8.07	1.48e-140	3.51e-139	chr14(-):23440383-23451851	84962	873.73	108.2
GSHG0003451	GLUD1P3	up	8.04	1.02e-139	2.41e-138	chr10(+):75490320-75491529	2749	109.34	879
GSHG0151543	--	up	7.97	0.0131	0.025	chr6(-):30169025-30169073	--	1.17	9.14
GSHG0146351	--	up	7.95	0.00951	0.0186	chr1(+):201925164-201925198	--	1.43	11.29
GSHG0009243	HOMEZ	down	7.94	2e-306	1e-304	chr14(-):23742844-23762904	57594	2589.21	327.31
GSHG0133595	SDHAP2	up	7.91	0	0	chr3(+):195384910-195415733	727956	398.98	3161.32
GSHG0016161	ZNF416	up	7.89	4.33e-245	2.47e-243	chr19(-):58082934-58090295	55659	276.46	2180.65
GSHG0041497	NUP50-AS1 // NUP50-DT	down	7.89	1.16e-41	8.31e-41	chr22(-):45529639-45559718	100506714	432.38	55.02
GSHG0145491	ARHGEF10L	down	7.87	2.22e-105	3.66e-104	chr1(+):17846827-18024370	55160	905.11	113.89
GSHG0015284	ZNF324	up	7.82	0	0	chr19(+):58978412-58984945	25799	1599.63	12504.2
GSHG0012791	TTYH2	down	7.8	4.76e-37	3.13e-36	chr17(+):72209696-72258159	94015	243.72	31.56
GSHG0028623	ZC3HAV1L	down	7.8	4.47e-98	6.9e-97	chr7(-):138706244-138720833	92092	669.75	85.64
GSHG0001854	ELOA-AS1	down	7.79	1.84e-26	9.74e-26	chr1(-):24086872-24104787	100506963	213.14	27.53
GSHG0014499	NRTN	down	7.78	3.81e-34	2.37e-33	chr19(+):5823813-5828334	4902	232.23	29.88
GSHG0010145	GDPGP1	down	7.77	4.08e-57	3.7e-56	chr15(+):90776741-90785315	390637	384.94	49.52
GSHG0134143	--	up	7.76	5.19e-12	1.83e-11	chr1(+):166820598-166820619	--	9.3	72.33
GSHG0143420	--	down	7.75	0.00107	0.00235	chr8(+):52862259-52862315	--	16.43	2.17
GSHG0020605	TMEM43	down	7.74	0	0	chr3(+):14166440-14185180	79188	2804.44	362.51
GSHG0145651	DCP1B	down	7.71	1.86e-164	5.54e-163	chr12(-):2050757-2114209	196513	1657.25	215.86
GSHG0042918	--	up	7.69	2.61e-05	6.57e-05	chr6(+):26466699-26466725	--	3.36	26.01
GSHG0146137	--	up	7.69	0.00123	0.00268	chr1(+):1407816-1407886	--	1.43	10.9
GSHG0151774	--	up	7.68	0.0135	0.0259	chr7(-):100290415-100290470	--	1.21	8.87
GSHG0036468	SNORD102	up	7.68	1.73e-23	8.52e-23	chr13(+):27829201-27829272	26771	15.54	119.51
GSHG0008458	CCDC122	down	7.64	8.73e-22	4.13e-21	chr13(-):44410491-44453872	160857	179.6	23.5
GSHG0032328	ZNF280C	down	7.64	4.09e-94	6e-93	chrX(-):129336673-129402922	55609	596.86	77.48
GSHG0021728	TRAIP	down	7.64	3.8e-147	9.51e-146	chr3(-):49866028-49893997	10293	1055.35	137.6
GSHG0010897	LINC00921 // ZNF263	up	7.63	0	0	chr16(+):3313768-3341454	10127, 283876	2282.2	17410.5
GSHG0143415	--	down	7.61	0.00748	0.0149	chr8(+):52861329-52861363	--	9.59	1.27
GSHG0000773	CYB561D1	down	7.59	6.75e-135	1.53e-133	chr1(+):110036658-110043062	284613	1120.57	146.78
GSHG0000531	TCEANC2	down	7.59	3.12e-44	2.33e-43	chr1(+):54519245-54578192	127428	324.16	42.64
GSHG0001425	TRAF5	down	7.56	5.34e-51	4.43e-50	chr1(+):211499952-211548284	7188	276.53	36.85
GSHG0017647	LOC339803	down	7.56	1.09e-137	2.52e-136	chr2(-):61368727-61372110	339803	936.16	123.08
GSHG0021177	PPP2R3A	down	7.55	5.26e-34	3.26e-33	chr3(+):135684515-135866752	5523	189.64	24.92
GSHG0140257	--	up	7.53	9.12e-10	2.95e-09	chr22(+):46475189-46475274	--	6.37	48.67
GSHG0019915	SRRD	down	7.52	5.34e-96	8e-95	chr22(+):26879846-26888037	402055	608.23	81
GSHG0034249	--	up	7.51	0.0208	0.0385	chr1(+):155100679-155100700	--	0.85	6.41
GSHG0140260	--	up	7.49	0.0149	0.0283	chr22(+):46475444-46475481	--	0.81	6.26
GSHG0035415	--	down	7.49	0.027	0.0492	chr11(+):117159212-117159238	--	6.27	0.83
GSHG0128572	--	up	7.48	0.0474	0.0823	chr19(+):8434546-8434577	--	0.54	4.18
GSHG0034210	--	up	7.48	0.0016	0.00345	chr1(+):146764695-146764721	--	1.7	12.75
GSHG0038721	SNORA50A	up	7.48	1.13e-21	5.31e-21	chr16(-):58593700-58593835	677830	14.82	111.76
GSHG0090476	--	up	7.47	0.0312	0.056	chr3(+):101303439-101303470	--	0.84	6.32
GSHG0003666	SFR1	down	7.47	5.23e-32	3.11e-31	chr10(+):105880876-105886142	119392	320.97	43.51
GSHG0039041	--	up	7.45	0.00256	0.00542	chr17(-):7380039-7380064	--	1.98	14.76
GSHG0138369	--	down	7.45	8.67e-05	0.00021	chr19(+):23283704-23283793	--	21.62	2.83
GSHG0015064	ZSWIM9	down	7.44	2.12e-39	1.45e-38	chr19(+):48673949-48700877	374920	390.08	52.94
GSHG0038583	LINC00235	up	7.43	7.65e-109	1.32e-107	chr16(-):576847-577407	64493	132.66	986.1
GSHG0143668	--	down	7.43	8.98e-48	7.07e-47	chr8(-):70579284-70582549	--	427.77	57.68
GSHG0145454	--	up	7.42	3.82e-69	4.1e-68	chrX(-):153625077-153627178	--	111	824.75
GSHG0135741	--	up	7.41	9.31e-12	3.25e-11	chr12(-):51476424-51476449	--	8.95	66.72
GSHG0027120	LFNG	down	7.41	2.4e-31	1.41e-30	chr7(+):2552163-2568809	3955	190.75	26.06
GSHG0140264	--	up	7.4	0.00536	0.0109	chr22(+):46475732-46475768	--	1.17	8.49
GSHG0123699	--	up	7.4	0.00383	0.00791	chr19(+):511616-511636	--	1.43	10.51
GSHG0005094	ARHGEF17	down	7.38	6.81e-42	4.88e-41	chr11(+):73019663-73080424	9828	385.59	52.56
GSHG0117663	--	up	7.36	3.67e-15	1.45e-14	chrX(-):151922221-151922262	--	12.41	91.56
GSHG0150617	--	up	7.36	0.00199	0.00425	chr4(+):77997616-77997660	--	1.74	12.6
GSHG0140530	--	up	7.34	0.011	0.0214	chr22(-):50637733-50637764	--	1.13	8.26
GSHG0015912	PPP1R13L	down	7.34	1.35e-166	4.09e-165	chr19(-):45882892-45909607	10848	2318.85	317.43
GSHG0109496	--	up	7.32	0.000272	0.000631	chr8(-):22885519-22885554	--	2.59	18.75
GSHG0007072	ORAI1	down	7.32	2.71e-207	1.14e-205	chr12(+):122064455-122080583	84876	1945.21	267.22
GSHG0001939	--	up	7.3	5.12e-91	7.25e-90	chr1(-):32836932-32840303	--	103.03	752.06
GSHG0036221	SCARNA11	up	7.29	8.87e-07	2.45e-06	chr12(-):6690639-6690775	677780	5.03	36.92
GSHG0140258	--	up	7.26	0.000778	0.00173	chr22(+):46475283-46475314	--	1.66	12.28
GSHG0026761	--	up	7.26	4.78e-86	6.38e-85	chr6(-):86377641-86380432	--	82.7	601.5
GSHG0141279	--	up	7.17	4.31e-06	1.14e-05	chr4(-):1721949-1721974	--	4.28	30.62
GSHG0064135	--	up	7.17	6.48e-25	3.31e-24	chr10(+):75491582-75491908	--	30.46	219.44
GSHG0042017	--	up	7.17	0.00132	0.00288	chr4(+):531976-532005	--	2.31	16.39
GSHG0016127	TMEM86B	down	7.13	3.32e-24	1.67e-23	chr19(-):55738002-55740632	255043	147.11	20.76
GSHG0151954	--	up	7.12	0.00626	0.0126	chr8(+):81421364-81421415	--	1.07	7.92
GSHG0146152	--	up	7.12	0.00342	0.00712	chr1(+):6692647-6692684	--	1.43	10.1
GSHG0015608	ABHD8	down	7.12	1.46e-62	1.44e-61	chr19(-):17402941-17414282	79575	358.43	50.42
GSHG0139768	--	up	7.09	0.000465	0.00106	chr20(+):62441007-62441033	--	2.25	16.01
GSHG0039921	--	up	7.05	0.00167	0.00359	chr19(-):1274193-1274221	--	2.25	15.88
GSHG0022303	RFC4	down	7	2.67e-246	1.53e-244	chr3(-):186507684-186524484	5984	2807.09	400.74
GSHG0089520	--	up	6.99	0.0424	0.0743	chr22(-):41856663-41856694	--	0.85	5.96
GSHG0028391	ZNF394	up	6.99	0	0	chr7(-):99084142-99097931	84124	1830.11	12783.5
GSHG0016246	GRHL1	down	6.98	5.44e-87	7.36e-86	chr2(+):10091792-10142412	29841	526.22	75.05
GSHG0032643	SDHAP1	up	6.97	1e-303	1e-301	chr3(-):195686793-195717162	255812	536.06	3732.77
GSHG0145908	--	up	6.96	0.0378	0.0668	chr16(+):90017337-90017368	--	0.89	6.05
GSHG0021694	PFKFB4	down	6.96	3.61e-60	3.43e-59	chr3(-):48555126-48598613	5210	405.84	58.09
GSHG0037194	MIR4712	down	6.95	0.000519	0.00118	chr15(+):50652526-50652607	100616396	17.42	2.46
GSHG0114710	--	up	6.93	0.0292	0.0527	chr12(+):56506343-56506366	--	0.85	5.89
GSHG0151547	--	up	6.92	0.0009	0.00199	chr6(-):30178978-30179039	--	2.24	15.59
GSHG0022575	NIPAL1	down	6.92	6.38e-12	2.24e-11	chr4(+):48018789-48042190	152519	72.69	10.53
GSHG0002123	--	up	6.91	3.53e-05	8.82e-05	chr1(-):54505496-54505860	--	7.61	52.65
GSHG0075977	--	up	6.9	0.0167	0.0314	chr17(+):29096765-29096802	--	0.86	5.88
GSHG0012047	MTHFSD	down	6.87	8.13e-63	8.05e-62	chr16(-):86563782-86588841	64779	409.02	59.5
GSHG0006425	GNB3	down	6.87	9.12e-62	8.88e-61	chr12(+):6949118-6956558	2784	438.46	64.08
GSHG0120073	--	up	6.86	9.49e-06	2.47e-05	chr11(+):66413381-66413470	--	4.26	29.2
GSHG0135083	--	down	6.85	2.06e-110	3.64e-109	chr10(-):118588286-118590480	--	767.17	111.9
GSHG0011572	ZNF597	up	6.83	0	0	chr16(-):3482414-3493537	146434	470.61	3216.08
GSHG0025261	SH3PXD2B	down	6.81	1.54e-29	8.72e-29	chr5(-):171752189-171881527	285590	219.13	31.87
GSHG0012998	CAMKK1	down	6.8	7.74e-35	4.87e-34	chr17(-):3763625-3798185	84254	243.73	36.09
GSHG0124216	--	up	6.79	0.000569	0.00129	chr22(-):50637640-50637674	--	2.29	15.41
GSHG0141332	--	up	6.79	8.41e-247	4.83e-245	chr4(-):17808650-17811095	--	349.93	2370.16
GSHG0033147	STAMBPL1	down	6.76	1.59e-48	1.26e-47	chr10(+):90639623-90734910	57559	328.53	48.37
GSHG0023395	PPM1K	down	6.76	1.77e-67	1.86e-66	chr4(-):89178761-89205983	152926	458.15	68.19
GSHG0036224	SCARNA12	up	6.73	2.64e-154	7.17e-153	chr12(-):7076500-7076772	677777	238.33	1603.88
GSHG0013574	--	up	6.71	6.68e-108	1.14e-106	chr17(-):49260552-49263764	--	160.88	1080.77
GSHG0015366	APBA3	down	6.71	2.19e-75	2.54e-74	chr19(-):3750771-3761673	9546	623.97	93.41
GSHG0138502	--	up	6.68	1.86e-283	1.43e-281	chr19(-):1874882-1876168	--	443.96	2967.7
GSHG0140619	--	down	6.68	0.0169	0.0318	chr3(+):50623141-50623168	--	8.41	1.27
GSHG0013740	TRIM65	down	6.68	0	0	chr17(-):73885043-73893084	201292	3541.54	528.86
GSHG0023927	LOC257396	down	6.66	2.57e-49	2.07e-48	chr5(+):52405672-52410956	257396	327.03	49.09
GSHG0143738	--	down	6.66	0.00205	0.00437	chr12(-):114247940-114248020	--	13.8	2.02
GSHG0017794	KRCC1	down	6.63	7.16e-182	2.48e-180	chr2(-):88326722-88355320	51315	1528.84	230.5
GSHG0145627	--	up	6.62	2.03e-95	3.03e-94	chr11(-):85374848-85378292	--	1155.25	7651.51
GSHG0036355	SNORD59A	up	6.62	3.78e-07	1.07e-06	chr12(-):57038811-57038885	26789	5.35	35.49
GSHG0148239	--	up	6.61	0.0151	0.0287	chr16(+):70284982-70285021	--	1.12	7.4
GSHG0132447	--	down	6.61	2.44e-27	1.32e-26	chr2(+):96080709-96082345	--	219.46	33.33
GSHG0000826	LRIG2	up	6.6	4.78e-154	1.29e-152	chr1(+):113615792-113667823	9860	360.11	2375.48
GSHG0005471	CD81-AS1	up	6.6	3.78e-56	3.38e-55	chr11(-):2349980-2399226	101927682	61.47	405.07
GSHG0015246	ZNF805	up	6.6	0	0	chr19(+):57751972-57774106	390980	903.82	5955.42
GSHG0144023	--	up	6.59	3.72e-07	1.05e-06	chr9(+):138799866-138799936	--	6.74	44.58
GSHG0021519	--	up	6.57	9.73e-101	1.55e-99	chr3(-):11603391-11605703	--	170.05	1111.44
GSHG0006209	SIK3	down	6.57	4.15e-72	4.63e-71	chr11(-):116714120-116969131	23387	515.15	78.95
GSHG0034590	SNORD78	up	6.56	1.15e-08	3.52e-08	chr1(-):173834760-173834824	692198	7.38	48.22
GSHG0018532	AP5S1	down	6.56	2.69e-106	4.5e-105	chr20(+):3801171-3805954	55317	935.58	142.8
GSHG0123071	--	up	6.55	4.78e-16	1.94e-15	chr2(+):207025465-207025568	--	14.42	94.62
GSHG0027539	--	up	6.54	1.54e-91	2.2e-90	chr7(+):97806686-97809571	--	96.63	628.42
GSHG0030220	LOC105376114	down	6.54	2.43e-23	1.19e-22	chr9(+):86322750-86328406	105376114	215.63	33.27
GSHG0137040	--	up	6.52	3.73e-158	1.05e-156	chr16(+):2827370-2830575	--	279.67	1825.62
GSHG0028401	ZNF3	up	6.51	0	0	chr7(-):99661470-99680359	7551	1578.23	10285.3
GSHG0004662	--	up	6.51	1.15e-104	1.89e-103	chr11(+):16760395-16762337	--	210.9	1371.24
GSHG0003603	ZFYVE27	down	6.5	8.35e-148	2.11e-146	chr10(+):99496878-99520663	118813	919.21	141.37
GSHG0002624	ETV3	up	6.49	0	0	chr1(-):157090985-157108383	2117	4808.63	31192.5
GSHG0008217	GPR180	down	6.49	7.66e-86	1.02e-84	chr13(+):95253857-95286899	160897	574.18	88.18
GSHG0031093	AKNA	down	6.49	1.14e-32	6.86e-32	chr9(-):117098408-117160756	80709	324.67	50
GSHG0119225	--	up	6.48	2.03e-06	5.5e-06	chr1(+):54683360-54683449	--	4.87	31.29
GSHG0021940	CFAP44	down	6.48	1.68e-67	1.76e-66	chr3(-):113005777-113160361	55779	659.55	101.03
GSHG0013727	SLC25A19	down	6.47	1.36e-118	2.62e-117	chr17(-):73269062-73285530	60386	857.64	133.36
GSHG0135082	--	down	6.46	0.0145	0.0277	chr10(-):118587078-118587104	--	8.27	1.33
GSHG0025682	BRPF3	down	6.42	9.08e-114	1.66e-112	chr6(+):36164550-36200566	27154	770.87	120.68
GSHG0042853	--	up	6.41	0.031	0.0557	chr5(-):179404013-179404038	--	0.85	5.44
GSHG0149807	--	up	6.4	2.73e-48	2.16e-47	chr20(+):20005672-20006110	--	71.24	456.05
GSHG0013904	MTCL1	down	6.4	1.21e-40	8.49e-40	chr18(+):8707409-8832775	23255	542.21	84.4
GSHG0142857	--	down	6.39	2.35e-32	1.41e-31	chr7(+):138272882-138274104	--	313.12	48.9
GSHG0142356	--	up	6.38	3.89e-48	3.08e-47	chr6(-):64280921-64282313	--	87.97	560.04
GSHG0007402	SLC38A4	down	6.38	2.64e-50	2.16e-49	chr12(-):47158544-47219781	55089	377.91	59.49
GSHG0040807	SNORD110	up	6.37	3.8e-32	2.27e-31	chr20(+):2634858-2634932	692213	29.09	185.46
GSHG0030097	RUSC2	down	6.37	2.84e-72	3.17e-71	chr9(+):35489830-35561895	9853	590.17	93
GSHG0035031	--	up	6.36	0.0191	0.0356	chr10(-):50731946-50731974	--	0.85	5.37
GSHG0020622	SH3BP5-AS1	down	6.36	6.15e-72	6.86e-71	chr3(+):15295691-15306004	100505696	798.03	124.87
GSHG0012802	TMEM104	down	6.36	1.88e-54	1.64e-53	chr17(+):72772622-72835920	54868	347.39	55.03
GSHG0000260	MAN1C1	down	6.36	2.9e-33	1.77e-32	chr1(+):25943959-26333114	57134	278.17	43.37
GSHG0151545	--	up	6.35	0.0173	0.0325	chr6(-):30170001-30170047	--	1.12	7.16
GSHG0022561	DCAF4L1	up	6.35	1.31e-85	1.73e-84	chr4(+):41983713-41988484	285429	148.68	943.83
GSHG0009793	CHAC1	down	6.35	1.74e-22	8.37e-22	chr15(+):41245669-41248717	79094	214.08	33.93
GSHG0015349	--	down	6.35	2.04e-25	1.05e-24	chr19(-):2727742-2730455	--	191.02	29.94
GSHG0139769	--	up	6.33	0.00108	0.00236	chr20(+):62442602-62442627	--	2.29	14.44
GSHG0000721	--	up	6.33	1.12e-48	8.94e-48	chr1(+):97260515-97261846	--	121.66	771.79
GSHG0133354	--	down	6.33	0.0188	0.0352	chr1(+):36531136-36531495	--	7.98	1.26
GSHG0013455	ASB16-AS1	down	6.33	3.4e-70	3.7e-69	chr17(-):42253354-42264085	339201	453.03	71.3
GSHG0146714	--	up	6.3	4.56e-05	0.000113	chr1(-):235297965-235298017	--	3.91	24.85
GSHG0012729	--	up	6.28	2.01e-34	1.25e-33	chr17(+):61763615-61765293	--	59.75	373.58
GSHG0029728	C8orf37	down	6.28	7.94e-44	5.87e-43	chr8(-):96257136-96281462	157657	334.95	53.39
GSHG0023007	CDKN2AIP	up	6.27	0	0	chr4(+):184365744-184370215	55602	1619.71	10149.2
GSHG0074411	LOC105371038	up	6.25	1.85e-20	8.43e-20	chr16(-):698458-699313	105371038	30.37	189.66
GSHG0028175	SNHG15	up	6.25	0	0	chr7(-):45022622-45026295	285958	1568.36	9803.33
GSHG0017192	CTDSP1	down	6.25	0	0	chr2(+):219263061-219270663	58190	9247.76	1477.99
GSHG0022429	ZBTB49	up	6.24	4.66e-93	6.77e-92	chr4(+):4291924-4323513	166793	144.31	901.58
GSHG0017859	--	up	6.23	9.13e-49	7.3e-48	chr2(-):100259540-100261468	--	56.98	355.56
GSHG0150107	--	up	6.23	1.29e-248	7.49e-247	chr22(-):47157478-47158499	--	461.23	2870.28
GSHG0000163	DNAJC16	down	6.23	8.77e-109	1.52e-107	chr1(+):15853308-15918872	23341	1207.11	193.82
GSHG0015653	ZNF14	up	6.22	1.83e-289	1.48e-287	chr19(-):19821277-19843921	7561	666.01	4142.89
GSHG0029161	POP1	down	6.2	8.68e-229	4.37e-227	chr8(+):99129521-99172068	10940	2054.03	331.19
GSHG0044721	SCARNA8	up	6.19	0.000658	0.00148	chr9(-):19063654-19063784	677776	3.78	23.08
GSHG0036469	SNORA27	up	6.18	2.15e-09	6.82e-09	chr13(+):27829538-27829663	619499	10.89	67.53
GSHG0041626	SNORD19B	up	6.18	1.96e-16	8.06e-16	chr3(+):52724754-52724846	100113381	16.74	103.2
GSHG0147555	--	up	6.18	0.00539	0.0109	chr12(-):76451675-76451719	--	1.7	10.5
GSHG0026704	RAB23	down	6.17	2.43e-70	2.65e-69	chr6(-):57051790-57087112	51715	424.11	68.89
GSHG0043556	SNORD117	up	6.16	0.0151	0.0286	chr6(-):31504151-31504226	692233	1.66	10.4
GSHG0134365	--	up	6.15	0.00114	0.00249	chr1(-):16931319-16931346	--	1.97	12.16
GSHG0137527	--	down	6.15	1.04e-15	4.17e-15	chr17(+):18171496-18172146	--	106.08	17.31
GSHG0012134	CTNS	down	6.15	3.42e-64	3.46e-63	chr17(+):3539762-3566397	1497	512.37	83.28
GSHG0024032	ARHGEF28	down	6.14	2.52e-38	1.7e-37	chr5(+):72921983-73237817	64283	295.77	48.12
GSHG0002777	LHX4-AS1	down	6.13	3.14e-76	3.7e-75	chr1(-):180238800-180245359	100527964	660.83	107.05
GSHG0013685	WIPI1	down	6.13	4.44e-42	3.19e-41	chr17(-):66417422-66453665	55062	384.86	62.63
GSHG0013753	RHBDF2	down	6.12	1.2e-92	1.73e-91	chr17(-):74466976-74497509	79651	752.91	122.59
GSHG0005799	FAM111A-DT	down	6.1	4.32e-97	6.56e-96	chr11(-):58897606-58910281	101927204	641.94	105.01
GSHG0028696	ZNF425	down	6.07	6.56e-55	5.76e-54	chr7(-):148799880-148823438	155054	414.84	68.05
GSHG0009571	TRIP11	down	6.07	1.42e-238	7.71e-237	chr14(-):92432335-92506403	9321	2426.23	399.91
GSHG0133236	LOC100132356	up	6.06	9.61e-35	6.03e-34	chr5(-):43065290-43067073	100132356	45.95	278.95
GSHG0029959	--	up	6.06	2.32e-62	2.29e-61	chr8(-):145720841-145725663	--	153.45	930.82
GSHG0010588	CYP1A1	up	6.05	2.92e-80	3.61e-79	chr15(-):75011884-75017951	1543	145.67	880.85
GSHG0014957	ZNF574	up	6.04	0	0	chr19(+):42572629-42585717	64763	2542.65	15344.2
GSHG0001027	ASH1L-AS1	up	6	1.22e-166	3.69e-165	chr1(+):155531833-155533734	645676	353.22	2121.19
GSHG0137054	--	up	6	1.05e-276	7.62e-275	chr16(+):9198705-9200618	--	1818.7	10906
GSHG0001031	MSTO2P	up	6	8.68e-210	3.76e-208	chr1(+):155715559-155721372	100129405	616.75	3695.09
GSHG0146129	ZNF184	up	5.99	0	0	chr6(-):27371789-27440897	7738	851.71	5110.74
GSHG0138945	--	up	5.99	0.00156	0.00337	chr2(+):67626074-67626170	--	3.05	18.5
GSHG0027647	DNAJB9	up	5.98	3.88e-233	2e-231	chr7(+):108210189-108215294	4189	1295.67	7742.58
GSHG0017645	PUS10	down	5.98	6.96e-49	5.58e-48	chr2(-):61167369-61245395	150962	425.08	70.31
GSHG0044234	--	up	5.97	1.65e-05	4.22e-05	chr8(-):664788-664813	--	3.99	23.8
GSHG0140256	--	up	5.95	0.00248	0.00525	chr22(+):46475098-46475129	--	1.7	10.14
GSHG0124794	--	up	5.95	0.017	0.032	chr3(-):129116846-129116877	--	1.75	10.29
GSHG0150616	--	up	5.95	3.43e-08	1.03e-07	chr4(+):77997345-77997396	--	9.1	53.94
GSHG0026550	TEAD3	down	5.94	3.04e-91	4.33e-90	chr6(-):35441376-35464861	7005	576.34	97.7
GSHG0024508	ZNF346	down	5.93	2.7e-82	3.44e-81	chr5(+):176449681-176508190	23567	646.75	109.57
GSHG0003620	HIF1AN	down	5.93	6.94e-76	8.12e-75	chr10(+):102295616-102313680	55662	1189.94	200.93
GSHG0127749	--	up	5.92	0.0274	0.0497	chr5(+):68630201-68630232	--	1.12	6.64
GSHG0144726	--	down	5.92	1.04e-36	6.78e-36	chrX(-):73416194-73418548	--	373.84	62.87
GSHG0024797	SLC38A9	down	5.92	6.79e-51	5.6e-50	chr5(-):54921602-55008163	153129	426.71	72.07
GSHG0015771	ZNF585B	down	5.91	1.14e-147	2.86e-146	chr19(-):37672481-37701454	92285	1536.08	260.77
GSHG0148017	--	down	5.91	0.00479	0.00976	chr15(+):75940369-75940423	--	12.53	2.16
GSHG0132929	LOC103344931	down	5.9	8.69e-76	1.02e-74	chr10(+):114583249-114587491	103344931	601.54	101.86
GSHG0144286	--	down	5.89	0.0185	0.0346	chr9(-):99403240-99403303	--	7.47	1.33
GSHG0139019	--	up	5.87	0.000902	0.002	chr2(+):113414937-113415010	--	3.05	18.1
GSHG0018800	SLC2A10	down	5.86	2.97e-64	3e-63	chr20(+):45338126-45364986	81031	542.8	92.91
GSHG0018505	SDCBP2-AS1	down	5.86	3.09e-92	4.44e-91	chr20(+):1305987-1359378	100507495	721.99	123.91
GSHG0135659	--	up	5.84	1.88e-18	8.14e-18	chr12(+):122407747-122409218	--	40.29	234.51
GSHG0005017	PELI3	down	5.84	3.62e-47	2.82e-46	chr11(+):66233798-66244820	246330	349.13	59.48
GSHG0145907	POLR1A	down	5.82	1e-297	1e-295	chr2(-):86247340-86333278	25885	5244.02	902.19
GSHG0012993	TRPV1 // SHPK	down	5.82	2.09e-63	2.09e-62	chr17(-):3468741-3539616	23729, 7442	571.74	98.96
GSHG0039919	--	up	5.81	0.00544	0.011	chr19(-):1273098-1273128	--	2.25	13.12
GSHG0140268	--	up	5.81	0.00859	0.0169	chr22(+):46476029-46476060	--	1.47	8.29
GSHG0031151	GOLGA1	down	5.81	8.26e-179	2.78e-177	chr9(-):127640574-127703386	2800	1872.61	323.08
GSHG0021000	--	up	5.8	3.19e-67	3.35e-66	chr3(+):101521629-101523411	--	108.87	630.69
GSHG0000335	TMEM39B	down	5.78	1.08e-136	2.48e-135	chr1(+):32537632-32568467	55116	1103.52	189.58
GSHG0028416	SAP25 // LRCH4	down	5.78	0	0	chr7(-):100169851-100185241	100316904, 4034	2307.92	398.66
GSHG0009767	SRP14-AS1	down	5.78	2.87e-68	3.05e-67	chr15(+):40331512-40359710	100131089	671.14	116.07
GSHG0000409	MFSD2A	down	5.78	1.75e-41	1.24e-40	chr1(+):40420784-40439908	84879	265.7	46.61
GSHG0137512	--	up	5.77	0.0364	0.0646	chr17(+):8380947-8380976	--	1.39	8.12
GSHG0012297	EPN2	down	5.77	1.64e-136	3.77e-135	chr17(+):19140690-19240028	22905	1023.62	177.47
GSHG0021539	XPC	down	5.77	0	0	chr3(-):14186647-14220173	7508	4653.43	805.46
GSHG0036768	--	up	5.76	0.0085	0.0168	chr14(+):92506096-92506124	--	1.97	11.39
GSHG0008583	DZIP1	down	5.76	6.79e-33	4.12e-32	chr13(-):96230449-96296960	22873	242.05	42.19
GSHG0007412	VDR	down	5.76	1.78e-68	1.9e-67	chr12(-):48235322-48336934	7421	470.2	81.24
GSHG0144668	--	up	5.75	0.0124	0.0239	chr5(-):122737930-122737950	--	1.7	9.82
GSHG0045146	SNORA65	up	5.75	1.16e-09	3.72e-09	chr9(-):130210781-130210916	26783	10.9	62.21
GSHG0134371	--	down	5.73	7.16e-05	0.000174	chr1(-):22053105-22053196	--	21.48	3.66
GSHG0008126	FAM124A	down	5.73	4.53e-15	1.78e-14	chr13(+):51796470-51858370	220108	99.66	17.73
GSHG0027162	MIOS	down	5.73	5.47e-193	2.05e-191	chr7(+):7606616-7648554	54468	1347.78	236.52
GSHG0016622	MAT2A	down	5.72	0	0	chr2(+):85766101-85772401	4144	6784.11	1185.79
GSHG0019870	GNAZ	down	5.72	7.72e-182	2.67e-180	chr22(+):23412533-23467223	2781	1627.5	284.34
GSHG0000103	NMNAT1	down	5.72	8.18e-121	1.62e-119	chr1(+):10002981-10045556	64802	1481.77	257.8
GSHG0142816	--	down	5.71	0.00668	0.0134	chr7(+):128459197-128459228	--	12.09	2.17
GSHG0018965	UBOX5 // FASTKD5	up	5.69	2.58e-207	1.09e-205	chr20(-):3088220-3140556	22888, 60493	435.93	2482.53
GSHG0144727	--	down	5.67	7.03e-36	4.5e-35	chrX(-):73420064-73422812	--	363.46	64.31
GSHG0002787	RNASEL	down	5.66	4.87e-142	1.17e-140	chr1(-):182542770-182558394	6041	1078.38	190.31
GSHG0138053	--	down	5.66	1.26e-69	1.36e-68	chr17(-):78174474-78178870	--	605.02	107.29
GSHG0052000	NCK1-AS1 // NCK1-DT	down	5.65	5.02e-19	2.21e-18	chr3(-):136560819-136581305	101927597	162.29	28.46
GSHG0151544	--	up	5.64	0.000232	0.000541	chr6(-):30169678-30169735	--	4.41	25.2
GSHG0016563	ALMS1-IT1	up	5.63	1.68e-59	1.58e-58	chr2(+):73684230-73686609	100874291	71	397.37
GSHG0031059	C9orf152	down	5.63	1.86e-78	2.25e-77	chr9(-):112961848-112970413	401546	632.02	112.25
GSHG0145703	PPCDC	down	5.63	8.54e-139	2e-137	chr15(+):75315896-75343066	60490	1261.75	224.94
GSHG0145166	--	down	5.63	0.0332	0.0593	chr18(+):14254143-14254170	--	7.08	1.26
GSHG0008024	USPL1	up	5.62	2e-76	2.35e-75	chr13(+):31191816-31234906	10208	175.71	987.09
GSHG0151772	--	up	5.62	0.0162	0.0306	chr7(-):100289636-100289681	--	1.92	10.95
GSHG0018716	--	up	5.61	6.56e-55	5.76e-54	chr20(+):34840482-34842636	--	96.96	545.19
GSHG0031137	ZBTB6	up	5.61	2.09e-217	9.58e-216	chr9(-):125670329-125675609	10773	1420.72	7962.77
GSHG0146806	--	up	5.6	0.013	0.0249	chr10(+):102108668-102108728	--	1.93	10.94
GSHG0007906	DHX37	down	5.6	1.42e-80	1.76e-79	chr12(-):125431371-125473667	57647	757.24	134.55
GSHG0018181	--	up	5.59	4.69e-83	6.05e-82	chr2(-):178480187-178483447	--	288.15	1608.6
GSHG0005893	ZNHIT2	up	5.59	1e-306	1e-304	chr11(-):64883875-64885210	741	1392.37	7787.68
GSHG0014865	ZNF567	up	5.58	0	0	chr19(+):37178514-37222166	163081	668.02	3726.72
GSHG0146634	--	up	5.56	2.23e-05	5.64e-05	chr1(-):201435415-201435625	--	6.21	34.57
GSHG0002923	PLXNA2	down	5.56	8.66e-198	3.35e-196	chr1(-):208195590-208417665	5362	2801.46	505.43
GSHG0135035	--	down	5.56	0.0318	0.057	chr10(-):81444732-81444758	--	7.01	1.28
GSHG0003704	NHLRC2	down	5.56	6.5e-82	8.25e-81	chr10(+):115614391-115672264	374354	623.78	112.73
GSHG0144520	--	up	5.55	7.67e-10	2.49e-09	chrX(+):70518134-70518220	--	11.77	65.5
GSHG0011313	--	up	5.55	9.92e-44	7.32e-43	chr16(+):69223283-69225124	--	49.52	275.5
GSHG0003108	ZNF669	up	5.55	0	0	chr1(-):247261406-247267674	79862	798.91	4435.38
GSHG0140872	--	down	5.55	1.17e-11	4.07e-11	chr3(-):15087831-15087859	--	67.45	12.15
GSHG0132321	MIR570HG	down	5.53	1.68e-31	9.92e-31	chr3(+):195415369-195438746	440993	370.45	67.22
GSHG0132625	EME1	down	5.53	4.52e-91	6.4e-90	chr17(+):48450581-48458820	146956	739.17	133.4
GSHG0140250	--	up	5.52	0.0241	0.0443	chr22(+):46474475-46474506	--	1.12	6.18
GSHG0018745	DHX35	down	5.52	3.2e-152	8.43e-151	chr20(+):37590981-37668365	60625	1134.14	205.86
GSHG0136138	--	up	5.51	8.49e-38	5.65e-37	chr14(+):92506376-92507913	--	68.19	374.69
GSHG0027570	AGFG2	down	5.51	6.14e-145	1.51e-143	chr7(+):100136834-100165842	3268	1469.52	267.23
GSHG0039786	--	up	5.49	6.03e-23	2.94e-22	chr19(+):39203996-39204367	--	46.63	257.5
GSHG0015915	OPA3 // GPR4	down	5.49	0	0	chr19(-):46030685-46105470	2828, 80207	3924.93	714.03
GSHG0004903	SDHAF2	down	5.48	2.54e-218	1.17e-216	chr11(+):61197597-61214239	54949	2019.62	369.66
GSHG0022993	NEIL3	down	5.48	9.94e-78	1.19e-76	chr4(+):178230991-178284092	55247	840.79	152.43
GSHG0029725	CCNE2	down	5.47	3e-296	2.87e-294	chr8(-):95892461-95907482	9134	2231.64	408.7
GSHG0024767	C5orf34	down	5.46	1.52e-62	1.5e-61	chr5(-):43486799-43515273	375444	604.17	111.29
GSHG0018464	ANKMY1	down	5.46	5.2e-89	7.19e-88	chr2(-):241418839-241500527	51281	671.3	123.15
GSHG0030789	ARHGEF39	down	5.46	4.53e-81	5.67e-80	chr9(-):35658874-35669615	84904	734.94	134.74
GSHG0011603	EEF2KMT	down	5.45	1.31e-69	1.41e-68	chr16(-):5134299-5147821	196483	568.4	103.88
GSHG0021184	IL20RB	up	5.44	4.85e-36	3.12e-35	chr3(+):136676707-136729924	53833	75.05	410.13
GSHG0023090	FAM86EP	down	5.44	4.11e-38	2.75e-37	chr4(-):3943487-3957155	348926	368.37	67.8
GSHG0143953	--	down	5.44	4.8e-64	4.84e-63	chr9(+):116304733-116306550	--	483.91	88.39
GSHG0015642	NR2C2AP	down	5.43	1.62e-235	8.51e-234	chr19(-):19312222-19314238	126382	2515.81	463.58
GSHG0043778	MIR589	up	5.41	4.77e-07	1.34e-06	chr7(-):5535450-5535548	693174	5.82	32.15
GSHG0036019	SCARNA10	up	5.4	3.51e-26	1.84e-25	chr12(+):6619388-6619717	692148	49.48	267.69
GSHG0137707	--	up	5.4	2.93e-99	4.58e-98	chr17(-):2292572-2295372	--	399.66	2158.62
GSHG0022186	CCNL1	up	5.38	0	0	chr3(-):156864292-156878549	57018	3390.94	18245.5
GSHG0052329	LOC101927151	down	5.38	7.6e-197	2.92e-195	chr19(+):28284339-28515876	101927151	1897.96	351.7
GSHG0144329	--	down	5.38	9.9e-62	9.64e-61	chr9(-):124577954-124580767	--	508.81	95.05
GSHG0140259	--	up	5.35	0.0133	0.0254	chr22(+):46475366-46475397	--	1.39	7.52
GSHG0038985	SNORD1A	up	5.35	0.0183	0.0342	chr17(+):74557715-74557788	677848	1.93	10.43
GSHG0009863	--	down	5.35	1.69e-42	1.23e-41	chr15(+):50655995-50660479	--	645.77	120.63
GSHG0017631	PPP4R3B	down	5.35	3.43e-225	1.68e-223	chr2(-):55774429-55844860	57223	2996.49	560.55
GSHG0003031	PGBD5	down	5.33	5.72e-75	6.6e-74	chr1(-):230457393-230561674	79605	525.96	99.1
GSHG0029985	--	up	5.32	8.19e-130	1.77e-128	chr9(+):2042994-2046019	--	181.71	966.85
GSHG0139385	--	down	5.32	1.05e-49	8.48e-49	chr2(-):91812426-91815113	--	773.74	146.21
GSHG0015691	ZNF681	down	5.31	7.82e-108	1.33e-106	chr19(-):23921999-23941696	148213	2216.7	416.56
GSHG0021466	LRCH3	down	5.31	1.28e-214	5.68e-213	chr3(+):197518097-197612701	84859	1813.79	341.56
GSHG0017638	FANCL	down	5.31	3.38e-136	7.73e-135	chr2(-):58386380-58468515	55120	1096.68	206.72
GSHG0035417	--	down	5.3	3.92e-15	1.54e-14	chr11(+):117161615-117164192	--	110.37	20.65
GSHG0021651	ZNF852	down	5.28	6.43e-76	7.53e-75	chr3(-):44540462-44552132	285346	626.76	119.19
GSHG0001511	GJC2	up	5.27	5.56e-54	4.8e-53	chr1(+):228337415-228347525	57165	83.06	437.55
GSHG0063954	--	up	5.26	0.000642	0.00144	chr1(-):1325296-1325328	--	3.08	16.26
GSHG0029987	VLDLR	down	5.26	8.62e-43	6.27e-42	chr9(+):2621774-2656103	7436	295.65	56.15
GSHG0000150	KAZN	down	5.26	4.15e-20	1.87e-19	chr1(+):14925200-15444543	23254	143.5	27.43
GSHG0010405	GABPB1-IT1	up	5.25	0	0	chr15(-):50641133-50647076	55056	1802.42	9467.75
GSHG0135038	--	down	5.25	0.0397	0.07	chr10(-):81446146-81446174	--	6.5	1.19
GSHG0028360	BET1	down	5.25	6.96e-103	1.13e-101	chr7(-):93592085-93633694	10282	1030.39	196.41
GSHG0150618	--	up	5.24	0.00673	0.0135	chr4(+):77997685-77997723	--	2.25	11.83
GSHG0015089	LIN7B	down	5.24	9.95e-112	1.79e-110	chr19(+):49617618-49621717	64130	1087.99	207.69
GSHG0137708	--	up	5.23	0.000599	0.00135	chr17(-):2295829-2295857	--	3.98	20.84
GSHG0149024	--	up	5.23	0.018	0.0337	chr19(+):58005484-58005515	--	1.66	8.78
GSHG0133803	TRIM66	down	5.23	5.41e-21	2.5e-20	chr11(-):8633584-8693413	9866	165.84	32.04
GSHG0142812	--	up	5.22	0.0479	0.083	chr7(+):128257971-128257995	--	1.12	5.88
GSHG0015249	ZNF543	up	5.22	3.75e-151	9.79e-150	chr19(+):57831865-57843701	125919	492.6	2570.95
GSHG0029287	THEM6	down	5.22	0	0	chr8(+):143808621-143818350	51337	3117.91	596.47
GSHG0004613	PPFIBP2	down	5.22	6e-66	6.2e-65	chr11(+):7534996-7678394	8495	592.27	113.88
GSHG0019415	EVA1C	down	5.21	2.49e-26	1.31e-25	chr21(+):33784000-33887710	59271	223.18	42.77
GSHG0133121	ZNF7	up	5.2	0	0	chr8(+):146052903-146072894	7553	1706.47	8871.83
GSHG0029245	TRIB1	up	5.2	0	0	chr8(+):126442563-126450646	10221	10459.6	54368.6
GSHG0014909	MED29	down	5.19	0	0	chr19(+):39881943-39891275	55588	5371.38	1036.3
GSHG0010509	PIF1	down	5.19	1.23e-114	2.27e-113	chr15(-):65107829-65117867	80119	964.19	185.83
GSHG0137692	--	up	5.18	2.03e-42	1.47e-41	chr17(+):80420477-80422131	--	91.96	474.59
GSHG0140278	--	up	5.18	1.11e-05	2.88e-05	chr22(+):51024961-51024992	--	6.47	33.6
GSHG0023585	SH3D19	down	5.18	1.65e-189	6.03e-188	chr4(-):152041433-152149182	152503	1618.18	311.91
GSHG0140380	--	up	5.17	0.0144	0.0274	chr22(-):25767500-25767526	--	1.71	8.8
GSHG0135589	--	up	5.16	1.66e-32	9.99e-32	chr12(+):56321352-56322460	--	66.69	343.26
GSHG0145818	MIR4746	down	5.16	2.44e-156	6.74e-155	chr19(+):4445003-4455295	100616371	1884.48	364.21
GSHG0005302	PHLDB1	down	5.16	1.95e-105	3.23e-104	chr11(+):118477213-118528748	23187	947.06	183.82
GSHG0118606	--	down	5.14	0.00863	0.017	chr7(-):102267210-102267282	--	12.69	2.39
GSHG0017506	UCN	down	5.13	1.12e-15	4.5e-15	chr2(-):27530268-27531313	7349	138.38	27.13
GSHG0121803	--	up	5.12	0.000148	0.000351	chr17(+):29096624-29096659	--	3.44	17.38
GSHG0024476	CREBRF	up	5.12	2.33e-135	5.29e-134	chr5(+):172483353-172566291	153222	245.84	1256.75
GSHG0149025	--	up	5.11	0.0262	0.0477	chr19(+):58005752-58005783	--	1.43	7.3
GSHG0019122	PXMP4	down	5.11	2.45e-238	1.32e-236	chr20(-):32290548-32308136	11264	2294.88	449.9
GSHG0140263	--	up	5.1	0.0372	0.0658	chr22(+):46475666-46475697	--	1.16	5.81
GSHG0012163	LOC100130950	down	5.1	5.32e-13	1.95e-12	chr17(+):5095302-5139298	100130950	92.6	18.38
GSHG0018837	MOCS3	up	5.09	6.65e-258	4.16e-256	chr20(+):49575147-49578400	27304	1490.68	7589.93
GSHG0137563	--	up	5.09	0.0193	0.0359	chr17(+):33307931-33308022	--	2.81	14.29
GSHG0028346	KRIT1	down	5.09	7.44e-255	4.54e-253	chr7(-):91828283-91875414	889	3121.17	613.57
GSHG0000303	MED18	down	5.09	2.39e-22	1.15e-21	chr1(+):28655513-28662478	54797	146.64	28.42
GSHG0025525	ZNF391	down	5.09	9e-74	1.03e-72	chr6(+):27342414-27371686	346157	584.28	114.57
GSHG0132395	ZNF837	down	5.09	3.88e-38	2.6e-37	chr19(-):58878991-58892389	116412	456.27	89.9
GSHG0013462	FAM171A2	down	5.09	6.24e-76	7.31e-75	chr17(-):42431101-42441235	284069	503.58	98.05
GSHG0008008	RASL11A	up	5.08	3.22e-81	4.04e-80	chr13(+):27844464-27847827	387496	127.53	647.69
GSHG0025143	SPRY4-IT1	up	5.08	1.09e-14	4.23e-14	chr5(-):141697201-141697887	100642175	36.42	183.84
GSHG0016146	ZSCAN5A	down	5.08	9.17e-13	3.33e-12	chr19(-):56732672-56879756	79149	114.74	22.47
GSHG0000741	LOC102606465	down	5.08	3.47e-29	1.95e-28	chr1(+):101491402-101552934	102606465	296.18	58.67
GSHG0005076	FAM86C1	down	5.08	2.04e-72	2.29e-71	chr11(+):71498556-71512282	55199	905.15	178.27
GSHG0001972	STK40	down	5.08	9.33e-165	2.79e-163	chr1(-):36805220-36851528	83931	1451.51	285.67
GSHG0020098	RIBC2	down	5.07	8.75e-50	7.09e-49	chr22(+):45809572-45828302	26150	388.74	76.55
GSHG0015210	ZNF628	up	5.06	0	0	chr19(+):55987699-55995854	89887	1042.09	5268.67
GSHG0023969	PPWD1	down	5.05	1.45e-111	2.6e-110	chr5(+):64859063-64883375	23398	1993.44	395.34
GSHG0143172	--	down	5.05	0.0137	0.0262	chr7(-):44066014-44066045	--	10.45	2.02
GSHG0027850	ZNF212	up	5.03	5.41e-179	1.83e-177	chr7(+):148936742-148952686	7988	475.5	2390.05
GSHG0126699	--	up	5.03	0.0328	0.0586	chr5(+):21470397-21470428	--	1.16	5.66
GSHG0001556	--	up	5.02	4.22e-71	4.66e-70	chr1(+):235494503-235496382	--	402.25	2016.73
GSHG0147654	--	up	5.02	0.0334	0.0596	chr13(-):20251763-20251792	--	1.7	8.57
GSHG0023294	--	up	5.02	2.68e-106	4.49e-105	chr4(-):69186608-69187852	--	170.65	858.07
GSHG0045823	STRADB	down	5.02	1.5e-87	2.05e-86	chr2(+):202316392-202345574	55437	728.81	144.57
GSHG0137693	--	down	5.02	0.0307	0.0552	chr17(+):80447121-80447152	--	8.49	1.72
GSHG0003434	SLC29A3	down	5.01	1.22e-33	7.53e-33	chr10(+):73079010-73123145	55315	278.38	54.98
GSHG0033807	HSPB2-C11orf52 // HSPB2 // C11orf52	down	5.01	8.77e-66	9.03e-65	chr11(+):111782966-111797594	100528019, 3316, 91894	768.29	152.38
GSHG0007799	SLC8B1	down	5.01	3.55e-15	1.4e-14	chr12(-):113736572-113772973	80024	126.96	25.58
GSHG0140466	--	up	5	0	0	chr22(-):38692212-38694061	--	959.81	4800.07
GSHG0012126	--	up	5	8.14e-19	3.56e-18	chr17(+):2574352-2577029	--	29.77	148.89
GSHG0027644	CBLL1	up	4.99	0	0	chr7(+):107384142-107402111	79872	1178.7	5880.12
GSHG0134263	--	up	4.99	0	0	chr1(+):235492241-235493335	--	3778.2	18843
GSHG0044690	MIR4292	up	4.98	1.32e-09	4.24e-09	chr9(+):139725409-139725475	100422860	12.51	62.05
GSHG0127932	--	up	4.97	0.0128	0.0246	chr2(-):158236916-158236947	--	1.7	8.48
GSHG0012842	METTL23	down	4.97	9.41e-118	1.8e-116	chr17(+):74722912-74729963	124512	1441.74	290.12
GSHG0008984	LIN52	down	4.97	3.74e-107	6.31e-106	chr14(+):74551499-74667117	91750	1296.22	261.36
GSHG0002296	SASS6	down	4.97	8.53e-118	1.63e-116	chr1(-):100549104-100598651	163786	1628.56	327.35
GSHG0011584	LINC01569	down	4.97	4.43e-30	2.54e-29	chr16(-):4295826-4303790	100507501	314.27	64.02
GSHG0015885	PLAUR	down	4.96	2.04e-16	8.37e-16	chr19(-):44150248-44174699	5329	128.09	26.18
GSHG0018221	OSGEPL1	down	4.96	8.49e-128	1.81e-126	chr2(-):190611386-190627953	64172	1239.47	249.57
GSHG0022917	MIR4453HG // MIR4453	up	4.95	0	0	chr4(+):153457416-153460414	100616193, 54553	1057.2	5227.57
GSHG0007860	--	up	4.94	4.01e-48	3.18e-47	chr12(-):121209369-121211307	--	92.07	456.44
GSHG0003368	ASAH2B	down	4.94	5.3e-45	3.99e-44	chr10(+):52499448-52516948	653308	386.32	77.74
GSHG0007771	GIT2	down	4.93	8.06e-142	1.94e-140	chr12(-):110367599-110434194	9815	1519.76	308.27
GSHG0035473	SNORD97	up	4.92	0.000202	0.000475	chr11(-):10823014-10823155	692223	5.05	25.02
GSHG0135738	--	up	4.92	3.28e-11	1.12e-10	chr12(-):49580398-49580421	--	14.12	69.5
GSHG0000285	PIGV	down	4.92	3.89e-78	4.68e-77	chr1(+):27114454-27124892	55650	1456.82	295.64
GSHG0029227	TBC1D31	down	4.92	8.98e-61	8.6e-60	chr8(+):124084859-124164390	93594	768.13	156.64
GSHG0008443	MRPS31	down	4.92	1.16e-113	2.11e-112	chr13(-):41303430-41345347	10240	1017.09	206.39
GSHG0015781	ZNF573	down	4.91	2.27e-39	1.56e-38	chr19(-):38229203-38307940	126231	493.18	100.88
GSHG0008564	SPRY2	up	4.89	0	0	chr13(-):80910111-80915250	10253	1338.69	6545.37
GSHG0043636	SNORA22	up	4.89	1.5e-11	5.2e-11	chr7(+):65220513-65220646	677807	21.58	106.03
GSHG0000454	IPO13	down	4.89	8.89e-184	3.13e-182	chr1(+):44412478-44433693	9670	2066.65	422.7
GSHG0033497	ZNF713	down	4.88	4.5e-73	5.09e-72	chr7(+):55954970-56009916	349075	719.27	147.85
GSHG0133081	WASIR2	down	4.88	1.45e-09	4.64e-09	chr16(+):72916-75114	100132169	58.94	11.85
GSHG0022775	CYP2U1	down	4.88	7.84e-39	5.33e-38	chr4(+):108852710-108874621	113612	314.22	64.05
GSHG0000704	CCDC18	down	4.88	2.34e-102	3.78e-101	chr1(+):93646078-93744286	343099	962.22	196.77
GSHG0041215	MIR3619	up	4.87	0.000718	0.0016	chr22(+):46486924-46487006	100500828	4.2	20.44
GSHG0134123	--	up	4.87	1.31e-05	3.36e-05	chr1(+):156169460-156169545	--	5.77	27.8
GSHG0030548	CACFD1	down	4.87	1.18e-144	2.9e-143	chr9(+):136325087-136335970	11094	1336.41	274.76
GSHG0003623	SLF2	down	4.87	3.92e-221	1.84e-219	chr10(+):102658537-102724893	55719	2445.43	503.85
GSHG0043969	--	up	4.86	0.0221	0.0409	chr7(-):100483912-100483937	--	1.75	8.34
GSHG0025757	--	up	4.86	3.01e-37	1.98e-36	chr6(+):43555963-43559767	--	152.7	740.06
GSHG0019872	RAB36	down	4.86	6.81e-43	4.96e-42	chr22(+):23487511-23507828	9609	373.48	77.05
GSHG0028471	ATXN7L1	down	4.86	1.09e-71	1.21e-70	chr7(-):105245221-105530029	222255	575.14	118.59
GSHG0124450	--	up	4.85	0.00122	0.00266	chr3(+):150288212-150288283	--	3.88	18.95
GSHG0099801	--	up	4.85	0.0233	0.0429	chr5(-):180613492-180615122	--	1.97	9.55
GSHG0019250	SPATA2	up	4.85	0	0	chr20(-):48519931-48532080	9825	1323.14	6416.15
GSHG0132569	CYP4F35P	down	4.85	4.86e-27	2.61e-26	chr18(+):14337422-14342523	284233	443.58	91.67
GSHG0136753	--	down	4.85	1.05e-48	8.41e-48	chr15(-):72114640-72115963	--	410.61	83.9
GSHG0103361	--	down	4.85	0.00237	0.00502	chr19(-):22573094-22573144	--	14.22	2.91
GSHG0011129	ZNF646	up	4.83	0	0	chr16(+):31085743-31094831	9726	2066.42	9983.56
GSHG0009563	PPP4R3A	up	4.83	0	0	chr14(-):91923825-91976828	55671	4160.26	20090.9
GSHG0014880	ZNF793	down	4.82	2.01e-69	2.17e-68	chr19(+):37997841-38034237	390927	621.43	129.26
GSHG0022676	CCNG2	up	4.81	1.02e-232	5.23e-231	chr4(+):78078357-78354540	901	645.29	3101.88
GSHG0145189	B3GNT10	down	4.81	6.02e-37	3.95e-36	chr9(+):123555774-123564006	100288842	419.09	86.79
GSHG0043692	MIR4653	up	4.79	1.93e-14	7.43e-14	chr7(+):100802754-100802836	100616117	22.1	105.81
GSHG0009641	--	up	4.79	1.02e-13	3.83e-13	chr14(-):103798011-103798704	--	29.18	139.13
GSHG0004797	ZNF408	up	4.79	0	0	chr11(+):46722317-46729023	79797	1135.11	5426.73
GSHG0013843	CCDC57	down	4.79	5.77e-44	4.27e-43	chr17(-):80059330-80170754	284001	403.24	84.63
GSHG0015013	MARK4	down	4.79	7.55e-126	1.57e-124	chr19(+):45754516-45808541	57787	1155.59	240.94
GSHG0100192	HCG15	down	4.79	2.05e-32	1.23e-31	chr6(+):28952526-28956344	414761	295.93	62.02
GSHG0001686	LOC100129534	down	4.79	2.26e-49	1.82e-48	chr1(-):2281853-2284100	100129534	847.27	176.43
GSHG0009143	TNFAIP2	down	4.78	2.71e-18	1.17e-17	chr14(+):103592664-103603776	7127	132.69	27.93
GSHG0000286	ZDHHC18	down	4.78	1.68e-130	3.67e-129	chr1(+):27153201-27182211	84243	1012.03	209.87
GSHG0016357	EHD3	down	4.78	5.8e-10	1.89e-09	chr2(+):31456878-31491260	30845	119.06	24.72
GSHG0021608	EPM2AIP1	up	4.77	1e-305	1e-303	chr3(-):37027357-37034795	9852	8021.29	38239.2
GSHG0136790	--	up	4.77	7.47e-37	4.89e-36	chr15(-):83652803-83654866	--	78.31	371.8
GSHG0011295	PSKH1	down	4.76	2.07e-78	2.5e-77	chr16(+):67927175-67963580	5681	1052.64	220.65
GSHG0118757	--	down	4.76	8.04e-22	3.8e-21	chr9(+):90792610-90794628	--	219.71	45.66
GSHG0019577	BAGE2 // TPTE // BAGE5 // BAGE // BAGE3 // BAGE4	down	4.76	5.87e-81	7.33e-80	chr21(-):10906187-11098983	574, 7179, 85316, 85317, 85318, 85319	833.87	174.77
GSHG0005618	PLEKHA7	down	4.75	5.3e-176	1.74e-174	chr11(-):16798845-17035963	144100	1386.86	292.53
GSHG0146436	--	up	4.74	2.57e-09	8.14e-09	chr1(-):10002937-10003112	--	14.27	67.54
GSHG0035193	MIR4482	up	4.74	2.41e-06	6.49e-06	chr10(-):106028080-106028177	100616323	8.72	41.39
GSHG0027553	CPSF4	down	4.74	2.43e-236	1.29e-234	chr7(+):99030986-99055001	10898	2195.6	463.29
GSHG0140186	--	up	4.73	3.34e-24	1.68e-23	chr22(+):29196697-29197212	--	63.07	297.87
GSHG0038825	--	up	4.72	0.013	0.025	chr17(+):8377887-8377914	--	2.6	12.15
GSHG0029619	VCPIP1	up	4.72	0	0	chr8(-):67540724-67579483	80124	2727.82	12876.9
GSHG0136779	--	up	4.72	5.7e-141	1.36e-139	chr15(-):80212623-80214429	--	412.44	1945.69
GSHG0004126	DNA2	down	4.72	5.69e-51	4.71e-50	chr10(-):70173822-70231878	1763	501.65	106.49
GSHG0012664	DGKE	down	4.72	1.77e-22	8.5e-22	chr17(+):54911460-54946034	8526	174.75	36.56
GSHG0030276	PTPDC1	down	4.72	6.17e-58	5.67e-57	chr9(+):96793070-96872136	138639	547.19	115.86
GSHG0020958	ZNF654	up	4.71	1.95e-124	3.99e-123	chr3(+):88108435-88193808	55279	830.79	3905.49
GSHG0030509	USP20	down	4.71	2.52e-217	1.15e-215	chr9(+):132597696-132644116	10868	2359.9	500.81
GSHG0102063	--	up	4.69	0.00645	0.013	chr1(+):151660219-151660250	--	2.51	11.93
GSHG0014604	ZNF844	up	4.69	4.57e-172	1.46e-170	chr19(+):12175514-12360320	284391	384.08	1800.36
GSHG0145708	ELL3	down	4.69	4.46e-88	6.11e-87	chr15(-):44064798-44069741	80237	1008.95	216.13
GSHG0004925	CSKMT	down	4.69	1.38e-69	1.49e-68	chr11(+):62432778-62435952	751071	563.68	120.92
GSHG0022364	--	up	4.68	5.21e-96	7.81e-95	chr3(-):196691626-196693680	--	249.31	1168.47
GSHG0011386	CMIP	down	4.68	4.46e-150	1.15e-148	chr16(+):81478775-81745367	80790	1076.74	230.44
GSHG0023191	ARAP2	down	4.68	4.26e-30	2.44e-29	chr4(-):35949844-36246129	116984	313.27	66.32
GSHG0040191	--	up	4.67	0.0164	0.0308	chr1(-):16931272-16931299	--	1.7	7.92
GSHG0014960	ZNF526	up	4.67	1.15e-285	8.99e-284	chr19(+):42724423-42732353	116115	1401.55	6540.59
GSHG0011126	STX4	down	4.67	4.05e-129	8.71e-128	chr16(+):31044353-31051471	6810	1136.85	243.67
GSHG0031955	PUDP	down	4.67	8.23e-45	6.17e-44	chrX(-):6966957-7066231	8226	708.43	151.38
GSHG0030991	AAED1	down	4.67	1.23e-19	5.47e-19	chr9(-):99403534-99417599	195827	195.52	41.72
GSHG0139720	--	down	4.66	2.92e-05	7.33e-05	chr20(+):43559436-43559512	--	29.55	6.48
GSHG0033056	ZNF302	down	4.66	9.17e-94	1.34e-92	chr19(+):35168544-35177302	55900	1521.46	327.75
GSHG0027216	MPP6	down	4.66	1.01e-125	2.1e-124	chr7(+):24612965-24733314	51678	1227.87	264.22
GSHG0015018	FOSB	up	4.65	3.15e-109	5.48e-108	chr19(+):45971253-45978437	2354	207.48	963.1
GSHG0121351	--	up	4.65	0.00615	0.0124	chr16(+):734906-734981	--	3.13	14.47
GSHG0002877	PLEKHA6	down	4.65	6.93e-255	4.24e-253	chr1(-):204187980-204329057	22874	10580.9	2273.64
GSHG0010445	NEDD4	down	4.65	5.3e-86	7.08e-85	chr15(-):56119115-56285944	4734	754.09	162.04
GSHG0000760	PRPF38B	up	4.64	0	0	chr1(+):109234932-109245552	55119	6039.24	28033.8
GSHG0031211	LOC100272217	up	4.64	3.03e-81	3.81e-80	chr9(-):133452739-133454881	100272217	179.62	834.24
GSHG0029618	MYBL1	down	4.64	1.52e-54	1.33e-53	chr8(-):67474410-67525484	4603	549.21	118.48
GSHG0016703	UNC50	down	4.63	2.01e-142	4.84e-141	chr2(+):99225011-99234978	25972	1369.33	296.75
GSHG0003211	MCM10	down	4.63	0	0	chr10(+):13203554-13253095	55388	3248.15	702.23
GSHG0146153	--	up	4.62	0.023	0.0424	chr1(+):6692736-6692790	--	1.96	9.07
GSHG0025665	ANKS1A	down	4.62	3.84e-85	5.08e-84	chr6(+):34857038-35085319	23294	607.59	131.86
GSHG0018645	LOC100134868	down	4.62	1.69e-15	6.72e-15	chr20(+):25967947-26003901	100134868	163.98	35.74
GSHG0029967	ZNF34	up	4.61	6.36e-217	2.9e-215	chr8(-):145997611-146012730	80778	522.24	2412.67
GSHG0028239	GS1-124K5.11	up	4.61	3.7e-185	1.31e-183	chr7(-):65964252-66057394	493754	499.01	2306.64
GSHG0019826	LINC01311	up	4.61	1.5e-69	1.62e-68	chr22(+):19158908-19160344	100652736	221.81	1020.3
GSHG0014606	ZNF136	up	4.61	2.23e-228	1.12e-226	chr19(+):12273862-12300696	7695	745.86	3441.78
GSHG0001532	ARV1	down	4.61	3.38e-47	2.63e-46	chr1(+):231114788-231136471	64801	433.78	93.81
GSHG0005690	ELF5	down	4.61	1.05e-19	4.68e-19	chr11(-):34500338-34535352	2001	202.89	43.95
GSHG0002562	--	up	4.6	4.17e-50	3.39e-49	chr1(-):154189444-154191927	--	132.73	610.96
GSHG0028731	--	up	4.6	4.73e-27	2.54e-26	chr7(-):151165004-151167023	--	69.39	318.21
GSHG0005847	STX5	down	4.6	1.59e-89	2.21e-88	chr11(-):62574332-62599563	6811	914.49	199.31
GSHG0041576	SNORA6	up	4.59	4.36e-27	2.34e-26	chr3(+):39449882-39450030	574040	57.87	266.26
GSHG0145881	KLHL23	down	4.59	4.68e-110	8.2e-109	chr2(+):170590356-170608394	151230	958.58	208.96
GSHG0028690	EZH2	down	4.59	1.62e-255	9.98e-254	chr7(-):148504464-148581441	2146	8002.27	1743.27
GSHG0024359	GRPEL2	up	4.58	3.12e-162	9.04e-161	chr5(+):148724977-148734146	134266	336	1538.2
GSHG0043746	--	up	4.58	0.00279	0.00587	chr7(+):150798757-150798782	--	2.29	10.31
GSHG0008845	SAMD4A	down	4.58	1.26e-56	1.14e-55	chr14(+):55034330-55260033	23034	408.49	88.69
GSHG0011787	ZNF668	up	4.57	4.18e-180	1.43e-178	chr16(-):31072164-31085641	79759	520.83	2380.04
GSHG0002916	YOD1	up	4.57	1.63e-53	1.4e-52	chr1(-):207217194-207226325	55432	5415.12	24749.4
GSHG0001242	MR1	down	4.57	1.5e-17	6.34e-17	chr1(+):181002561-181031074	3140	149.51	32.78
GSHG0013852	CYBC1	down	4.57	9.03e-91	1.27e-89	chr17(-):80400465-80408707	79415	770.26	169.04
GSHG0027089	TCTE3	up	4.56	7.97e-38	5.31e-37	chr6(-):170140213-170151679	6991	77.65	354.39
GSHG0146008	HSPBAP1	down	4.56	2.57e-21	1.2e-20	chr3(-):122458844-122512666	79663	162.32	35.5
GSHG0019285	PPP4R1L	up	4.55	7.29e-24	3.63e-23	chr20(-):56806189-56884495	55370	44.76	202.85
GSHG0137008	--	up	4.55	3.03e-46	2.33e-45	chr16(+):645889-647937	--	97.56	445.33
GSHG0009654	--	up	4.55	3.77e-29	2.11e-28	chr14(-):105281911-105282241	--	49.19	223.71
GSHG0012080	--	up	4.55	2.56e-212	1.12e-210	chr16(-):89281620-89284061	--	699.21	3180.89
GSHG0028552	GCC1	up	4.55	0	0	chr7(-):127220683-127225654	79571	2099.4	9554.39
GSHG0139070	--	down	4.55	3.49e-18	1.5e-17	chr2(+):152336796-152338676	--	282.41	61.95
GSHG0151680	--	up	4.54	5.64e-25	2.88e-24	chr7(+):138916086-138916133	--	38.59	175.07
GSHG0019190	OSER1	up	4.53	0	0	chr20(-):42824583-42839546	51526	1275.68	5783.33
GSHG0029332	LRRC14	up	4.53	9.16e-192	3.41e-190	chr8(+):145743349-145750557	9684	500.81	2269.64
GSHG0024679	ZNF622	up	4.53	0	0	chr5(-):16451629-16465906	90441	1178.5	5330.87
GSHG0029933	PYCR3	down	4.53	1.45e-115	2.71e-114	chr8(-):144685394-144691943	65263	1235.11	271.86
GSHG0028853	SH2D4A	down	4.53	4.71e-162	1.36e-160	chr8(+):19171081-19253728	63898	1604.75	355.16
GSHG0014256	ZNF24	up	4.52	0	0	chr18(-):32912172-32924431	7572	3096.49	13993
GSHG0013599	MKS1	down	4.52	5.86e-64	5.9e-63	chr17(-):56282797-56296966	54903	609.15	135.02
GSHG0041786	MKRN2OS	down	4.51	1.48e-24	7.48e-24	chr3(-):12581302-12586963	100129480	160.96	35.65
GSHG0015605	HAUS8	down	4.49	9.63e-118	1.84e-116	chr19(-):17160541-17186415	93323	1428.09	318.57
GSHG0113144	LOC100132249	up	4.48	4.53e-18	1.94e-17	chr9(-):66490072-66494188	100132249	316.14	1416.08
GSHG0022966	MSMO1	up	4.48	3.76e-132	8.33e-131	chr4(+):166248818-166264312	6307	4914.64	22016
GSHG0135121	--	up	4.48	5.17e-113	9.43e-112	chr11(+):779617-780755	--	289.4	1293.63
GSHG0000100	--	up	4.48	1.55e-40	1.09e-39	chr1(+):9635835-9637553	--	113.43	507.06
GSHG0033560	ZNF707 // LOC101928160	up	4.48	8.37e-198	3.24e-196	chr8(+):144766622-144796066	101928160, 286075	617.18	2760.19
GSHG0009955	SMAD3	down	4.48	1.62e-47	1.27e-46	chr15(+):67358183-67487533	4088	431.77	96.98
GSHG0008359	CENPJ	down	4.48	1.25e-74	1.44e-73	chr13(-):25456414-25497027	55835	736.56	164.42
GSHG0144181	--	up	4.47	0.0028	0.00588	chr16(-):33503768-33503799	--	3.41	15.21
GSHG0003492	ZMIZ1	down	4.47	4.35e-115	8.08e-114	chr10(+):80828792-81076285	57178	1140.3	254.35
GSHG0002779	KIAA1614-AS1	down	4.47	2.77e-25	1.43e-24	chr1(-):180918829-180924023	103344928	226.23	50.35
GSHG0013554	FAM117A	down	4.46	6.86e-37	4.49e-36	chr17(-):47787687-47865937	81558	305.62	68.52
GSHG0018070	STAM2	down	4.46	1.07e-45	8.13e-45	chr2(-):152973316-153032506	10254	412.27	92.47
GSHG0018696	ITCH	down	4.46	2.31e-277	1.7e-275	chr20(+):32951041-33099578	83737	2841.78	636.14
GSHG0013521	PRR15L	down	4.46	1.65e-29	9.31e-29	chr17(-):46029336-46035243	79170	465.07	104.64
GSHG0022449	LOC93622	up	4.45	5.86e-44	4.34e-43	chr4(+):6675171-6677775	93622	102.52	456.56
GSHG0044445	--	up	4.45	2.88e-05	7.23e-05	chr8(-):144678110-144678137	--	6.75	30.11
GSHG0014489	UHRF1	down	4.44	0	0	chr19(+):4903092-4962164	29128	6447.59	1453.12
GSHG0027288	EEPD1	down	4.44	3.94e-29	2.21e-28	chr7(+):36192836-36341152	80820	296.23	67.33
GSHG0010969	ERCC4	down	4.44	1.85e-31	1.09e-30	chr16(+):14014013-14046205	2072	298.13	66.59
GSHG0002970	RAB3GAP2	down	4.44	1.58e-237	8.42e-236	chr1(-):220321610-220445843	25782	2627.43	592.18
GSHG0023015	PRIMPOL	down	4.44	1.99e-104	3.27e-103	chr4(+):185570767-185616113	201973	1204	272.6
GSHG0020403	CBX7	down	4.44	4e-297	3e-295	chr22(-):39526790-39548679	23492	4295.62	969.59
GSHG0049066	MHENCR	up	4.43	1.3e-75	1.52e-74	chr20(+):62258588-62260177	100505771	258.44	1147.49
GSHG0136229	--	down	4.43	1.19e-36	7.73e-36	chr14(-):58736161-58738024	--	482.5	109.78
GSHG0120603	--	up	4.42	0.00105	0.00232	chr13(+):28006235-28006321	--	4.56	19.94
GSHG0004304	--	up	4.42	1.83e-94	2.69e-93	chr10(-):101376349-101379138	--	262.52	1160.5
GSHG0149859	--	up	4.42	1.24e-56	1.12e-55	chr20(-):277919-280957	--	176.83	781.57
GSHG0140902	--	down	4.42	7.06e-130	1.53e-128	chr3(-):44533259-44536230	--	971.25	219.16
GSHG0017650	FAM161A	down	4.42	1.94e-53	1.66e-52	chr2(-):62051983-62081278	84140	495.07	111.08
GSHG0001987	YRDC	up	4.41	0	0	chr1(-):38268614-38273867	79693	2469.82	10897.5
GSHG0024057	JMY	up	4.41	5.44e-148	1.37e-146	chr5(+):78531925-78623036	133746	488.78	2156.09
GSHG0146769	--	up	4.41	1.62e-20	7.39e-20	chr10(+):62560321-62561352	--	49.79	219.07
GSHG0011308	TANGO6	down	4.41	2.07e-74	2.37e-73	chr16(+):68877507-69119083	79613	814.56	184.16
GSHG0133132	SNHG10 // SCARNA13	up	4.4	5.03e-191	1.86e-189	chr14(-):95998648-96001209	283596, 677768	801.75	3526.01
GSHG0123409	--	up	4.4	0.0227	0.0418	chr2(-):180633997-180634037	--	1.47	6.28
GSHG0017747	LOXL3	down	4.4	1.59e-38	1.07e-37	chr2(-):74759385-74781122	84695	373.85	84.69
GSHG0020000	CDC42EP1	down	4.4	3.99e-236	2.11e-234	chr22(+):37956471-37965408	11135	3103.03	704.88
GSHG0030541	GTF3C5	down	4.4	0	0	chr9(+):135906062-135933890	9328	3106.61	706.73
GSHG0010905	CLUAP1	down	4.4	1.3e-90	1.83e-89	chr16(+):3550931-3589046	23059	919.6	209.06
GSHG0030455	ZBTB43	up	4.39	0	0	chr9(+):129567285-129600489	23099	1706.39	7488.67
GSHG0004679	GTF2H1	down	4.39	6.88e-135	1.55e-133	chr11(+):18343816-18388590	2965	1879.33	427.31
GSHG0036082	SNORD133	up	4.38	3.05e-09	9.61e-09	chr12(+):50850354-50850569	106633800	14.77	64.53
GSHG0002650	IGSF9	down	4.38	2.71e-258	1.7e-256	chr1(-):159896829-159915394	57549	3439.62	785.76
GSHG0010944	--	up	4.37	0	0	chr16(+):9201096-9207037	--	4940.85	21570.2
GSHG0137985	--	down	4.37	4.46e-10	1.46e-09	chr17(-):60214531-60215045	--	67.84	15.52
GSHG0006073	SYTL2	down	4.37	4e-134	8.99e-133	chr11(-):85405264-85522202	54843	2413.17	553.87
GSHG0027301	YAE1D1	down	4.37	3.95e-125	8.19e-124	chr7(+):39605975-39651688	57002	1317.16	301.53
GSHG0018834	PARD6B	up	4.36	1.42e-61	1.38e-60	chr20(+):49348081-49373280	84612	407.55	1776.97
GSHG0001973	LSM10	down	4.36	5.47e-215	2.44e-213	chr1(-):36859021-36863560	84967	1873.8	430.39
GSHG0140151	LOC100507599	up	4.35	2.27e-110	4.01e-109	chr22(+):26908498-26910531	100507599	297.91	1298.94
GSHG0135010	SNORA11F	up	4.35	1.26e-77	1.51e-76	chr10(-):74885761-74885965	109617000	225.57	979.48
GSHG0139328	--	up	4.35	4.53e-05	0.000112	chr2(-):65659662-65659696	--	5.96	25.77
GSHG0000170	FBLIM1	down	4.35	7.7e-19	3.36e-18	chr1(+):16083154-16113088	54751	182.9	42.04
GSHG0023265	AASDH	down	4.35	2.89e-79	3.53e-78	chr4(-):57204453-57253674	132949	987	225.79
GSHG0025027	ZNF608	down	4.35	3.83e-26	2.01e-25	chr5(-):123972610-124084500	57507	188.47	43.68
GSHG0026565	STK38	down	4.35	2.04e-67	2.14e-66	chr6(-):36461662-36515293	11329	1503.77	345.84
GSHG0047139	--	down	4.35	4.83e-33	2.94e-32	chr11(-):60796404-60810707	--	296.86	68.06
GSHG0015524	ZNF625-ZNF20 // ZNF20 // ZNF625	up	4.33	9.98e-264	6.7e-262	chr19(-):12242165-12267546	100529855, 7568, 90589	774.07	3353.88
GSHG0137513	--	up	4.33	0.0127	0.0244	chr17(+):8385971-8385996	--	2.81	12.22
GSHG0002443	GNRHR2	up	4.33	9.25e-67	9.64e-66	chr1(-):145509752-145516076	114814	204.46	883.91
GSHG0131506	--	up	4.33	0.00248	0.00525	chrX(-):53429154-53429226	--	5.39	23.25
GSHG0152077	--	up	4.33	5.73e-35	3.61e-34	chr8(-):67341249-67343441	--	93.05	403.05
GSHG0015309	SBNO2	down	4.33	4.57e-109	7.93e-108	chr19(-):1107634-1174282	22904	1138	263.52
GSHG0036051	--	down	4.33	5.55e-18	2.37e-17	chr12(+):13102633-13103458	--	129.28	29.97
GSHG0019512	PDE9A	down	4.33	1.44e-67	1.52e-66	chr21(+):44073862-44195616	5152	747.71	172.96
GSHG0020959	C3orf38	up	4.32	0	0	chr3(+):88198893-88207113	285237	2291.04	9902.03
GSHG0018868	STX16-NPEPL1 // STX16 // NPEPL1	down	4.32	1.5e-115	2.79e-114	chr20(+):57226309-57290900	100534593, 79716, 8675	1012.47	234.43
GSHG0010713	PEX11A	down	4.32	7.14e-40	4.96e-39	chr15(-):90224762-90234037	8800	484.02	111.44
GSHG0025722	FOXP4	down	4.32	4.65e-114	8.54e-113	chr6(+):41514164-41570121	116113	1048.01	243.88
GSHG0130570	--	up	4.31	0.0453	0.0789	chr1(+):142619274-142619305	--	1.67	7.3
GSHG0022354	PCYT1A	down	4.31	1.44e-146	3.57e-145	chr3(-):195964616-196014623	5130	1418.94	327.68
GSHG0024017	--	up	4.3	1.6e-46	1.24e-45	chr5(+):70939993-70941891	--	116.88	502.71
GSHG0040863	SNORD12	up	4.3	4.09e-07	1.15e-06	chr20(+):47897152-47897309	692057	16.2	68.94
GSHG0013223	FAM222B	up	4.3	0	0	chr17(-):27082996-27169857	55731	7594.86	32653.9
GSHG0028146	--	down	4.3	8.03e-45	6.02e-44	chr7(-):43654777-43657547	--	592.17	138.51
GSHG0000733	MFSD14A	up	4.29	0	0	chr1(+):100503653-100548927	64645	918.2	3934.1
GSHG0019128	--	up	4.28	2.33e-36	1.51e-35	chr20(-):33101875-33104072	--	94.13	403.9
GSHG0014572	PDE4A	down	4.28	4.95e-81	6.19e-80	chr19(+):10527449-10580307	5141	775.92	182.22
GSHG0043561	--	up	4.27	0.00677	0.0135	chr7(+):816918-816947	--	3.6	15.51
GSHG0140111	--	down	4.27	3.6e-69	3.87e-68	chr22(+):18214961-18217980	--	625.33	146.79
GSHG0005013	TMEM151A	down	4.27	1.28e-46	9.9e-46	chr11(+):66059341-66064133	256472	500.19	117.31
GSHG0029556	THAP1	up	4.25	3.23e-234	1.67e-232	chr8(-):42691814-42698474	55145	1084.33	4609.17
GSHG0046266	RPS14P3	up	4.25	8.76e-23	4.25e-22	chr1(+):19934301-19935136	644068	38.21	163.29
GSHG0145022	RBAK-RBAKDN // RBAK // RBAKDN	up	4.25	2.77e-222	1.31e-220	chr7(+):5085452-5112853	100533952, 389458, 57786	3974.55	16869.4
GSHG0017173	SMARCAL1	down	4.25	5.19e-123	1.05e-121	chr2(+):217277137-217347772	50485	1206.53	284.94
GSHG0006359	CCDC77	down	4.25	9.87e-133	2.2e-131	chr12(+):498514-551804	84318	1553.37	366.54
GSHG0029086	RDH10	down	4.25	9.85e-26	5.12e-25	chr8(+):74206837-74237520	157506	268.49	62.6
GSHG0027443	LIMK1	down	4.25	3.35e-277	2.46e-275	chr7(+):73498107-73536854	3984	2439.55	574.43
GSHG0027008	FBXO5	up	4.24	3.1e-260	1.99e-258	chr6(-):153291652-153304754	26271	1534.68	6508.3
GSHG0145843	--	up	4.24	0	0	chr19(-):10761822-10764517	--	4067.43	17231.6
GSHG0138070	--	up	4.24	8.23e-279	6.14e-277	chr17(-):79668355-79670330	--	892.93	3778.65
GSHG0014633	CC2D1A	down	4.24	3.39e-195	1.29e-193	chr19(+):14003993-14041697	54862	2703.48	637.77
GSHG0034588	SNORD81	up	4.23	2.94e-05	7.37e-05	chr1(-):173833284-173833360	26769	10.85	45.67
GSHG0140254	--	up	4.23	0.00164	0.00353	chr22(+):46474935-46474984	--	3.4	14.41
GSHG0012208	CYB5D1	up	4.23	0	0	chr17(+):7761045-7765598	124637	4539.77	19186.3
GSHG0145626	CREBZF	up	4.23	3.11e-169	9.64e-168	chr11(-):85368608-85376182	58487	2920.78	12337.1
GSHG0014456	ZNF57	up	4.23	1.94e-182	6.76e-181	chr19(+):2900896-2918467	126295	483.71	2041.3
GSHG0013043	DVL2	down	4.23	0	0	chr17(-):7128591-7137864	1856	4044.19	954.18
GSHG0006079	FZD4	down	4.23	2.54e-119	4.94e-118	chr11(-):86656717-86666440	8322	1498.92	355.67
GSHG0009768	BUB1B // BUB1B-PAK6 // PAK6	down	4.23	0	0	chr15(+):40453210-40569687	106821730, 56924, 701	9880.2	2335.24
GSHG0001269	SWT1	down	4.23	9.59e-25	4.88e-24	chr1(+):185126192-185260912	54823	304.67	72.44
GSHG0029058	RRS1	up	4.22	0	0	chr8(+):67341263-67342966	23212	6011.81	25354.4
GSHG0013298	--	up	4.22	1.05e-39	7.27e-39	chr17(-):34897582-34900730	--	104.77	441.67
GSHG0015836	C19orf54	down	4.22	2.11e-81	2.65e-80	chr19(-):41246761-41256458	284325	706.38	166.89
GSHG0152096	LOC105375690	down	4.22	5.79e-61	5.57e-60	chr8(-):104493508-104514138	105375690	1041.72	247.05
GSHG0015113	ZNF473	up	4.21	0	0	chr19(+):50529150-50552036	25888	3320.14	13995.9
GSHG0141697	--	up	4.21	0.0468	0.0813	chr5(-):878563-878594	--	1.7	7.17
GSHG0139351	--	down	4.21	1.8e-10	6e-10	chr2(-):75155397-75156763	--	210.21	49.91
GSHG0145754	--	up	4.2	4.98e-291	4.07e-289	chr16(-):69934429-70285848	--	2810.14	11803.2
GSHG0033315	ZNF581	up	4.2	5.17e-224	2.5e-222	chr19(+):56146825-56156988	51545	1256.37	5279.06
GSHG0014871	ZNF420	up	4.2	1.45e-114	2.68e-113	chr19(+):37569124-37621269	147923	473.17	1988.21
GSHG0008062	WBP4	down	4.2	1.17e-98	1.82e-97	chr13(+):41635393-41658145	11193	897.08	213.39
GSHG0000082	PHF13	up	4.19	3.79e-125	7.86e-124	chr1(+):6673745-6684093	148479	326.63	1369.48
GSHG0015812	EID2B	up	4.19	2.42e-63	2.42e-62	chr19(-):40021630-40023507	126272	298.75	1248.58
GSHG0009930	SNX22	down	4.19	7.18e-17	2.98e-16	chr15(+):64443914-64449680	79856	204.77	49.05
GSHG0005864	RCOR2	down	4.19	3.62e-128	7.74e-127	chr11(-):63678694-63684659	283248	1069.65	256.3
GSHG0023364	HNRNPDL	up	4.18	0	0	chr4(-):83343718-83351378	9987	10636.3	44458.5
GSHG0029096	CRISPLD1	down	4.18	1.24e-17	5.24e-17	chr8(+):75896708-75946798	83690	174.55	41.57
GSHG0011517	C16orf91	up	4.17	1.32e-212	5.79e-211	chr16(-):1469746-1479353	283951	1382.26	5765.27
GSHG0009328	KLHL28	up	4.17	3e-100	4.76e-99	chr14(-):45393514-45431179	54813	521.55	2176.59
GSHG0135009	--	up	4.17	4.94e-98	7.62e-97	chr10(-):74884659-74885290	--	304.41	1268.55
GSHG0003257	THNSL1	down	4.17	1.3e-179	4.43e-178	chr10(+):25305508-25315591	79896	2403.68	577.92
GSHG0020376	MFNG // CARD10	down	4.17	1.59e-231	8.14e-230	chr22(-):37865101-37915378	29775, 4242	3620.03	867.74
GSHG0043685	--	up	4.16	8.47e-05	0.000205	chr7(+):99948276-99948352	--	8.82	36.58
GSHG0122385	--	down	4.16	0.0108	0.021	chr12(+):20707071-20707149	--	12.21	2.92
GSHG0006770	KIF5A	down	4.16	4.8e-60	4.56e-59	chr12(+):57943775-57980415	3798	594.03	142.81
GSHG0003074	LINC01139	down	4.16	4.76e-37	3.12e-36	chr1(-):238643686-238649323	339535	260.75	62.34
GSHG0019268	ZNF217	up	4.15	0	0	chr20(-):52183612-52210801	7764	4744.89	19682
GSHG0002268	BCAR3	down	4.15	3.33e-31	1.95e-30	chr1(-):94027298-94312718	8412	297.44	71.36
GSHG0024569	SLC12A7	down	4.15	6.28e-223	3e-221	chr5(-):1050491-1112172	10723	2966.91	715.15
GSHG0009644	BAG5	up	4.14	0	0	chr14(-):104022881-104029151	9529	5283.9	21895.3
GSHG0151925	--	up	4.14	0.0388	0.0685	chr8(+):38112452-38112492	--	1.43	5.87
GSHG0133615	--	down	4.14	0.00109	0.00238	chr1(-):143421782-143421855	--	17.16	4.11
GSHG0123081	--	up	4.13	6.11e-07	1.71e-06	chr2(+):216212011-216212074	--	10.77	44.4
GSHG0014488	--	up	4.13	0	0	chr19(+):4791757-4795569	--	9798.93	40440.3
GSHG0142693	--	up	4.13	0.0491	0.0849	chr7(+):55841210-55841241	--	2.07	8.35
GSHG0016615	KCMF1	up	4.13	0	0	chr2(+):85198231-85286595	56888	5392.84	22250.6
GSHG0001656	--	up	4.13	1.16e-96	1.75e-95	chr1(-):1193438-1196954	--	281.5	1160.6
GSHG0017502	PREB	down	4.13	8.86e-217	4.02e-215	chr2(-):27353627-27357701	10113	4314.23	1043.27
GSHG0032355	ZNF75D	down	4.13	1.37e-26	7.27e-26	chrX(-):134382537-134478012	7626	299.24	72.08
GSHG0005237	SIK2	down	4.13	2.11e-98	3.27e-97	chr11(+):111473115-111618936	23235	1128.89	273.94
GSHG0084858	--	down	4.13	0.0402	0.0708	chr2(+):96080279-96080338	--	10.27	2.45
GSHG0015316	C19orf25	down	4.13	3.53e-202	1.43e-200	chr19(-):1457670-1479228	148223	3266.2	792.3
GSHG0042763	--	up	4.12	2.38e-10	7.88e-10	chr5(-):115420816-115420895	--	21.9	90.05
GSHG0021702	IP6K2	up	4.12	0	0	chr3(-):48725437-48777786	51447	6688.15	27559.1
GSHG0011568	ZNF200	up	4.12	1.04e-60	9.94e-60	chr16(-):3272325-3285457	7752	158.35	653.22
GSHG0014244	B4GALT6	down	4.12	2.86e-19	1.26e-18	chr18(-):29200999-29264686	9331	187.88	45.46
GSHG0014699	B3GNT3	down	4.12	1.82e-29	1.03e-28	chr19(+):17905919-17924385	10331	298.49	72.28
GSHG0002599	ARHGEF2	down	4.12	1.13e-132	2.52e-131	chr1(-):155916630-155959864	9181	1899.76	462.28
GSHG0010765	LINS1	up	4.11	1.82e-106	3.04e-105	chr15(-):101109428-101142445	55180	384.82	1582.32
GSHG0016102	LENG1	up	4.1	0	0	chr19(-):54659375-54663481	79165	915.09	3754.89
GSHG0015256	ZNF419	up	4.1	7.8e-113	1.42e-111	chr19(+):57999079-58006048	79744	392.99	1611.83
GSHG0087817	--	up	4.09	0.0257	0.0468	chr21(+):37424123-37424154	--	3.24	13.05
GSHG0035836	SNORD30	up	4.09	3.38e-10	1.11e-09	chr11(-):62621135-62621204	9299	25.64	104.68
GSHG0011195	IRX5	up	4.09	6.9e-267	4.71e-265	chr16(+):54965111-54968393	10265	1744.58	7135.89
GSHG0031429	ZFX	up	4.09	7.21e-147	1.8e-145	chrX(+):24167106-24234372	7543	874.2	3572.34
GSHG0011298	DUS2	down	4.09	4.83e-121	9.6e-120	chr16(+):68056847-68113226	54920	1198.4	292.46
GSHG0013033	MED31	down	4.09	4.31e-61	4.15e-60	chr17(-):6546633-6554954	51003	661.47	162.7
GSHG0014161	LPIN2	down	4.09	1.4e-72	1.57e-71	chr18(-):2916994-3011945	9663	645.28	158.25
GSHG0004847	CLP1	up	4.08	1.16e-110	2.06e-109	chr11(+):57424630-57429340	10978	316.25	1289.18
GSHG0011893	BEAN1-AS1 // TK2	down	4.08	3.54e-50	2.88e-49	chr16(-):66503699-66584315	101927726, 7084	611.53	150.5
GSHG0004864	FAM111A	up	4.07	1.26e-237	6.71e-236	chr11(+):58910219-58922509	63901	1514.98	6167.21
GSHG0144379	--	up	4.07	0.0121	0.0232	chr9(-):139101286-139101312	--	3.1	12.65
GSHG0027927	--	up	4.07	7.58e-30	4.32e-29	chr7(+):157024081-157025456	--	60.03	246.24
GSHG0026225	FAM120B	down	4.07	3.91e-66	4.04e-65	chr6(+):170599791-170716158	84498	830.48	203.41
GSHG0011776	ZNF764	up	4.06	0	0	chr16(-):30565086-30569642	92595	1214.2	4936.02
GSHG0018627	NXT1	up	4.06	0	0	chr20(+):23331373-23335408	29107	1238.79	5029.61
GSHG0145066	FAM185BP	up	4.06	7.8e-83	1e-81	chr7(-):76710972-76751606	641808	229.11	929.96
GSHG0144386	--	up	4.06	1.41e-26	7.48e-26	chr9(-):140023308-140023369	--	59.14	239.72
GSHG0028268	--	up	4.06	0	0	chr7(-):73096623-73097744	--	2420.72	9818.1
GSHG0021681	ELP6	down	4.06	5.08e-191	1.88e-189	chr3(-):47537131-47555208	54859	2657.52	653.87
GSHG0015331	MKNK2	down	4.06	7.64e-283	5.85e-281	chr19(-):2037469-2051243	2872	3138.29	773.74
GSHG0018668	POFUT1	down	4.06	0	0	chr20(+):30795689-30826466	23509	6182.86	1524.48
GSHG0016286	KLHL29	down	4.06	5.79e-22	2.75e-21	chr2(+):23608298-23931483	114818	197.53	48.69
GSHG0022618	UBA6-AS1 // LOC550113	down	4.06	1.67e-20	7.64e-20	chr4(+):68566996-68946670	550112, 550113	258.99	63.91
GSHG0012428	MRM1	down	4.06	4.07e-41	2.88e-40	chr17(+):34958019-34965406	79922	401.32	99.37
GSHG0141738	--	up	4.05	0.0114	0.022	chr5(-):43041063-43041134	--	3.22	12.77
GSHG0026171	WTAP	up	4.05	0	0	chr6(+):160148030-160177349	9589	1919.23	7767.21
GSHG0120520	--	up	4.05	0.00418	0.0086	chr12(-):57078339-57078420	--	3.44	13.8
GSHG0014956	ARHGEF1 // LOC100505585	down	4.05	6.71e-146	1.66e-144	chr19(+):42387250-42434294	100505585, 9138	2204.49	545.97
GSHG0144617	--	up	4.04	0.0154	0.0292	chrX(+):153285634-153285685	--	3.01	12.3
GSHG0024242	--	up	4.04	3.28e-39	2.24e-38	chr5(+):133719512-133721703	--	139.94	564.22
GSHG0030461	ZNF79	up	4.04	1.26e-29	7.15e-29	chr9(+):130186653-130207651	7633	92.03	372.71
GSHG0020789	ZNF589	down	4.04	1.43e-163	4.22e-162	chr3(+):48282589-48340743	51385	1749.95	431.55
GSHG0028579	CEP41	down	4.04	4.43e-13	1.63e-12	chr7(-):130033612-130081051	95681	103.27	25.48
GSHG0025911	UFL1	down	4.04	9.36e-170	2.92e-168	chr6(+):96969702-97003149	23376	1783.48	441.83
GSHG0017860	--	up	4.03	2.86e-68	3.04e-67	chr2(-):100431348-100439582	--	171.68	693.74
GSHG0123082	--	up	4.03	6.88e-08	2.03e-07	chr2(+):216212190-216212254	--	13.71	55.43
GSHG0021108	FAM86JP	down	4.03	6.73e-43	4.9e-42	chr3(+):125635444-125648865	100125556	581.24	144.24
GSHG0040124	ZNF793-AS1	down	4.03	5.08e-14	1.93e-13	chr19(-):37988069-37997989	101927720	145.6	36.17
GSHG0007526	ITGA5	down	4.03	1.66e-74	1.9e-73	chr12(-):54789047-54813050	3678	959.78	238.26
GSHG0024766	TMEM267	down	4.03	4.63e-64	4.67e-63	chr5(-):43444354-43483993	64417	848.82	211.38
GSHG0020044	LOC100130899	down	4.03	1.42e-87	1.94e-86	chr22(+):40428336-40432581	100130899	1309	325.32
GSHG0021792	FAM208A	down	4.03	8.97e-158	2.51e-156	chr3(-):56654160-56717265	23272	1945.84	482.66
GSHG0016536	MXD1	up	4.02	2.27e-293	1.88e-291	chr2(+):70142173-70170074	4084	1368.77	5501.57
GSHG0043195	SCARNA27	up	4.02	8.75e-06	2.28e-05	chr6(-):8086641-8086766	100124533	10.87	44.07
GSHG0029553	SLC20A2	down	4.02	2.84e-84	3.72e-83	chr8(-):42273982-42397356	6575	1018.75	254.51
GSHG0015281	ZNF584	up	4.01	7.14e-193	2.67e-191	chr19(+):58920041-58929690	201514	1249.94	5011.56
GSHG0029166	VPS13B	up	4.01	3.15e-138	7.34e-137	chr8(+):100025494-100889814	157680	367.94	1471.48
GSHG0132619	METTL16	up	4.01	1.9e-252	1.14e-250	chr17(-):2319343-2415200	79066	763	3057.2
GSHG0001754	MTHFR	down	4.01	2.01e-24	1.02e-23	chr1(-):11845787-11866977	4524	281.29	69.41
GSHG0013936	CEP192	down	4	1.38e-214	6.13e-213	chr18(+):12991361-13125049	55125	2586.8	647.33
GSHG0022096	PIK3CB	down	4	8.83e-160	2.52e-158	chr3(-):138371541-138478201	5291	2363.96	590.84
GSHG0030824	ZNF658	down	4	3.83e-35	2.42e-34	chr9(-):40760702-40836415	26149	368.17	91.61
GSHG0003646	NFKB2	down	3.99	0	0	chr10(+):104153867-104162286	4791	4871.65	1219.29
GSHG0139257	--	down	3.99	0.000219	0.000514	chr2(-):25454193-25454276	--	28.66	7.24
GSHG0000259	LDLRAP1	down	3.99	6.91e-65	7.04e-64	chr1(+):25870071-25895377	26119	733.42	182.71
GSHG0133856	LRRC27	down	3.99	2.05e-16	8.42e-16	chr10(+):134145614-134195010	80313	160.76	40.34
GSHG0026409	ZKSCAN4	up	3.98	1.03e-152	2.75e-151	chr6(-):28209483-28227030	387032	647.51	2576.03
GSHG0010337	RPAP1	down	3.98	3.72e-128	7.93e-127	chr15(-):41809374-41836475	26015	1710.21	431.3
GSHG0145837	ZNF548 // ZNF17	up	3.97	0	0	chr19(+):57901218-57933307	147694, 7565	1427.06	5672.74
GSHG0016068	ZNF614	up	3.97	9.71e-64	9.75e-63	chr19(-):52516025-52531680	80110	176.07	699.18
GSHG0011929	DDX28	up	3.97	0	0	chr16(-):68055179-68057770	55794	2205.89	8744.8
GSHG0138073	--	down	3.97	1.32e-05	3.4e-05	chr17(+):20827858-20827889	--	38.63	9.8
GSHG0148254	--	up	3.96	0.00166	0.00358	chr16(+):81070517-81070586	--	5.02	20
GSHG0009651	TMEM179	down	3.96	1.18e-57	1.08e-56	chr14(-):105057201-105071097	388021	516.59	130.51
GSHG0004999	MUS81	down	3.96	8.4e-120	1.65e-118	chr11(+):65627872-65635121	80198	1497.57	377.83
GSHG0013406	KLHL11	up	3.95	2.45e-81	3.08e-80	chr17(-):40004770-40021684	55175	4746.57	18739.9
GSHG0144406	--	up	3.95	3.38e-10	1.11e-09	chrM(-):15957-16024	--	19.78	78.12
GSHG0015311	CIRBP-AS1	up	3.95	1.47e-24	7.44e-24	chr19(-):1267471-1270259	148046	94.21	371
GSHG0009803	MAPKBP1	down	3.95	1.27e-131	2.82e-130	chr15(+):42066626-42120051	23005	1067.95	270.64
GSHG0027952	MICALL2	down	3.95	9.87e-45	7.39e-44	chr7(-):1468115-1499109	79778	483.5	122.56
GSHG0012962	SLC43A2	down	3.95	2.08e-81	2.62e-80	chr17(-):1472548-1532180	124935	670.34	169.87
GSHG0000177	NECAP2	down	3.95	4.75e-90	6.66e-89	chr1(+):16767167-16786582	55707	1145.89	291.36
GSHG0010463	MYO1E	down	3.95	5.48e-218	2.52e-216	chr15(-):59428169-59665071	4643	2336.7	593.7
GSHG0027516	RBM48	up	3.94	1.03e-203	4.21e-202	chr7(+):92158086-92169794	84060	1019.74	4012.78
GSHG0021380	EEF1AKMT4-ECE2 // EEF1AKMT4 // ECE2	down	3.94	2.09e-110	3.69e-109	chr3(+):183967445-184010818	110599564, 110599583, 9718	1336.17	337.37
GSHG0010884	PAQR4	down	3.94	6.61e-205	2.73e-203	chr16(+):3019246-3023490	124222	8521.81	2161.14
GSHG0031910	TMEM187	down	3.94	3.16e-65	3.23e-64	chrX(+):153237991-153248646	8269	814.52	206.67
GSHG0038591	SNORA10	up	3.93	5.81e-10	1.89e-09	chr16(-):2012335-2012467	574042	19.55	76.99
GSHG0005734	ARFGAP2	down	3.93	2.91e-252	1.74e-250	chr11(-):47185848-47198676	84364	2416.52	614.8
GSHG0016858	ARHGEF4	down	3.93	1.21e-35	7.74e-35	chr2(+):131595028-131804836	50649	325.02	82.78
GSHG0001780	ARHGEF19	down	3.93	1.71e-26	9.02e-26	chr1(-):16524346-16539166	128272	239.55	60.83
GSHG0134629	--	up	3.92	1.55e-62	1.53e-61	chr1(-):235270014-235271890	--	129.19	505.91
GSHG0147045	--	up	3.92	0.00455	0.00931	chr11(+):64547903-64547944	--	4.62	17.89
GSHG0020882	ABHD6	down	3.92	6.77e-22	3.21e-21	chr3(+):58223229-58280462	57406	183.91	46.53
GSHG0009152	ZFYVE21	down	3.92	9.61e-152	2.52e-150	chr14(+):104182081-104200004	79038	1336.5	339.68
GSHG0025933	CRYBG1	down	3.92	2.07e-72	2.32e-71	chr6(+):106808683-107018323	202	875.32	223.73
GSHG0151898	--	down	3.92	3.03e-85	4.01e-84	chr8(+):25367232-25369630	--	811.72	206.79
GSHG0012069	RNF166	down	3.92	7.56e-131	1.65e-129	chr16(-):88762900-88772829	115992	1349.79	343.89
GSHG0014729	MAU2	down	3.92	0	0	chr19(+):19431630-19469563	23383	5203.19	1327.59
GSHG0145160	--	up	3.91	5.17e-60	4.91e-59	chr8(-):128748237-128753680	--	512.76	2004.46
GSHG0139986	--	down	3.91	0.0103	0.0201	chr21(+):46397719-46397755	--	11.49	2.96
GSHG0028306	APTR	down	3.91	7.11e-61	6.83e-60	chr7(-):77286977-77326667	100505854	629.75	160.4
GSHG0020569	JAGN1	down	3.91	0	0	chr3(+):9932271-9936033	84522	3351.2	857.11
GSHG0024770	NNT-AS1	down	3.91	3.12e-49	2.51e-48	chr5(-):43573287-43603332	100652772	690.61	177.01
GSHG0008658	GRTP1	down	3.91	2.35e-42	1.69e-41	chr13(-):113978479-114018463	79774	466.08	119.15
GSHG0148182	--	up	3.9	1.81e-17	7.65e-17	chr16(+):30535894-30538332	--	96.93	378.98
GSHG0014393	PARD6G	down	3.9	3.23e-35	2.04e-34	chr18(-):77915119-78005397	84552	394.36	101.75
GSHG0027865	LRRC61	down	3.9	3.12e-123	6.32e-122	chr7(+):150006630-150035244	65999	2360.07	603.58
GSHG0016778	ZC3H6	down	3.9	9.83e-38	6.53e-37	chr2(+):113033178-113097640	376940	408.3	104.19
GSHG0028985	FNTA	down	3.9	1.7e-162	4.96e-161	chr8(+):42911442-42940923	2339	1805.15	461.78
GSHG0013880	TGIF1	up	3.89	3.45e-200	1.36e-198	chr18(+):3411925-3458404	7050	918.91	3570.54
GSHG0139770	--	up	3.89	0.0115	0.0223	chr20(+):62446812-62446848	--	4.22	16.45
GSHG0134639	--	up	3.89	9.02e-13	3.27e-12	chr1(-):247196993-247197582	--	48.58	189.05
GSHG0029971	ZNF16	up	3.89	1.52e-156	4.22e-155	chr8(-):146155746-146176274	7564	780.53	3034.88
GSHG0121804	--	up	3.89	1.3e-07	3.77e-07	chr17(+):28959054-28959085	--	14.52	56.25
GSHG0017262	C2orf72	down	3.89	6.77e-154	1.82e-152	chr2(+):231902281-231914425	257407	1871.59	480.82
GSHG0003632	BTRC	down	3.89	6.16e-81	7.69e-80	chr10(+):103113790-103317076	8945	954.42	245.77
GSHG0122707	--	up	3.88	0.00409	0.00842	chr19(-):53398194-53398306	--	4.65	18.29
GSHG0024122	RGMB	up	3.88	3.14e-98	4.85e-97	chr5(+):98104997-98132196	285704	559.51	2165.44
GSHG0027886	CHPF2	up	3.87	7.29e-186	2.6e-184	chr7(+):150929575-150935913	54480	767.76	2972.53
GSHG0001915	SRSF4	up	3.87	0	0	chr1(-):29474250-29508637	6429	2103	8136.93
GSHG0044568	MIR3153	up	3.87	0.0051	0.0104	chr9(+):91927140-91927221	100422936	3.72	14.29
GSHG0013222	TLCD1	down	3.87	3.81e-53	3.25e-52	chr17(-):27051368-27053949	116238	528.22	136.25
GSHG0033165	C11orf80 // RCE1	down	3.87	8.53e-91	1.21e-89	chr11(+):66512207-66614017	79703, 9986	829.12	214.74
GSHG0144267	--	up	3.86	8.74e-152	2.29e-150	chr9(-):96205615-96208678	--	644.83	2482.93
GSHG0119068	MTX2	down	3.86	4.49e-58	4.14e-57	chr2(+):177134123-177202751	10651	701.21	182.18
GSHG0008812	C14orf28	down	3.86	3.27e-13	1.21e-12	chr14(+):45366507-45376460	122525	102.37	26.66
GSHG0028189	--	down	3.86	6.78e-35	4.27e-34	chr7(-):47994963-47996911	--	925.86	239.56
GSHG0043672	--	up	3.85	0.00211	0.0045	chr7(+):86809857-86809974	--	6.04	23.09
GSHG0075975	--	up	3.85	0.0256	0.0468	chr17(+):29096319-29096350	--	2.33	8.83
GSHG0009181	TEDC1	down	3.85	1.61e-131	3.55e-130	chr14(+):105956192-105965585	283643	1487.9	387.39
GSHG0006412	PLEKHG6	down	3.85	6.04e-83	7.77e-82	chr12(+):6419601-6437671	55200	959.62	248.92
GSHG0030744	DDX58	up	3.84	7.28e-110	1.27e-108	chr9(-):32455300-32526344	23586	292.58	1122.45
GSHG0024078	ATP6AP1L	down	3.84	7.71e-19	3.37e-18	chr5(+):81574469-81682796	92270	264.14	69.27
GSHG0000220	NBPF3	down	3.84	5.76e-44	4.27e-43	chr1(+):21766583-21811393	84224	615.94	160.25
GSHG0033978	NEURL1B	down	3.84	0	0	chr5(+):172068269-172118531	54492	4674.89	1216.02
GSHG0001374	CDK18	down	3.84	8.33e-62	8.13e-61	chr1(+):205473684-205501920	5129	588.42	153.51
GSHG0015886	SMG9	down	3.84	8.67e-138	2.01e-136	chr19(-):44232150-44259188	56006	2533.41	659.13
GSHG0002451	PRKAB2	down	3.84	5.24e-71	5.77e-70	chr1(-):146626687-146644168	5565	588.77	153.63
GSHG0142090	--	down	3.84	9.93e-64	9.96e-63	chr10(+):29714107-29716578	--	495.9	129.55
GSHG0126706	--	up	3.83	0.000652	0.00146	chr5(+):21469978-21470009	--	5.13	19.5
GSHG0012969	SMYD4	down	3.83	7.97e-48	6.27e-47	chr17(-):1682830-1733175	114826	525.01	136.52
GSHG0020597	CAND2	down	3.83	2.98e-81	3.75e-80	chr3(+):12838171-12876320	23066	1000.98	260.84
GSHG0008425	SUPT20H	down	3.83	0	0	chr13(-):37583453-37633850	55578	3669.3	958.55
GSHG0027207	--	up	3.82	1.52e-41	1.09e-40	chr7(+):23345494-23347389	--	155.86	594.36
GSHG0033164	--	up	3.82	8.27e-40	5.73e-39	chr11(+):64869274-64874222	--	162.82	623.14
GSHG0025672	PPARD	down	3.82	7.66e-45	5.75e-44	chr6(+):35310335-35395968	5467	468.95	121.81
GSHG0011154	ORC6	down	3.82	0	0	chr16(+):46723558-46732305	23594	4483.34	1172.49
GSHG0026156	SYNJ2	down	3.82	5.58e-60	5.29e-59	chr6(+):158402888-158520208	8871	548.84	143.64
GSHG0027989	RNF216	down	3.82	4.88e-147	1.22e-145	chr7(-):5659673-5821370	54476	1784.58	467.78
GSHG0088918	--	up	3.81	0.0305	0.0549	chr22(+):46450655-46450686	--	2.55	9.73
GSHG0011020	MOSMO	down	3.81	5.95e-20	2.68e-19	chr16(+):22018959-22098854	730094	202.83	53.49
GSHG0027017	TFB1M	down	3.81	5.73e-25	2.93e-24	chr6(-):155551005-155635631	51106	219.13	57.65
GSHG0012383	RAB11FIP4	down	3.81	3.06e-179	1.04e-177	chr17(+):29718642-29865236	84440	1827.75	480.7
GSHG0001388	IKBKE	down	3.81	1.56e-41	1.11e-40	chr1(+):206643586-206670223	9641	462.14	121.02
GSHG0119106	ZNF296	up	3.8	1.25e-80	1.55e-79	chr19(-):45574759-45579846	162979	251.82	959.94
GSHG0139744	--	up	3.8	1.16e-05	2.99e-05	chr20(+):56227193-56227255	--	11.18	42.69
GSHG0001489	--	up	3.8	1.33e-12	4.78e-12	chr1(+):226257217-226257654	--	29.27	110.4
GSHG0002501	LYSMD1	up	3.8	5.47e-193	2.05e-191	chr1(-):151130798-151138424	388695	754.58	2864.11
GSHG0020994	TRMT10C	up	3.79	1.18e-204	4.84e-203	chr3(+):101280680-101285288	54931	3703.55	14033.4
GSHG0039002	--	up	3.79	0.00169	0.00363	chr17(+):80545829-80545855	--	3.62	13.88
GSHG0000892	TXNIP	up	3.79	0	0	chr1(+):145438438-145442643	10628	24196.9	91593.7
GSHG0033466	MXD3	down	3.79	3.88e-201	1.55e-199	chr5(-):176732501-176739292	83463	2706.92	714.2
GSHG0014148	ADNP2	up	3.78	0	0	chr18(+):77866915-77898226	22850	7798.71	29472.6
GSHG0045835	SDAD1	down	3.78	4.29e-145	1.06e-143	chr4(-):76871059-76912115	55153	2277.32	601.38
GSHG0017041	SSFA2	down	3.78	3.03e-222	1.43e-220	chr2(+):182756443-182795462	6744	2331.38	616.45
GSHG0000764	GPSM2	down	3.78	2.23e-215	1e-213	chr1(+):109419603-109476957	29899	2542.52	672.78
GSHG0022792	ALPK1	down	3.78	4.05e-19	1.79e-18	chr4(+):113218499-113363770	80216	188.52	50.49
GSHG0127042	--	up	3.77	0.00103	0.00226	chr6(-):30178778-30178869	--	6.51	24.62
GSHG0149409	--	up	3.77	0.0139	0.0266	chr2(+):232329057-232329093	--	3.62	13.72
GSHG0004988	SCYL1	down	3.77	4.97e-291	4.07e-289	chr11(+):65292548-65306182	57410	7075.68	1877.79
GSHG0010008	UBL7-AS1	down	3.77	5.77e-09	1.8e-08	chr15(+):74753600-74773633	440288	83.95	22.33
GSHG0014005	C18orf21	up	3.76	5.04e-202	2.04e-200	chr18(+):33552588-33559250	83608	845.93	3181.03
GSHG0001981	SNIP1	up	3.76	8.96e-210	3.87e-208	chr1(-):38000050-38019945	79753	621.95	2333.55
GSHG0017744	PCGF1	down	3.76	1.94e-85	2.57e-84	chr2(-):74732171-74735707	84759	1036.94	275.27
GSHG0001878	PAQR7	down	3.76	8.56e-58	7.85e-57	chr1(-):26187975-26197744	164091	849.54	225.84
GSHG0007145	NOC4L	down	3.76	6.14e-200	2.42e-198	chr12(+):132628972-132637012	79050	2672.81	713.18
GSHG0001823	MUL1	up	3.75	4e-306	3e-304	chr1(-):20825943-20834674	79594	1891.14	7097.4
GSHG0134770	--	up	3.75	7.82e-29	4.36e-28	chr10(+):51723005-51724214	--	76.53	287.51
GSHG0034018	NFYA // ADCY10P1	up	3.75	0	0	chr6(+):41040645-41108572	221442, 4800	2354.6	8826.95
GSHG0013655	ERN1	down	3.75	1.43e-44	1.07e-43	chr17(-):62116503-62207528	2081	441.48	118.16
GSHG0004125	RUFY2	down	3.75	5.35e-49	4.29e-48	chr10(-):70100864-70167051	55680	476.43	126.68
GSHG0143677	--	up	3.74	1.88e-31	1.11e-30	chr8(-):81397768-81398304	--	108.31	406.2
GSHG0031228	DDX31	down	3.74	8.88e-110	1.55e-108	chr9(-):135468384-135545790	64794	1291.03	343.74
GSHG0016360	SLC30A6	down	3.74	2.68e-68	2.85e-67	chr2(+):32390910-32449448	55676	668.04	178.19
GSHG0020396	FAM227A	down	3.74	1.57e-20	7.17e-20	chr22(-):38974125-39052634	646851	245.02	65.43
GSHG0134024	--	down	3.74	6.23e-78	7.48e-77	chr1(+):110600962-110604396	--	1082.01	289.05
GSHG0133662	--	down	3.74	0.0054	0.0109	chr1(-):143422095-143422157	--	14.26	3.86
GSHG0135596	--	down	3.74	9.77e-23	4.73e-22	chr12(+):63007604-63010692	--	498.25	133.28
GSHG0013068	HES7	down	3.74	3.42e-197	1.32e-195	chr17(-):8023908-8027410	84667	2724.67	727.72
GSHG0012839	SNHG16	up	3.73	0	0	chr17(+):74553846-74561430	100507246	1157.7	4326.15
GSHG0130200	--	up	3.73	0.00695	0.0139	chr9(-):113009165-113009237	--	3.37	12.66
GSHG0027555	ZKSCAN5	up	3.73	2.51e-152	6.63e-151	chr7(+):99101607-99132297	23660	696.81	2596.72
GSHG0144002	--	up	3.73	6.79e-18	2.89e-17	chr9(+):133508770-133510023	--	76.78	287.33
GSHG0029297	--	up	3.73	2.92e-21	1.36e-20	chr8(+):144625469-144627309	--	99.34	369.64
GSHG0023926	ITGA2	down	3.73	1.18e-73	1.34e-72	chr5(+):52285156-52390609	3673	1149.49	308.85
GSHG0123993	--	up	3.72	0.0198	0.0368	chr22(+):46718445-46718521	--	3.71	13.71
GSHG0134021	--	down	3.72	0.0243	0.0446	chr1(+):110600361-110600391	--	11	2.99
GSHG0011404	OSGIN1	down	3.72	1.26e-16	5.18e-16	chr16(+):83982672-83999937	29948	157.31	42.23
GSHG0022012	OSBPL11	down	3.72	7.5e-96	1.12e-94	chr3(-):125247704-125314381	114885	989.72	266.57
GSHG0015998	LOC101928295	down	3.72	1e-52	8.54e-52	chr19(-):49871962-49891338	101928295	679.58	182.83
GSHG0022545	N4BP2	down	3.72	3.99e-154	1.08e-152	chr4(+):40058524-40159871	55728	1759.81	472.45
GSHG0020192	ARVCF	down	3.72	1.86e-165	5.6e-164	chr22(-):19957403-20004310	421	1844.05	497.13
GSHG0132415	ZNF791	up	3.71	1.5e-265	1.02e-263	chr19(+):12721732-12740676	163049	1810.99	6724.08
GSHG0137354	--	up	3.71	0.0066	0.0132	chr16(-):28871934-28871961	--	4.88	17.96
GSHG0012558	ACBD4	down	3.71	1.54e-43	1.14e-42	chr17(+):43209967-43221548	79777	472.87	127.93
GSHG0005959	FAM86C2P	down	3.71	1.12e-42	8.16e-42	chr11(-):67559238-67572807	645332	510.87	137.75
GSHG0017062	PMS1	down	3.71	2.54e-96	3.82e-95	chr2(+):190648811-190742355	5378	2176.94	586.43
GSHG0052324	BRCA1 // LOC101929767	down	3.71	6.78e-286	5.34e-284	chr17(-):41196313-41322420	101929767, 672	4582.19	1234.78
GSHG0044691	AJM1	up	3.7	2.44e-64	2.48e-63	chr9(+):139736958-139741797	389813	252.19	932.44
GSHG0004419	C10orf88	down	3.7	3.68e-45	2.78e-44	chr10(-):124690419-124713919	80007	483.18	130.4
GSHG0015055	EHD2	down	3.7	7.83e-07	2.17e-06	chr19(+):48216601-48246390	30846	66.48	17.89
GSHG0028954	BAG4	up	3.69	1.14e-189	4.18e-188	chr8(+):38034106-38070811	9530	604.08	2230.24
GSHG0021392	MAP3K13	up	3.69	7.82e-24	3.89e-23	chr3(+):185000729-185206882	9175	100.43	370.86
GSHG0009518	VIPAS39	down	3.69	1.79e-107	3.03e-106	chr14(-):77893018-77923983	63894	1419.67	385.45
GSHG0012751	NOL11	down	3.69	4.98e-159	1.41e-157	chr17(+):65713949-65740323	25926	4413.2	1196.19
GSHG0016678	STARD7-AS1	down	3.69	1.57e-13	5.86e-13	chr2(+):96874139-96908361	285033	167.86	45.74
GSHG0022644	UTP3	up	3.68	0	0	chr4(+):71554196-71556268	57050	4548.44	16743.6
GSHG0123994	--	up	3.68	0.00556	0.0112	chr22(+):46718669-46718748	--	5.39	19.84
GSHG0010577	STOML1	down	3.68	2.4e-25	1.24e-24	chr15(-):74275551-74286963	9399	276.21	75.44
GSHG0016794	PSD4	down	3.68	1.02e-58	9.54e-58	chr2(+):113931550-113960802	23550	788.05	214.4
GSHG0020083	BIK	down	3.68	4.61e-55	4.06e-54	chr22(+):43506754-43525717	638	410.63	111.9
GSHG0055001	SLC45A4	down	3.68	6.22e-36	3.99e-35	chr8(-):142217266-142264728	57210	434.31	117.99
GSHG0041485	SHISA8	down	3.68	1.46e-45	1.11e-44	chr22(-):42305540-42311099	440829	488.63	133.35
GSHG0138212	--	up	3.67	2.89e-78	3.47e-77	chr18(-):24122935-24125755	--	349.4	1277.66
GSHG0019467	DYRK1A	up	3.67	0	0	chr21(+):38737875-38887679	1859	1471.52	5395.7
GSHG0030535	GTF3C4	up	3.67	0	0	chr9(+):135545422-135570341	9329	2885.18	10574.1
GSHG0138466	--	up	3.67	9.6e-29	5.34e-28	chr19(+):56653503-56655686	--	123.24	450.78
GSHG0009659	JAG2	down	3.67	1.29e-236	6.84e-235	chr14(-):105607318-105635161	3714	2673.42	728.11
GSHG0015880	XRCC1	down	3.67	7.83e-191	2.89e-189	chr19(-):44047192-44080158	7515	3397.17	926.8
GSHG0030417	CNTRL	down	3.67	5.1e-41	3.61e-40	chr9(+):123837242-123939888	11064	358.39	97.67
GSHG0130402	--	up	3.66	6.42e-26	3.35e-25	chrM(-):10326-10395	--	1041.37	3812.53
GSHG0013567	ANKRD40	up	3.66	0	0	chr17(-):48770551-48785270	91369	2101.6	7693.97
GSHG0000604	PDE4B	up	3.66	1.1e-66	1.15e-65	chr1(+):66258193-66840262	5142	188.5	689.07
GSHG0028646	WEE2-AS1	down	3.66	1.36e-11	4.72e-11	chr7(-):141404138-141438030	285962	117.69	32.03
GSHG0004971	ZFPL1	down	3.65	1.26e-108	2.16e-107	chr11(+):64851694-64855874	7542	1588.16	434.08
GSHG0002042	SLC6A9	down	3.65	1.31e-59	1.24e-58	chr1(-):44457172-44497164	6536	992.4	272.04
GSHG0021117	PLXNA1	down	3.65	3.88e-243	2.18e-241	chr3(+):126707377-126756235	5361	7256.08	1993.71
GSHG0001670	--	up	3.64	2.2e-153	5.9e-152	chr1(-):1547955-1551176	--	652.51	2375.62
GSHG0021383	FAM131A	down	3.64	1.08e-98	1.68e-97	chr3(+):184053717-184064065	131408	1802.15	495.59
GSHG0007767	FAM222A-AS1	down	3.64	2.17e-52	1.84e-51	chr12(-):110171131-110211292	84983	699.09	191.45
GSHG0017250	AGFG1	down	3.64	8.07e-198	3.13e-196	chr2(+):228336866-228425938	3267	2708.5	742.26
GSHG0006781	ATP23	down	3.64	1.64e-29	9.25e-29	chr12(+):58335287-58351051	91419	379.37	104.31
GSHG0024495	ARL10	down	3.64	1.32e-10	4.42e-10	chr5(+):175792471-175800503	285598	124.02	34.14
GSHG0010105	SCAND2P	up	3.63	4.92e-114	9.03e-113	chr15(+):85174681-85185694	54581	570.79	2072.52
GSHG0033488	HOXA6	up	3.63	5.82e-67	6.08e-66	chr7(-):27185202-27187393	3203	235.05	853.27
GSHG0009199	CCNB1IP1	up	3.63	0	0	chr14(-):20779527-20801471	57820	2152.14	7810.85
GSHG0133247	GTSE1-AS1 // GTSE1-DT	up	3.63	2e-66	2.07e-65	chr22(-):46691041-46692557	150384	272.4	987.67
GSHG0018347	ZNF142	up	3.63	0	0	chr2(-):219502642-219524366	7701	3755.13	13611.2
GSHG0045100	--	down	3.63	0.0315	0.0566	chr9(+):33599383-33599411	--	10.75	2.99
GSHG0023185	SEPSECS	down	3.63	5.31e-38	3.55e-37	chr4(-):25121627-25162204	51091	419.78	116.19
GSHG0014743	ZNF66	down	3.63	1.56e-19	6.97e-19	chr19(+):20959055-20995855	7617	180.02	49.64
GSHG0002553	DENND4B	down	3.63	2.37e-163	7e-162	chr1(-):153901977-153919154	9909	2396.31	661.55
GSHG0000659	PRKACB	down	3.63	2.12e-26	1.12e-25	chr1(+):84543658-84704181	5567	355.07	98.09
GSHG0004929	TTC9C	up	3.62	3.75e-177	1.25e-175	chr11(+):62495545-62506107	283237	640.15	2315.55
GSHG0019515	PKNOX1	down	3.62	6.9e-67	7.2e-66	chr21(+):44394620-44454041	5316	866.88	239.32
GSHG0004981	POLA2	down	3.62	4.74e-177	1.57e-175	chr11(+):65029323-65066156	23649	4165.37	1150.25
GSHG0055909	SNORA73B	up	3.61	2.5e-10	8.26e-10	chr1(+):28835070-28835274	26768	40.24	145.56
GSHG0031278	NOTCH1	down	3.61	0	0	chr9(-):139388886-139440238	4851	4919.33	1363.71
GSHG0031828	INTS6L	down	3.61	2.67e-57	2.44e-56	chrX(+):134654547-134716462	203522	588.14	162.63
GSHG0009399	TIMM9	down	3.61	8.51e-66	8.77e-65	chr14(-):58875208-58894332	26520	941	259.8
GSHG0011560	PKMYT1	down	3.61	7.18e-154	1.93e-152	chr16(-):3018103-3030540	9088	4950.28	1374.75
GSHG0137010	--	up	3.6	0	0	chr16(+):739001-742413	--	3408.39	12276.4
GSHG0016177	ZNF329	up	3.6	3.07e-175	1e-173	chr19(-):58637619-58666477	79673	560.04	2016.97
GSHG0008345	LATS2	up	3.6	2.49e-138	5.8e-137	chr13(-):21547178-21635722	26524	521.94	1877.67
GSHG0044811	--	down	3.6	0.0449	0.0783	chr9(-):37885789-37885817	--	7.64	2.17
GSHG0012127	RAP1GAP2	down	3.6	8.5e-238	4.55e-236	chr17(+):2680350-2941034	23108	2923.71	810.3
GSHG0002986	WDR26	down	3.6	1.25e-146	3.1e-145	chr1(-):224572847-224622001	80232	3828.76	1063.1
GSHG0000864	FAM72B	down	3.6	8.17e-33	4.95e-32	chr1(+):120839005-120855681	653820	316.28	87.69
GSHG0045228	--	up	3.59	8.88e-91	1.25e-89	chrM(-):8964-9081	--	781.6	2807.98
GSHG0086653	NKILA	up	3.59	4.04e-288	3.23e-286	chr20(+):56285239-56287835	105416157	1769.45	6351.11
GSHG0011122	FBXL19	down	3.59	9.03e-100	1.43e-98	chr16(+):30934376-30960104	54620	1154.19	320.19
GSHG0016681	NCAPH	down	3.59	7.53e-230	3.81e-228	chr2(+):97001479-97042833	23397	5485.4	1529.83
GSHG0015843	B9D2	down	3.59	2.03e-36	1.31e-35	chr19(-):41860322-41870078	80776	454.21	126
GSHG0034010	TNRC18	down	3.59	0	0	chr7(-):5346425-5465045	84629	30980.9	8643.58
GSHG0013275	PEX12	up	3.58	2.28e-36	1.48e-35	chr17(-):33901815-33905656	5193	125.15	447.44
GSHG0010094	WHAMM	up	3.58	2.95e-135	6.67e-134	chr15(+):83478379-83503616	123720	555.83	1987.99
GSHG0145707	--	up	3.58	5.03e-36	3.23e-35	chr15(-):41062189-41064655	--	164.32	587.72
GSHG0024513	RGS14	down	3.58	2.99e-23	1.47e-22	chr5(+):176784842-176799598	10636	225.28	62.98
GSHG0025585	C6orf136	down	3.58	4.66e-114	8.56e-113	chr6(+):30614816-30620987	221545	1018.25	283.89
GSHG0000951	GABPB2	down	3.58	6.99e-117	1.33e-115	chr1(+):151043054-151098021	126626	1655.29	461.66
GSHG0025096	CDC23	down	3.58	5.47e-279	4.09e-277	chr5(-):137520373-137549032	8697	3107.01	867.54
GSHG0143979	--	down	3.58	0.00107	0.00234	chr9(+):127115243-127115271	--	22.41	6.19
GSHG0145032	ZNF727	down	3.58	6.09e-202	2.46e-200	chr7(+):63505800-63545717	442319	2022.47	565.28
GSHG0014987	ZNF233	up	3.57	1.52e-67	1.6e-66	chr19(+):44764033-44779468	353355	311.93	1112.19
GSHG0029123	E2F5	down	3.57	3.75e-32	2.24e-31	chr8(+):86089458-86129387	1875	343.76	96.57
GSHG0027331	CCM2	down	3.57	1.17e-115	2.19e-114	chr7(+):45039345-45116068	83605	2377.72	665.08
GSHG0004175	ZSWIM8-AS1 // NDST2	down	3.57	5.8e-79	7.04e-78	chr10(-):75556269-75571607	100507331, 8509	865.92	242.38
GSHG0022894	MMAA	down	3.57	1.04e-32	6.27e-32	chr4(+):146540540-146581187	166785	411.2	114.96
GSHG0141186	--	down	3.57	1.36e-39	9.38e-39	chr4(+):96470280-96473370	--	506.72	142.75
GSHG0022278	ABCC5	down	3.57	1.46e-170	4.57e-169	chr3(-):183637719-183754758	10057	2476.68	694.6
GSHG0000909	BCL9	up	3.56	0	0	chr1(+):147013182-147098020	607	3113.63	11088.3
GSHG0021989	WDR5B	up	3.56	5.18e-151	1.35e-149	chr3(-):122130700-122134882	54554	711.56	2531.64
GSHG0138182	--	up	3.56	2.76e-21	1.28e-20	chr18(+):77514711-77516623	--	80.84	288.69
GSHG0018139	METTL5	down	3.56	1.12e-39	7.7e-39	chr2(-):170666591-170681441	29081	615.76	172.98
GSHG0010051	IREB2	down	3.56	3.36e-190	1.23e-188	chr15(+):78729773-78793798	3658	4626.94	1302.33
GSHG0003748	LOC399815	down	3.56	1.44e-15	5.75e-15	chr10(+):124612013-124658230	399815	189.8	53.06
GSHG0132502	USP43	down	3.56	9.09e-24	4.51e-23	chr17(+):9548579-9633001	124739	259.42	73.18
GSHG0017084	--	up	3.55	0	0	chr2(+):198570094-198572227	--	3495.63	12424.5
GSHG0076034	--	up	3.55	4.97e-164	1.48e-162	chr17(+):33288435-33289705	--	1171.77	4159.6
GSHG0021755	DUSP7	up	3.55	0	0	chr3(-):52082939-52090461	1849	2551.8	9061.16
GSHG0026863	--	up	3.55	0	0	chr6(-):116571133-116575276	--	5552.51	19679.8
GSHG0020730	VIPR1	down	3.55	6.94e-24	3.45e-23	chr3(+):42530791-42579065	7433	282.95	79.56
GSHG0003221	PTER	down	3.55	3.4e-51	2.82e-50	chr10(+):16478942-16555744	9317	569.98	161.11
GSHG0013923	CHMP1B	up	3.54	0	0	chr18(+):11849056-11854448	57132	6308.26	22346.6
GSHG0027999	ZNF12	up	3.54	0	0	chr7(-):6728067-6746621	7559	2850.04	10088
GSHG0004283	FRAT2	up	3.54	1.31e-205	5.47e-204	chr10(-):99092250-99094885	23401	1429.17	5054.61
GSHG0140193	--	up	3.54	8.08e-06	2.11e-05	chr22(+):31742215-31742315	--	16.51	58.32
GSHG0026645	NFKBIE	down	3.54	1.66e-20	7.59e-20	chr6(-):44225903-44233531	4794	212.7	59.5
GSHG0017740	RTKN	down	3.54	2.67e-209	1.15e-207	chr2(-):74652986-74669060	6242	2504.58	708.43
GSHG0014857	ZNF146	up	3.53	0	0	chr19(+):36705504-36729673	7705	8610.58	30355.3
GSHG0022721	PKD2	down	3.53	1.45e-53	1.24e-52	chr4(+):88928799-88998930	5311	737.89	208.67
GSHG0011025	POLR3E	down	3.53	0	0	chr16(+):22308696-22346422	55718	5089.1	1439.61
GSHG0020399	SUN2 // DNAL4	down	3.53	3.48e-252	2.07e-250	chr22(-):39130719-39190161	10126, 25777	5370.71	1524.34
GSHG0024022	PTCD2	down	3.53	2.58e-42	1.86e-41	chr5(+):71616194-71656036	79810	585.41	166.89
GSHG0012526	RUNDC1	up	3.52	0	0	chr17(+):41132579-41147160	146923	3231.76	11384.1
GSHG0017026	PLEKHA3	up	3.52	1.11e-146	2.76e-145	chr2(+):179345195-179369816	65977	489.17	1722.14
GSHG0021462	NCBP2-AS2	up	3.52	0	0	chr3(+):196669494-196671970	152217	3502.12	12323.5
GSHG0147794	LINC02301	down	3.52	1.06e-05	2.75e-05	chr14(+):83108976-83173169	101928599	66.36	18.82
GSHG0028717	FASTK	down	3.52	0	0	chr7(-):150773680-150777970	10922	5282.28	1501.14
GSHG0009017	CIPC	down	3.52	3.03e-278	2.24e-276	chr14(+):77564578-77583629	85457	3924.67	1113.16
GSHG0012813	LOC100287042	up	3.51	2e-92	2.89e-91	chr17(+):73267380-73269976	100287042	521.35	1834.43
GSHG0014850	SDHAF1	up	3.51	1e-298	8e-297	chr19(+):36486068-36487220	644096	1634.53	5743.8
GSHG0026472	GPANK1	up	3.51	1.53e-190	5.62e-189	chr6(-):31629006-31634060	7918	1369.39	4809.82
GSHG0151546	--	up	3.51	0.000698	0.00156	chr6(-):30175509-30175599	--	8.64	30.09
GSHG0031577	--	up	3.51	1.48e-50	1.21e-49	chrX(+):57620186-57623908	--	619.99	2174.79
GSHG0114287	--	up	3.51	9.63e-05	0.000232	chr5(-):134263416-134263447	--	8.83	30.77
GSHG0072076	--	up	3.51	0.0492	0.0851	chr15(+):76223240-76223271	--	2.5	8.87
GSHG0014858	--	up	3.51	7.5e-19	3.28e-18	chr19(+):36706136-36707380	--	73.65	259.38
GSHG0132414	--	up	3.51	4.58e-39	3.12e-38	chr19(+):12739148-12964683	--	142.06	497.31
GSHG0031058	PTPN3	down	3.51	4.48e-143	1.09e-141	chr9(-):112137974-112260593	5774	2509.89	715.3
GSHG0020787	DHX30	down	3.51	0	0	chr3(+):47844399-47891686	22907	5573.15	1589.44
GSHG0016152	ZIM2 // PEG3	down	3.51	8.22e-08	2.42e-07	chr19(-):57285920-57352097	23619, 5178	83.65	23.84
GSHG0018264	ORC2	down	3.51	1.4e-100	2.23e-99	chr2(-):201774891-201828424	4999	2386.63	679.25
GSHG0011732	--	down	3.51	7.92e-47	6.14e-46	chr16(-):28296206-28303386	--	519.17	148.21
GSHG0033949	NOL4L	down	3.51	7.48e-32	4.44e-31	chr20(-):31030862-31172875	140688	327.46	93.56
GSHG0010019	C15orf39	up	3.5	0	0	chr15(+):75491233-75504508	56905	2973.06	10406.2
GSHG0028348	FAM133DP // FAM133B	up	3.5	0	0	chr7(-):92190072-92219712	257415, 728066	1232.24	4308.12
GSHG0026151	ZDHHC14	down	3.5	5.92e-40	4.11e-39	chr6(+):157802557-158094976	79683	407.78	116
GSHG0012385	LRRC37B	down	3.5	8.47e-15	3.29e-14	chr17(+):30334891-30380523	114659	141.48	40.53
GSHG0000244	PITHD1	down	3.5	5.23e-217	2.38e-215	chr1(+):24104876-24114720	57095	3063.15	875.46
GSHG0021375	DVL3	down	3.5	0	0	chr3(+):183873173-183891398	1857	6262.9	1791.69
GSHG0143088	--	down	3.49	0.0427	0.0748	chr7(-):72721580-72721611	--	7.3	2.08
GSHG0016218	TRAPPC12	down	3.49	2.63e-84	3.44e-83	chr2(+):3383445-3488857	51112	1087.69	310.89
GSHG0021838	EOGT	down	3.49	9.34e-17	3.87e-16	chr3(-):69024363-69063045	285203	229.3	64.79
GSHG0016739	NCK2	down	3.49	9.53e-26	4.96e-25	chr2(+):106361520-106510730	8440	261.95	75.45
GSHG0005365	CCDC15	down	3.49	8.91e-20	3.99e-19	chr11(+):124824017-124911385	80071	317.24	90.44
GSHG0138261	--	down	3.49	0.00156	0.00336	chr19(+):5152529-5152560	--	20.6	5.96
GSHG0145365	FAM239A	down	3.49	6.32e-57	5.72e-56	chrX(-):3769033-3800392	101930105	528.42	151.88
GSHG0011476	SPIRE2	down	3.49	2.52e-135	5.72e-134	chr16(+):89894907-89937727	84501	2413.16	691.71
GSHG0150165	--	up	3.48	4.15e-103	6.75e-102	chr3(+):50392126-50397065	--	579.27	2014.75
GSHG0021053	QTRT2	up	3.48	1.05e-208	4.52e-207	chr3(+):113769243-113807269	79691	938.86	3268.02
GSHG0027393	ZNF92	up	3.48	1.41e-116	2.66e-115	chr7(+):64838712-64866048	168374	2396	8329.71
GSHG0151538	--	up	3.48	0.0479	0.0831	chr6(-):30163959-30164003	--	2.55	8.87
GSHG0015298	POLRMT	down	3.48	9.12e-258	5.69e-256	chr19(-):617223-4472291	5442	3916.5	1125.95
GSHG0014046	SKA1	down	3.48	3.84e-53	3.28e-52	chr18(+):47901392-47920530	220134	892.46	256.42
GSHG0027114	PSMG3-AS1	down	3.48	2.47e-35	1.57e-34	chr7(+):1609709-1629259	114796	726.96	209
GSHG0133835	TNFRSF25	down	3.48	5.5e-20	2.47e-19	chr1(-):6521221-6526265	8718	289.01	83.13
GSHG0004523	TOLLIP-AS1	up	3.47	2.94e-25	1.51e-24	chr11(+):1330938-1331936	255512	112.24	389.74
GSHG0015900	ZNF180	up	3.47	4.81e-174	1.55e-172	chr19(-):44978645-45004575	7733	1083.09	3754.99
GSHG0048204	SP2-AS1	down	3.47	1.61e-12	5.79e-12	chr17(-):45975752-46018770	100506325	143.48	41.06
GSHG0008578	TGDS	down	3.47	1.05e-92	1.51e-91	chr13(-):95226276-95248529	23483	910.9	262.2
GSHG0133062	--	down	3.47	7.54e-37	4.94e-36	chr6(-):99316420-99319067	--	471.86	136.15
GSHG0017572	MAP4K3	down	3.47	2.54e-178	8.49e-177	chr2(-):39476407-39664453	8491	1807.49	522.33
GSHG0008560	RNF219	up	3.46	4.83e-124	9.86e-123	chr13(-):79188421-79234701	79596	637.49	2209.28
GSHG0052880	LINC01481	up	3.46	1.46e-33	8.98e-33	chr12(-):70615970-70637140	101928062	108.05	373.12
GSHG0007572	DDIT3	up	3.46	4.23e-54	3.66e-53	chr12(-):57910372-57914302	1649	218.02	753.81
GSHG0151227	--	up	3.46	0.0205	0.0381	chr6(+):36561803-36561844	--	3.67	12.72
GSHG0027963	SNX8	down	3.46	8.96e-109	1.55e-107	chr7(-):2291406-2354110	29886	1419.86	410.53
GSHG0025374	RIPK1	down	3.46	8.1e-94	1.19e-92	chr6(+):3064075-3115426	8737	1490.21	429.15
GSHG0137159	--	down	3.46	1.48e-57	1.36e-56	chr16(+):72823142-72825522	--	875.54	252.93
GSHG0029314	EXOSC4	down	3.46	2.73e-163	8.06e-162	chr8(+):145133522-145135550	54512	1824.49	526.02
GSHG0010698	MRPL46	down	3.46	4.06e-67	4.25e-66	chr15(-):89002709-89010633	26589	704.53	203.4
GSHG0016359	SPAST	down	3.46	1.64e-70	1.8e-69	chr2(+):32288680-32382706	6683	810.23	234.96
GSHG0144401	--	up	3.45	2e-36	1.3e-35	chrM(-):8673-8696	--	143.68	496.66
GSHG0004370	SMNDC1	up	3.45	1.81e-152	4.79e-151	chr10(-):112052799-112064707	10285	2355.81	8131.57
GSHG0144403	--	up	3.45	1.68e-161	4.85e-160	chrM(-):13293-13380	--	2213.77	7629.39
GSHG0005636	SPTY2D1	up	3.45	1.5e-274	1.09e-272	chr11(-):18627949-18656040	144108	3789.56	13059.7
GSHG0005446	CEND1	down	3.45	7.11e-24	3.54e-23	chr11(-):787104-790126	51286	458.74	132.11
GSHG0013745	EVPL	down	3.45	2.43e-121	4.86e-120	chr17(-):74002926-74023533	2125	1319.11	382.87
GSHG0030440	LOC100129034	down	3.45	3.06e-191	1.13e-189	chr9(+):127115752-127121465	100129034	3647.52	1060.23
GSHG0018959	ZNF343	up	3.44	7.52e-263	5e-261	chr20(-):2462469-2505168	79175	1386.69	4774.83
GSHG0016072	ZNF616	up	3.44	6.21e-206	2.61e-204	chr19(-):52616347-52643191	90317	1321.95	4554.4
GSHG0021346	ZNF639	up	3.44	1.07e-127	2.28e-126	chr3(+):179040779-179053323	51193	2363.01	8133.48
GSHG0020036	MIEF1	up	3.44	2.7e-257	1.68e-255	chr22(+):39896105-39914139	54471	2180.58	7505.11
GSHG0031204	ASB6	up	3.44	0	0	chr9(-):132396883-132404448	140459	4600.3	15818.2
GSHG0018722	TLDC2	down	3.44	9.2e-19	4.01e-18	chr20(+):35504524-35522632	140711	209.8	61.03
GSHG0001847	ASAP3	down	3.44	2.93e-34	1.82e-33	chr1(-):23755056-23811057	55616	376.48	108.96
GSHG0008827	ATL1	down	3.44	5.61e-73	6.34e-72	chr14(+):50999800-51099791	51062	789.74	230.06
GSHG0002881	PIK3C2B	down	3.44	3.47e-55	3.06e-54	chr1(-):204391758-204463852	5287	542.63	157.78
GSHG0014533	EVI5L	down	3.44	2.09e-116	3.93e-115	chr19(+):7895161-7929861	115704	1844.89	538.08
GSHG0023612	C4orf46	up	3.43	1.62e-95	2.41e-94	chr4(-):159587829-159593407	201725	1389.92	4769.26
GSHG0027505	--	up	3.43	1.17e-08	3.59e-08	chr7(+):89941810-89951904	--	40.15	138.05
GSHG0001056	PRCC	up	3.43	0	0	chr1(+):156737274-156770604	5546	6340.42	21735.9
GSHG0000720	PTBP2	up	3.43	8.25e-155	2.25e-153	chr1(+):97187161-97280604	58155	919.13	3151.27
GSHG0013986	RNF125	down	3.43	1.15e-21	5.42e-21	chr18(+):29598445-29653154	54941	203.76	59.78
GSHG0000060	ARHGEF16	down	3.43	2.4e-115	4.47e-114	chr1(+):3371147-3397675	27237	1714.14	500.04
GSHG0026954	REPS1	down	3.43	3.08e-286	2.44e-284	chr6(-):139225154-139309398	85021	4313.17	1259.07
GSHG0015335	PLEKHJ1	down	3.43	0	0	chr19(-):2229951-2237703	55111	4787.87	1396.98
GSHG0020599	HDAC11	down	3.43	7.19e-15	2.8e-14	chr3(+):13521224-13547924	79885	134.21	39.47
GSHG0001438	VASH2	down	3.43	2.5e-25	1.29e-24	chr1(+):213123862-213164927	79805	297.48	86.84
GSHG0029448	NUDT18	down	3.43	3.83e-38	2.57e-37	chr8(-):21964383-21967868	79873	441.05	128.5
GSHG0014706	MAST3	down	3.43	7.42e-143	1.79e-141	chr19(+):18208596-18262499	23031	1569.29	458.44
GSHG0011881	SLC38A7	down	3.43	1.14e-45	8.66e-45	chr16(-):58699013-58718681	55238	656.68	192.31
GSHG0003218	RPP38	up	3.42	1.16e-27	6.28e-27	chr10(+):15139179-15146255	10557	110.38	376.83
GSHG0015353	ZNF77	up	3.42	3.28e-104	5.38e-103	chr19(-):2933217-2944969	58492	655.05	2233.11
GSHG0012984	CLUH	down	3.42	1.68e-225	8.29e-224	chr17(-):2592680-2615314	23277	3515.07	1025.41
GSHG0030695	PLIN2	down	3.42	2.88e-21	1.34e-20	chr9(-):19115760-19127604	123	205.74	60.38
GSHG0010073	ARNT2	down	3.42	2.7e-52	2.29e-51	chr15(+):80696692-80890278	9915	466.93	135.85
GSHG0120426	LOC100506691	down	3.42	8.05e-28	4.39e-27	chr12(+):122501196-122506466	100506691	366.37	106.73
GSHG0002943	BATF3	down	3.42	2.35e-17	9.86e-17	chr1(-):212859760-212873327	55509	146.42	42.92
GSHG0139020	--	down	3.42	1.76e-08	5.36e-08	chr2(+):113961968-113962048	--	74.64	21.79
GSHG0000829	MAGI3	down	3.42	1.78e-97	2.73e-96	chr1(+):113933475-114228545	260425	1264.83	369.71
GSHG0030129	DCAF10	down	3.42	2.44e-42	1.76e-41	chr9(+):37800551-37867663	79269	653.97	190.44
GSHG0080813	--	down	3.42	0.0406	0.0714	chr19(-):22572892-22572923	--	8.55	2.46
GSHG0025840	--	down	3.42	3.13e-45	2.37e-44	chr6(+):73972938-74001059	--	570.07	166.71
GSHG0027961	MRM2	up	3.41	0	0	chr7(-):2273923-2281840	29960	4716.41	16072.5
GSHG0023529	ELF2	up	3.41	8.36e-168	2.56e-166	chr4(-):139978415-140098372	1998	1104.25	3762.06
GSHG0022432	STX18-AS1	down	3.41	9.88e-12	3.45e-11	chr4(+):4543858-4712665	100507266	108.05	31.92
GSHG0000695	EPHX4	down	3.41	1.01e-24	5.12e-24	chr1(+):92495533-92529093	253152	276.42	81.22
GSHG0009019	TMEM63C	down	3.41	3.66e-11	1.25e-10	chr14(+):77648102-77725838	57156	157.41	46.54
GSHG0018673	DNMT3B	down	3.41	3.49e-78	4.21e-77	chr20(+):31350191-31397161	1789	852.2	249.79
GSHG0028366	PDK4	up	3.4	1.24e-109	2.16e-108	chr7(-):95212810-95225925	5166	452.9	1539.22
GSHG0029944	--	up	3.4	2.68e-31	1.57e-30	chr8(-):145132902-145134023	--	162.66	554.44
GSHG0045171	RNU6ATAC	up	3.4	0.00531	0.0108	chr9(-):137029562-137029686	100151684	7.47	25.29
GSHG0029250	MYC	up	3.4	0	0	chr8(+):128747680-128755197	4609	29047.5	98810.2
GSHG0012920	--	up	3.4	3.2e-47	2.5e-46	chr17(+):80251592-80252784	--	235.3	798.04
GSHG0015276	--	down	3.4	2.71e-75	3.14e-74	chr19(+):58808733-58813253	--	957.42	281.47
GSHG0138914	--	down	3.4	0.00029	0.000672	chr2(+):32532905-32532997	--	42.86	12.56
GSHG0015540	TNPO2	down	3.4	0	0	chr19(-):12810008-12834810	30000	9559.76	2807.22
GSHG0028415	TSC22D4	down	3.4	6.58e-95	9.73e-94	chr7(-):100064144-100076902	81628	1117.38	328.67
GSHG0029956	TONSL	down	3.4	0	0	chr8(-):145654191-145669812	4796	7166.01	2108.43
GSHG0015292	MIER2	down	3.4	1.81e-96	2.73e-95	chr19(-):305575-344841	54531	1412.18	415.81
GSHG0004804	MADD	down	3.4	3.34e-201	1.34e-199	chr11(+):47290927-47351582	8567	4976.03	1464.54
GSHG0008838	GPR137C	down	3.39	2.26e-16	9.28e-16	chr14(+):53019858-53104431	283554	179.96	52.75
GSHG0014512	TRIP10	down	3.39	5.88e-97	8.92e-96	chr19(+):6739693-6751745	9322	935.46	275.73
GSHG0033523	PPT2 // PPT2-EGFL8 // EGFL8	down	3.39	8.06e-77	9.54e-76	chr6(+):32121229-32136062	100532746, 80864, 9374	866.86	255.77
GSHG0013428	EZH1	down	3.39	2.34e-84	3.06e-83	chr17(-):40852288-40897114	2145	933.16	274.79
GSHG0009645	XRCC3	down	3.39	1.25e-50	1.03e-49	chr14(-):104163946-104181823	7517	1103.51	325.92
GSHG0018180	--	up	3.38	4.65e-52	3.92e-51	chr2(-):178414890-178417504	--	245	828
GSHG0028106	KBTBD2	up	3.38	0	0	chr7(-):32907778-32931468	25948	4218.16	14244.9
GSHG0016515	MEIS1	down	3.38	3.77e-12	1.34e-11	chr2(+):66662517-66799890	4211	130.21	38.34
GSHG0142908	--	down	3.38	3.62e-71	4e-70	chr7(-):1504131-1507158	--	932.79	275.72
GSHG0030488	PKN3	down	3.38	3.2e-120	6.3e-119	chr9(+):131464783-131483199	29941	1999.7	592.67
GSHG0018421	NGEF	down	3.38	1.25e-21	5.89e-21	chr2(-):233743396-233877982	25791	285.4	84.84
GSHG0023613	PPID	down	3.38	4.06e-235	2.12e-233	chr4(-):159630280-159644553	5481	3605.89	1067
GSHG0000538	MROH7-TTC4 // MROH7 // TTC4	down	3.38	7.85e-167	2.39e-165	chr1(+):55107413-55208330	100527960, 374977, 7268	2392.22	709.11
GSHG0021892	CLDND1	down	3.38	2.36e-170	7.39e-169	chr3(-):98225319-98241910	56650	2059.86	610.16
GSHG0016272	MYCN	up	3.37	2.56e-43	1.88e-42	chr2(+):16080560-16087134	4613	171.02	576.21
GSHG0009315	FOXA1	up	3.37	4.95e-288	3.95e-286	chr14(-):38058759-38069245	3169	35247.8	118793
GSHG0007396	LINC00938	up	3.37	2.25e-255	1.38e-253	chr12(-):46119503-46121704	400027	3196.54	10759.3
GSHG0003552	KIF20B	up	3.37	9.64e-101	1.54e-99	chr10(+):91461347-91534700	9585	634.73	2134.3
GSHG0005827	RAB3IL1	down	3.37	2.44e-30	1.41e-29	chr11(-):61664768-61687741	5866	273.54	80.58
GSHG0006791	RXYLT1	down	3.37	9.86e-113	1.79e-111	chr12(+):64173583-64203345	10329	1614.56	477.94
GSHG0005973	ORAOV1	down	3.37	1.5e-75	1.74e-74	chr11(-):69467844-69490165	220064	1383.39	411.59
GSHG0007189	C12orf4	down	3.37	3.91e-85	5.16e-84	chr12(-):4596896-4647675	57102	1098.29	325.6
GSHG0010998	SYT17	down	3.37	1.41e-32	8.49e-32	chr16(+):19179156-19279655	51760	421.83	125.22
GSHG0139136	--	up	3.36	4.83e-65	4.93e-64	chr2(+):206950356-206951575	--	328.38	1103.76
GSHG0143746	--	up	3.36	1.4e-70	1.53e-69	chr8(-):141515918-141518142	--	523.91	1758.76
GSHG0005849	SNHG1	up	3.36	0	0	chr11(-):62619450-62623357	23642	1482.48	4984
GSHG0022084	MSL2	up	3.36	0	0	chr3(-):135867760-135914688	55167	3759.91	12634.1
GSHG0040910	SNORD17	up	3.36	2.23e-47	1.74e-46	chr20(-):17943353-17943589	692086	156.1	524.75
GSHG0019455	CBR3	down	3.36	6.61e-17	2.75e-16	chr21(+):37502672-37528615	874	240.91	70.84
GSHG0013233	GIT1	down	3.36	2.37e-152	6.27e-151	chr17(-):27900487-27916637	28964	1906.28	566.38
GSHG0029487	CHRNA2	down	3.36	1.97e-145	4.86e-144	chr8(-):27317278-27336813	1135	2249.12	668.69
GSHG0023116	AFAP1	down	3.36	4.03e-29	2.25e-28	chr4(-):7760440-7941653	60312	320.48	95.77
GSHG0003812	DIP2C	down	3.36	5.78e-52	4.86e-51	chr10(-):320130-735608	22982	547.69	162.69
GSHG0026221	ERMARD	down	3.36	8.04e-35	5.05e-34	chr6(+):170151718-170181680	55780	529.57	158.62
GSHG0012195	TMEM102	up	3.35	2.04e-209	8.79e-208	chr17(+):7338762-7340998	284114	1215.49	4071.81
GSHG0132279	--	up	3.35	4.07e-81	5.11e-80	chr22(-):24273950-24313557	--	325.69	1088.89
GSHG0025984	DSE	down	3.35	2.37e-14	9.08e-14	chr6(+):116575315-116759453	29940	164.74	49.23
GSHG0021394	SENP2	down	3.35	1.04e-162	3.03e-161	chr3(+):185300507-185348883	59343	2446.42	729.9
GSHG0145212	TUBB8P12	down	3.35	2.77e-14	1.06e-13	chr18(-):47221-49557	260334	170.21	51.15
GSHG0006248	MCAM	down	3.35	1.09e-26	5.78e-26	chr11(-):119179234-119189269	4162	263.7	79.26
GSHG0000585	EFCAB7	down	3.35	3.61e-25	1.85e-24	chr1(+):63988972-64051041	84455	285.99	85.32
GSHG0001659	DVL1	down	3.35	1.24e-179	4.22e-178	chr1(-):1270658-1284760	1855	3157.57	944.45
GSHG0019085	NINL	down	3.35	2.97e-21	1.38e-20	chr20(-):25433334-25566167	22981	246	74.06
GSHG0008818	LRR1	down	3.35	1.8e-49	1.45e-48	chr14(+):50065415-50081390	122769	743.31	221.64
GSHG0132312	FITM2	down	3.35	3.6e-63	3.58e-62	chr20(-):42931478-42939892	128486	560.98	167.45
GSHG0011853	IRX3	up	3.34	0	0	chr16(-):54317212-54320378	79191	6098.66	20378.4
GSHG0018493	--	up	3.34	0	0	chr20(+):306206-309372	--	2692.55	8992.04
GSHG0145518	RHOU	up	3.34	0	0	chr1(+):228870824-228882414	58480	14281.1	47714.6
GSHG0002372	RSBN1	up	3.34	8.36e-83	1.07e-81	chr1(-):114304455-114355098	54665	464.85	1553.36
GSHG0013699	FAM104A	up	3.34	0	0	chr17(-):71203493-71228533	84923	3369.34	11251
GSHG0022609	REST	up	3.34	1.37e-50	1.12e-49	chr4(+):57774042-57832974	5978	3597.19	11998.4
GSHG0025993	DCBLD1	down	3.34	5.65e-19	2.48e-18	chr6(+):117803767-117891018	285761	214.97	65.11
GSHG0005484	OSBPL5	down	3.34	1.8e-136	4.12e-135	chr11(-):3108346-3187969	114879	2849.57	851.77
GSHG0018754	LPIN3	down	3.34	7.22e-96	1.08e-94	chr20(+):39969493-39989225	64900	1100.7	329.24
GSHG0008821	KLHDC2	down	3.34	4.72e-154	1.28e-152	chr14(+):50234326-50249856	23588	2417.51	722.53
GSHG0001989	MTF1	up	3.33	3.31e-224	1.61e-222	chr1(-):38275240-38325292	4520	1034.64	3448.93
GSHG0022980	GALNT7	up	3.33	0	0	chr4(+):174089904-174245117	51809	4319.2	14406.2
GSHG0028438	ALKBH4	up	3.33	1.52e-222	7.21e-221	chr7(-):102096668-102105321	54784	1859.7	6187.71
GSHG0133715	MIIP	down	3.33	6.73e-119	1.3e-117	chr1(+):12079299-12092106	60672	1257.88	378.33
GSHG0033525	HCG18	down	3.33	4.81e-36	3.09e-35	chr6(-):30255174-30294933	414777	501.95	150.33
GSHG0002348	DENND2D	down	3.33	7.28e-47	5.66e-46	chr1(-):111728591-111747160	79961	680.48	204.29
GSHG0011986	WDR59	down	3.33	1.63e-128	3.5e-127	chr16(-):74907474-75019044	79726	2284.6	685.12
GSHG0132440	ZNF211	up	3.32	9.47e-151	2.46e-149	chr19(+):58131794-58155414	10520	701.14	2326.09
GSHG0014231	KCTD1	down	3.32	5.14e-46	3.93e-45	chr18(-):24034874-24237476	284252	883.38	265.15
GSHG0019579	CYP4F29P	down	3.32	3.56e-22	1.7e-21	chr21(-):15215455-15220685	54055	279.52	84.02
GSHG0025751	ABCC10	down	3.32	2.52e-56	2.26e-55	chr6(+):43395292-43418164	89845	688.54	207.55
GSHG0030669	MPDZ	down	3.32	2.53e-46	1.95e-45	chr9(-):13105705-13279712	8777	841.31	255.07
GSHG0031112	PSMD5	down	3.32	1.14e-84	1.5e-83	chr9(-):123578334-123605299	5711	1003.75	302.89
GSHG0003400	ADO	up	3.31	7.15e-221	3.35e-219	chr10(+):64564491-64569443	84890	3123.34	10342.1
GSHG0001868	RSRP1	up	3.31	4.1e-186	1.47e-184	chr1(-):25568728-25594416	57035	1148.21	3799.35
GSHG0009790	VPS18	up	3.31	1.2e-234	6.23e-233	chr15(+):41186628-41196172	57617	1248.35	4131.37
GSHG0142692	--	up	3.31	0.0252	0.0461	chr7(+):55841127-55841158	--	4.71	15.41
GSHG0020674	CMTM8	down	3.31	1.61e-41	1.15e-40	chr3(+):32280171-32411815	152189	545.07	163.47
GSHG0020002	SH3BP1 // PDXP	down	3.31	4.26e-97	6.47e-96	chr22(+):38030661-38062939	23616, 57026	1747.88	529.21
GSHG0001100	NIT1	down	3.31	3.36e-93	4.89e-92	chr1(+):161087862-161095233	4817	1270.62	384.3
GSHG0013872	NDC80	down	3.31	2.58e-128	5.51e-127	chr18(+):2571510-2616633	10403	4067.45	1228.97
GSHG0016582	TTC31	down	3.31	3.33e-41	2.36e-40	chr2(+):74710200-74721691	64427	677.52	205.38
GSHG0124394	--	down	3.31	0.00108	0.00237	chr3(+):112723316-112723413	--	22.47	6.93
GSHG0018751	PLCG1	down	3.31	1.33e-251	7.86e-250	chr20(+):39765877-39804361	5335	3448.29	1045.1
GSHG0024424	TTC1	down	3.3	4.73e-111	8.42e-110	chr5(+):159436107-159492552	7265	1585.38	479.74
GSHG0003110	ZNF124	down	3.3	1.53e-95	2.27e-94	chr1(-):247285278-247335319	7678	1438.49	435.17
GSHG0019346	RGS19	down	3.3	7.68e-08	2.26e-07	chr20(-):62704534-62711351	10287	109.19	33.08
GSHG0033797	ARMH3	down	3.3	1.38e-186	4.95e-185	chr10(-):103605356-103815951	79591	2446.86	743.01
GSHG0002103	CC2D1B	down	3.3	1.65e-91	2.35e-90	chr1(-):52816265-52831877	200014	1560.26	475.13
GSHG0018775	PABPC1L	down	3.3	7.57e-37	4.95e-36	chr20(+):43538701-43587797	80336	569.32	172.9
GSHG0014113	SOCS6	up	3.29	3.3e-117	6.29e-116	chr18(+):67956137-67997434	9306	1443.34	4749.28
GSHG0013763	SRSF2	up	3.29	0	0	chr17(-):74730199-74733493	6427	20775.6	68365.4
GSHG0017103	CFLAR	down	3.29	3.87e-32	2.31e-31	chr2(+):201980827-202037411	8837	358.9	109.32
GSHG0031771	WDR44	down	3.29	1.01e-151	2.65e-150	chrX(+):117480036-117591164	54521	1429.73	434.96
GSHG0029256	EFR3A	down	3.29	6.03e-137	1.39e-135	chr8(+):132916335-133025884	23167	1688.08	513.09
GSHG0016165	ZNF552	down	3.29	2.4e-51	2e-50	chr19(-):58318450-58326282	79818	711.97	216.95
GSHG0005056	TPCN2	down	3.29	3.1e-51	2.58e-50	chr11(+):68816350-68929907	219931	772.13	235.64
GSHG0011870	PLLP	down	3.29	4.65e-20	2.1e-19	chr16(-):57290004-57318584	51090	214.25	65.07
GSHG0000014	SAMD11	down	3.29	1.45e-106	2.43e-105	chr1(+):861121-879961	148398	2076.86	633.28
GSHG0001292	RGS2	up	3.28	0	0	chr1(+):192778169-192781406	5997	33153.9	108862
GSHG0152992	--	up	3.28	1.16e-110	2.05e-109	chrM(-):10406-11633	--	10706.5	35144.5
GSHG0017742	MRPL53 // CCDC142	up	3.28	1.81e-28	1e-27	chr2(-):74699086-74710357	116540, 84865	136.77	449.12
GSHG0031341	--	up	3.28	5.17e-08	1.54e-07	chrUn_gl000220(+):7872-8372	--	31.37	103.04
GSHG0016149	ZNF667	up	3.28	2.15e-171	6.83e-170	chr19(-):56950694-56988770	63934	852.43	2793.97
GSHG0143245	--	up	3.28	5.03e-07	1.41e-06	chr7(-):132720597-132720673	--	16.84	55.4
GSHG0145714	WDR73	down	3.28	1.65e-66	1.72e-65	chr15(-):85184727-85197574	84942	1158.31	352.05
GSHG0023079	ZFYVE28	down	3.28	1.09e-08	3.33e-08	chr4(-):2271325-2420382	57732	84.23	25.65
GSHG0029420	LONRF1	down	3.28	2.53e-41	1.79e-40	chr8(-):12579406-12612951	91694	460.43	139.71
GSHG0142794	--	down	3.28	8.83e-05	0.000213	chr7(+):100026878-100026906	--	33.05	10
GSHG0016237	ASAP2	down	3.28	9.87e-60	9.33e-59	chr2(+):9346894-9545812	8853	999.61	303.7
GSHG0026796	PNISR	down	3.28	1.64e-37	1.09e-36	chr6(-):99840526-99873221	25957	1924.31	586.24
GSHG0143812	--	down	3.28	5.13e-42	3.69e-41	chr9(+):33697457-33700984	--	492.33	150.51
GSHG0008948	TTC9	down	3.28	1.7e-58	1.58e-57	chr14(+):71108504-71142077	23508	750.83	229.5
GSHG0033982	MFSD8	down	3.28	1.45e-21	6.82e-21	chr4(-):128838959-128887139	256471	254.67	77.63
GSHG0020819	--	up	3.27	1.74e-83	2.26e-82	chr3(+):50295331-50295696	--	521.08	1700.23
GSHG0132364	FARSA	down	3.27	1.66e-226	8.22e-225	chr19(-):13033284-13044558	2193	9726.68	2970.26
GSHG0028738	PAXIP1	down	3.27	1.41e-158	3.97e-157	chr7(-):154735399-154794685	22976	2515.5	768.14
GSHG0001912	TAF12	down	3.27	1.9e-82	2.43e-81	chr1(-):28929611-28969604	6883	1351.13	412.75
GSHG0000234	EPHB2	down	3.27	1.15e-25	5.94e-25	chr1(+):23037331-23247985	2048	338.9	103.55
GSHG0000581	ATG4C	down	3.27	6.75e-45	5.07e-44	chr1(+):63249777-63330939	84938	579.53	177.08
GSHG0020272	TPST2	down	3.27	9.79e-22	4.62e-21	chr22(-):26921712-26986089	8459	189.48	57.85
GSHG0014481	CHAF1A	down	3.27	7.72e-211	3.37e-209	chr19(+):4402659-4443394	10036	3974.35	1217.76
GSHG0033610	H2AFX	up	3.26	0	0	chr11(-):118964579-118966293	3014	22118	72188.5
GSHG0039676	--	up	3.26	1.18e-48	9.43e-48	chr19(+):10444112-10446923	--	292.61	954.32
GSHG0019928	ZNRF3	up	3.26	1.01e-230	5.13e-229	chr22(+):29279755-29453475	84133	892.35	2909.47
GSHG0015475	ZNF266	up	3.26	1.67e-181	5.77e-180	chr19(-):9523102-9546254	10781	1417.5	4621.26
GSHG0144404	--	up	3.26	7.19e-107	1.21e-105	chrM(-):13461-13489	--	988.65	3218.53
GSHG0145275	--	up	3.26	4.72e-52	3.98e-51	chrM(-):7639-8295	--	4097.17	13351.8
GSHG0025098	CDC25C	down	3.26	4.4e-44	3.27e-43	chr5(-):137620954-137674044	995	830.13	254.68
GSHG0010450	ZNF280D // LOC145783	down	3.26	3.16e-51	2.63e-50	chr15(-):56922376-57210776	145783, 54816	851.28	261.61
GSHG0004375	GPAM	down	3.26	1.55e-79	1.89e-78	chr10(-):113909622-113943537	57678	793.87	243.53
GSHG0029757	ZNF706	down	3.26	4.89e-210	2.12e-208	chr8(-):102209268-102218292	51123	2793.39	858.69
GSHG0123929	--	down	3.26	2.68e-05	6.73e-05	chr22(+):26890129-26890192	--	38.23	11.76
GSHG0021304	MYNN	up	3.25	0	0	chr3(+):169490619-169507504	55892	3059.58	9957.56
GSHG0012282	SMCR8	up	3.25	0	0	chr17(+):18218594-18231369	140775	3243.62	10553.1
GSHG0034591	SNORD44	up	3.25	2.18e-15	8.65e-15	chr1(-):173835106-173835166	26806	52.8	171.69
GSHG0014490	KDM4B	down	3.25	4.35e-239	2.36e-237	chr19(+):4969124-5153606	23030	4917.6	1511.42
GSHG0002064	LOC110117498-PIK3R3 // PIK3R3 // LOC110117498	down	3.25	2.15e-60	2.05e-59	chr1(-):46505812-46642167	110117498, 110117499, 8503	1039.7	320.69
GSHG0006995	TCHP	down	3.25	3.58e-95	5.31e-94	chr12(+):110338079-110391074	84260	1384.39	426.42
GSHG0014039	CTIF	down	3.25	9.22e-22	4.35e-21	chr18(+):46065427-46389584	9811	256.21	79.32
GSHG0010095	FAM103A1 // RAMMET	up	3.24	1.85e-224	9.01e-223	chr15(+):83654955-83659807	83640	1651.9	5358.43
GSHG0043531	SNORD48	up	3.24	0.00473	0.00965	chr6(+):31803040-31803103	26801	7.71	24.83
GSHG0013789	CBX8	up	3.24	8.98e-222	4.24e-220	chr17(-):77768176-77770915	57332	1651.42	5348.18
GSHG0029061	C8orf44-SGK3 // C8orf44 // SGK3	down	3.24	4.14e-21	1.92e-20	chr8(+):67579787-67774257	100533105, 23678, 56260	300.68	92.58
GSHG0011923	CENPT	down	3.24	1.24e-120	2.44e-119	chr16(-):67862062-67881361	80152	1379.03	425.84
GSHG0013055	FXR2	down	3.24	0	0	chr17(-):7494548-7518215	9513	4673.2	1440.25
GSHG0015468	ZNF558	down	3.24	1.27e-51	1.07e-50	chr19(-):8920252-8942980	148156	615.05	189.59
GSHG0030929	CDK20	down	3.24	3.75e-26	1.97e-25	chr9(-):90581361-90589695	23552	283.7	87.88
GSHG0145817	SPPL2B	down	3.24	1.79e-61	1.74e-60	chr19(+):2328629-2355099	56928	1263.75	390.98
GSHG0026354	TDP2	down	3.24	1.3e-163	3.84e-162	chr6(-):24650205-24667318	51567	3285.73	1016.4
GSHG0000899	PIAS3	down	3.24	9.17e-286	7.21e-284	chr1(+):145575290-145586546	10401	4635.17	1432.52
GSHG0133102	--	up	3.23	0.00663	0.0133	chr7(+):128278878-128278909	--	4.84	15.59
GSHG0002757	KIAA0040	down	3.23	7.37e-70	7.98e-69	chr1(-):175126123-175162229	9674	1759.38	542.78
GSHG0004722	DNAJC24	down	3.23	4.58e-48	3.62e-47	chr11(+):31391377-31454382	120526	685.72	211.47
GSHG0119043	E2F6	up	3.22	2.65e-93	3.86e-92	chr2(-):11584501-11606303	1876	499.55	1609.34
GSHG0030472	SLC25A25	up	3.22	2.56e-241	1.43e-239	chr9(+):130830479-130871537	114789	1218.06	3925.09
GSHG0011038	--	up	3.22	2.09e-11	7.21e-11	chr16(+):23579994-23580875	--	44.5	143.22
GSHG0020832	--	up	3.22	0	0	chr3(+):51428781-51431933	--	4125.86	13278.7
GSHG0145751	ZNF768	up	3.22	0	0	chr16(-):30535323-30538095	79724	6801.03	21873.5
GSHG0026098	STXBP5	down	3.22	7.06e-97	1.07e-95	chr6(+):147524871-147711612	134957	1581.31	490.68
GSHG0007447	FMNL3	down	3.22	9.55e-23	4.63e-22	chr12(-):50031724-50101197	91010	345.02	108.01
GSHG0034772	FAM241B	down	3.22	1.45e-39	9.98e-39	chr10(+):71390003-71393347	219738	713.95	221.56
GSHG0015508	KANK2	down	3.22	1.74e-178	5.82e-177	chr19(-):11274944-11308474	25959	4860.85	1512.22
GSHG0023076	POLN // HAUS3	up	3.21	1.93e-109	3.36e-108	chr4(-):2073645-2243891	353497, 79441	1566.02	5031.95
GSHG0138238	--	up	3.21	7.05e-140	1.66e-138	chr18(-):77437287-77439359	--	908.76	2917.19
GSHG0016069	ZNF432	up	3.21	5.81e-123	1.17e-121	chr19(-):52534632-52552377	9668	642.58	2062.44
GSHG0035222	SNORA52	up	3.21	1.25e-06	3.42e-06	chr11(+):811681-811814	619565	25.11	81.05
GSHG0028237	LINC00174	down	3.21	1.6e-20	7.3e-20	chr7(-):65841031-65865395	285908	683.98	212.63
GSHG0031391	MOSPD2	down	3.21	5.16e-29	2.89e-28	chrX(+):14891527-14940442	158747	422.19	130.79
GSHG0025319	ZNF354A	down	3.21	6.13e-74	6.99e-73	chr5(-):178138522-178157707	6940	890.51	277.29
GSHG0133055	RHPN1-AS1	up	3.2	4.13e-26	2.16e-25	chr8(-):144448794-144450805	78998	188.6	603.32
GSHG0022358	RNF168	up	3.2	0	0	chr3(-):196195679-196230639	165918	6329.33	20265
GSHG0015247	ZNF460	up	3.2	1.51e-41	1.08e-40	chr19(+):57791335-57805436	10794	297.25	950.18
GSHG0012010	--	up	3.2	2.6e-23	1.28e-22	chr16(-):80661452-80662276	--	86.44	277.05
GSHG0144618	--	up	3.2	6.61e-18	2.82e-17	chrX(+):153285854-153287153	--	109.87	351.9
GSHG0002832	ZNF281	up	3.2	1.27e-247	7.33e-246	chr1(-):200374075-200379186	23528	3646.72	11663.8
GSHG0002994	SDE2	up	3.2	1e-297	1e-295	chr1(-):226170404-226187066	163859	2472.42	7904.54
GSHG0013322	CWC25	up	3.2	7.75e-117	1.47e-115	chr17(-):36956687-36981608	54883	1003.87	3208.15
GSHG0015766	ZNF850	up	3.2	5.35e-216	2.41e-214	chr19(-):37234380-37263716	342892	1041.64	3331.4
GSHG0015560	C19orf57	down	3.2	7.38e-15	2.88e-14	chr19(-):13993161-14016978	79173	243.53	76.32
GSHG0016455	MSH6	down	3.2	0	0	chr2(+):48010218-48034092	2956	7361.73	2297.79
GSHG0033424	LIMD1	down	3.2	1.56e-222	7.43e-221	chr3(+):45636323-45722755	8994	3126.42	976.39
GSHG0002053	ZSWIM5	down	3.2	1.76e-13	6.56e-13	chr1(-):45482078-45672250	57643	177.02	55.8
GSHG0141759	--	down	3.2	1.87e-15	7.45e-15	chr5(-):80528125-80529662	--	328.75	103.07
GSHG0029557	RNF170	down	3.2	1.96e-18	8.49e-18	chr8(-):42704781-42751866	81790	234.31	72.72
GSHG0029977	KANK1	down	3.2	3.52e-91	5e-90	chr9(+):470291-746106	23189	986.23	308.45
GSHG0062176	--	up	3.19	3.6e-25	1.85e-24	chr10(-):69990391-69991947	--	73.76	235.22
GSHG0003401	NRBF2	up	3.19	1.26e-170	3.95e-169	chr10(+):64893007-64914791	29982	999.23	3188.56
GSHG0017510	ZNF513	up	3.19	2.26e-92	3.25e-91	chr2(-):27600099-27603611	130557	687.84	2190.97
GSHG0125271	--	down	3.19	0.00633	0.0127	chr1(-):143421657-143421716	--	14.8	4.65
GSHG0020679	CNOT10	down	3.19	2.1e-175	6.85e-174	chr3(+):32726637-32815365	25904	3182.44	997.97
GSHG0001514	OBSCN	down	3.19	1.6e-86	2.15e-85	chr1(+):228395831-228632444	84033	2595.59	814.09
GSHG0001527	COG2	down	3.19	7.31e-158	2.05e-156	chr1(+):230778202-230829731	22796	3550.85	1116.16
GSHG0017924	ZC3H8	down	3.19	8.65e-57	7.82e-56	chr2(-):112973435-113012664	84524	925.9	290.96
GSHG0128794	--	down	3.19	8.01e-11	2.7e-10	chr8(-):26337647-26365627	--	145.54	45.32
GSHG0134851	--	up	3.18	5.34e-81	6.67e-80	chr10(+):98753748-98755711	--	467.44	1487.43
GSHG0015283	ZNF324B	up	3.18	2e-180	6.83e-179	chr19(+):58962971-58969199	388569	1260.17	4006.7
GSHG0152626	--	up	3.18	0.00276	0.0058	chrX(+):70683475-70683542	--	7.77	24.97
GSHG0012026	--	up	3.18	1.91e-16	7.86e-16	chr16(-):84091428-84092795	--	85.24	270.39
GSHG0028706	--	up	3.18	6.85e-10	2.23e-09	chr7(-):150069638-150070396	--	64.03	203.9
GSHG0007559	PRIM1	down	3.18	7.46e-127	1.57e-125	chr12(-):57125366-57146146	5557	3070.63	966.1
GSHG0018712	PHF20	down	3.18	5.74e-186	2.05e-184	chr20(+):34359923-34538291	51230	4874.6	1532.61
GSHG0004982	FRMD8	down	3.18	1.08e-87	1.48e-86	chr11(+):65151172-65180993	83786	1160.9	364.88
GSHG0008622	TEX30	down	3.18	8.38e-49	6.7e-48	chr13(-):103418238-103426171	93081	894.71	281.97
GSHG0004865	DTX4	down	3.18	6.1e-25	3.12e-24	chr11(+):58938903-58976060	23220	403.96	127.9
GSHG0023253	LNX1	down	3.18	2.84e-25	1.46e-24	chr4(-):54325468-54518682	84708	254.85	79.98
GSHG0010888	THOC6	down	3.18	1.88e-155	5.15e-154	chr16(+):3074020-3077756	79228	2311.5	727.27
GSHG0011908	FHOD1	down	3.18	6.66e-57	6.03e-56	chr16(-):67263294-67281425	29109	921.77	291.22
GSHG0000304	PHACTR4	down	3.18	9.69e-176	3.17e-174	chr1(+):28696065-28826880	65979	4353.82	1370.2
GSHG0003233	ARL5B	up	3.17	1.53e-16	6.3e-16	chr10(+):18948264-18970567	221079	3599.16	11418.1
GSHG0040163	SNORD88C	up	3.17	8.15e-15	3.17e-14	chr19(-):51305582-51305678	692204	62.85	199.2
GSHG0129523	--	up	3.17	0.0266	0.0484	chr11(-):10293316-10293347	--	5.29	16.59
GSHG0028122	ELMO1	down	3.17	2.78e-10	9.17e-10	chr7(-):36892511-37488929	9844	104.44	33.28
GSHG0014884	SIPA1L3	down	3.17	1.07e-135	2.43e-134	chr19(+):38397861-38699012	23094	2499.16	787.72
GSHG0026541	SPDEF	down	3.17	8.78e-245	4.99e-243	chr6(-):34505579-34524110	25803	6974.8	2201.53
GSHG0008873	DAAM1	down	3.17	4.43e-73	5.01e-72	chr14(+):59655362-59838123	23002	830.44	262.49
GSHG0016319	DPYSL5	down	3.17	2.45e-30	1.41e-29	chr2(+):27070963-27174104	56896	603.4	190.96
GSHG0030586	C9orf163	up	3.16	3.82e-25	1.96e-24	chr9(+):139377947-139380518	158055	127.28	402.19
GSHG0141918	--	up	3.16	0.0039	0.00805	chr6(+):25998473-25998501	--	5.33	17.03
GSHG0008971	--	up	3.16	5.61e-195	2.13e-193	chr14(+):73957659-73960098	--	1509.81	4770.58
GSHG0014861	LOC728752	up	3.16	1.38e-34	8.6e-34	chr19(+):36980529-36981942	728752	221.68	699.07
GSHG0007822	FBXO21	down	3.16	3.63e-148	9.21e-147	chr12(-):117581586-117628300	23014	2847.56	899.22
GSHG0140327	--	down	3.16	0.0291	0.0526	chr22(-):24235200-24235227	--	14.68	4.67
GSHG0015565	ASF1B	down	3.16	1.28e-210	5.6e-209	chr19(-):14230322-14247440	55723	5961.64	1884.2
GSHG0011961	ZNF23 // ZNF19	down	3.15	1.95e-70	2.13e-69	chr16(-):71481505-71523254	7567, 7571	834.22	263.82
GSHG0007720	NUP37	down	3.15	1.26e-79	1.54e-78	chr12(-):102467975-102513909	79023	1644.33	522.18
GSHG0140873	--	down	3.15	0.0263	0.048	chr3(-):15089765-15089795	--	11.97	3.81
GSHG0002260	GLMN	down	3.15	3.07e-51	2.55e-50	chr1(-):92711957-92764566	11146	927.96	294.17
GSHG0139152	--	down	3.15	9.54e-48	7.5e-47	chr2(+):219620687-219624110	--	1057.32	336.52
GSHG0023937	GPX8	down	3.15	5.51e-62	5.39e-61	chr5(+):54455943-54463129	493869	837.61	267.08
GSHG0152490	--	down	3.15	0.0259	0.0472	chrX(+):47004316-47004396	--	13.07	4.08
GSHG0012364	GOSR1	down	3.15	3.11e-126	6.5e-125	chr17(+):28804426-28853831	9527	1464.85	465.29
GSHG0014640	ADGRE5	down	3.15	2.09e-94	3.07e-93	chr19(+):14491956-14519536	976	1505.65	478.07
GSHG0117612	--	up	3.14	1.24e-36	8.08e-36	chr4(-):48341837-48344353	--	230.12	721.11
GSHG0118815	LOC642361	up	3.14	5.1e-94	7.48e-93	chr10(+):81585658-81587357	642361	521.86	1635.86
GSHG0025472	GMNN	down	3.14	1.5e-197	5.8e-196	chr6(+):24775159-24786323	51053	2797.36	890.5
GSHG0016935	MARCH7	down	3.14	2.5e-93	3.64e-92	chr2(+):160568968-160625094	64844	2071.33	656.86
GSHG0013558	SAMD14	down	3.14	6.42e-27	3.43e-26	chr17(-):48188675-48207246	201191	294.46	93.86
GSHG0043693	SH2B2	down	3.14	3.93e-66	4.07e-65	chr7(+):101928353-101962177	10603	833.35	264.86
GSHG0019751	ICOSLG	down	3.14	2.31e-19	1.02e-18	chr21(-):45642880-45660887	23308	267.59	85.61
GSHG0006682	TNS2	down	3.14	1.48e-36	9.64e-36	chr12(+):53440810-53458163	23371	671.64	213.32
GSHG0020870	CCDC66	down	3.14	9.58e-57	8.66e-56	chr3(+):56591184-56655846	285331	806.92	256.84
GSHG0016172	ZNF256	up	3.13	1.56e-102	2.52e-101	chr19(-):58452038-58459077	10172	666.46	2089.69
GSHG0144402	--	up	3.13	3.65e-78	4.39e-77	chrM(-):11946-11970	--	353.04	1103.29
GSHG0134456	--	up	3.13	1.52e-54	1.33e-53	chr1(-):107597168-107600286	--	363.74	1137.28
GSHG0024724	--	up	3.13	4.26e-61	4.11e-60	chr5(-):36864527-36876759	--	471.61	1475.98
GSHG0009782	RPUSD2	up	3.13	1.41e-223	6.82e-222	chr15(+):40861492-40866891	27079	1485.72	4646.9
GSHG0135287	--	up	3.13	0.0155	0.0294	chr11(+):118662158-118662187	--	5.1	15.94
GSHG0139698	--	down	3.13	1.81e-54	1.58e-53	chr20(+):30588084-30591190	--	610.24	194.64
GSHG0135483	--	down	3.13	2.03e-86	2.73e-85	chr12(+):3150603-3154890	--	1916.72	612.56
GSHG0044819	--	down	3.13	0.0188	0.0351	chr9(-):37886742-37886773	--	11.85	3.8
GSHG0027296	EPDR1	down	3.13	1.18e-113	2.16e-112	chr7(+):37960163-37991534	54749	1827.81	583.55
GSHG0028767	--	down	3.13	3.7e-13	1.36e-12	chr7_gl000195_random(-):56996-59513	--	450.95	144.88
GSHG0008481	MED4	down	3.13	2.89e-24	1.46e-23	chr13(-):48649864-48669277	29079	273.32	87.61
GSHG0145869	DOK1	down	3.13	5.96e-11	2.02e-10	chr2(+):74776147-74784678	1796	191.64	61.26
GSHG0020747	TCAIM	down	3.13	2.16e-56	1.94e-55	chr3(+):44379611-44450939	285343	1034.74	329.89
GSHG0009859	DTWD1	down	3.13	3.1e-30	1.78e-29	chr15(+):49913226-49937333	56986	400.8	128.88
GSHG0025258	STK10	down	3.13	5.65e-121	1.12e-119	chr5(-):171469074-171615346	6793	2138.75	686.05
GSHG0010802	CAPN15	down	3.13	7.46e-257	4.63e-255	chr16(+):577853-604634	6650	5032.64	1609.42
GSHG0119100	ZNF426	up	3.12	3.13e-97	4.78e-96	chr19(-):9633900-9649321	79088	624.15	1951.09
GSHG0135803	--	up	3.12	6.34e-21	2.92e-20	chr12(-):117147983-117150681	--	108.28	338.16
GSHG0010251	NSMCE3	up	3.12	4.3e-232	2.2e-230	chr15(-):29557196-29562032	56160	2444.21	7634.62
GSHG0004420	IKZF5	up	3.12	3.73e-63	3.71e-62	chr10(-):124750322-124784210	64376	239.64	747.65
GSHG0015250	ZNF304	up	3.12	6.37e-205	2.63e-203	chr19(+):57862642-57871266	57343	1106.27	3455.03
GSHG0145755	--	up	3.12	0	0	chr16(-):70282699-70900733	--	2612.69	8150.58
GSHG0015279	--	up	3.12	5.18e-17	2.16e-16	chr19(+):58862160-58863086	--	70.23	219.14
GSHG0027397	CCT6P1	up	3.12	3.19e-69	3.43e-68	chr7(+):65216092-65228661	643253	326.79	1019.6
GSHG0033174	TIRAP	down	3.12	7.7e-61	7.38e-60	chr11(+):126152982-126168740	114609	802.47	257.5
GSHG0022415	SH3BP2	down	3.12	8.57e-144	2.09e-142	chr4(+):2794748-2842823	6452	2607.24	837.31
GSHG0019979	TOM1	down	3.12	2.12e-98	3.28e-97	chr22(+):35695268-35743987	10043	1557.92	500.22
GSHG0003161	FBH1	down	3.12	7.96e-254	4.84e-252	chr10(+):5931535-5979558	84893	3934.93	1261.34
GSHG0009483	ENTPD5	down	3.12	3.51e-36	2.26e-35	chr14(-):74424619-74486035	957	522.93	167.79
GSHG0012348	NEK8	down	3.12	1.86e-32	1.12e-31	chr17(+):27055798-27069784	284086	470.15	150.49
GSHG0021551	METTL6	down	3.12	4.99e-73	5.64e-72	chr3(-):15451267-15469054	131965	830.27	266.66
GSHG0020030	SYNGR1 // TAB1 // LOC100506472	down	3.12	2.68e-274	1.93e-272	chr22(+):39745954-39833133	100506472, 10454, 9145	4924.63	1579.42
GSHG0032120	FGD1	down	3.12	1.45e-30	8.36e-30	chrX(-):54471889-54522599	2245	324.15	103.98
GSHG0029106	ZC2HC1A	down	3.12	8.26e-45	6.19e-44	chr8(+):79578282-79632000	51101	484.43	154.94
GSHG0008449	--	up	3.11	2.22e-258	1.4e-256	chr13(-):41765991-41768607	--	1586.28	4933.78
GSHG0011539	PGP	up	3.11	1.83e-103	3e-102	chr16(-):2261603-2265807	283871	1785.2	5547.53
GSHG0012196	POLR2A	down	3.11	0	0	chr17(+):7387675-7417935	5430	17004.8	5464.09
GSHG0009988	ARIH1	down	3.11	2.8e-200	1.11e-198	chr15(+):72766667-72878895	25820	2563.16	823.09
GSHG0000446	CDC20	down	3.11	0	0	chr1(+):43824599-43828874	991	7617.93	2448.42
GSHG0029973	ZNF252P	down	3.11	5.77e-113	1.05e-111	chr8(-):146198976-146228285	286101	2349.86	756.37
GSHG0016449	TTC7A	down	3.11	7.74e-36	4.95e-35	chr2(+):47143268-47303274	57217	438.69	140.99
GSHG0141482	--	up	3.1	0.00899	0.0177	chr5(+):1347271-1347302	--	7.3	22.74
GSHG0029301	TIGD5	up	3.1	1.92e-156	5.33e-155	chr8(+):144680074-144682485	84948	1614.11	5005.51
GSHG0017981	WDR33	up	3.1	3.14e-121	6.25e-120	chr2(-):128461808-128568761	55339	707.4	2195.43
GSHG0016248	KLF11	up	3.1	2.69e-130	5.86e-129	chr2(+):10183682-10194963	8462	777.4	2409.6
GSHG0132909	SSSCA1-AS1	up	3.1	2.21e-29	1.24e-28	chr11(-):65335953-65337884	254100	207.35	642.23
GSHG0131893	--	up	3.1	0.00859	0.0169	chr18(-):77743025-77743108	--	5.18	15.9
GSHG0138677	--	up	3.1	0.00133	0.00288	chr19(+):21265068-21265099	--	7.44	22.82
GSHG0015925	IRF2BP1	up	3.1	0	0	chr19(-):46386865-46389428	26145	8978.52	27801
GSHG0030406	TRIM32	up	3.1	4.65e-179	1.57e-177	chr9(+):119449581-119463579	22954	1843.64	5708.21
GSHG0041962	--	up	3.1	0.0449	0.0783	chr3(+):128600051-128600079	--	3.08	9.55
GSHG0015562	RFX1	down	3.1	3.85e-122	7.73e-121	chr19(-):14072343-14117134	5989	1906.31	614.84
GSHG0011069	SBK1	down	3.1	5.69e-114	1.04e-112	chr16(+):28303840-28335162	388228	1599.11	515.86
GSHG0020008	MICALL1	down	3.1	3.31e-59	3.11e-58	chr22(+):38302155-38342880	85377	793.11	255.17
GSHG0007426	ADCY6	down	3.1	2.91e-107	4.91e-106	chr12(-):49159974-49182879	112	1682.93	543.67
GSHG0031247	VAV2	down	3.1	7.29e-149	1.86e-147	chr9(-):136627017-136857446	7410	2023.34	653.41
GSHG0011173	HEATR3	down	3.1	1.02e-88	1.41e-87	chr16(+):50099852-50141183	55027	1999.96	645.75
GSHG0008556	MYCBP2	down	3.1	2.79e-77	3.32e-76	chr13(-):77618792-77901177	23077	1842.07	595.24
GSHG0141830	--	down	3.1	7.36e-15	2.87e-14	chr5(-):167975501-167979974	--	4155.35	1341.22
GSHG0145636	GPRC5D-AS1	down	3.1	8.29e-16	3.34e-15	chr12(+):13080660-13193613	100506314	266.62	86.37
GSHG0020398	JOSD1	down	3.1	1.86e-168	5.73e-167	chr22(-):39081555-39097423	9929	4461.99	1442.14
GSHG0003182	GATA3	up	3.09	1.17e-152	3.09e-151	chr10(+):8096667-8117164	2625	853.84	2640.53
GSHG0005999	--	up	3.09	2.5e-17	1.05e-16	chr11(-):72472988-72474965	--	106.04	327.73
GSHG0021083	--	up	3.09	3.59e-63	3.57e-62	chr3(+):121468132-121470029	--	533.66	1649.11
GSHG0012276	ALKBH5	up	3.09	0	0	chr17(+):18086392-18113265	54890	8601.25	26538.7
GSHG0021043	SLC35A5	down	3.09	4.48e-71	4.95e-70	chr3(+):112280167-112304424	55032	1040.01	335.68
GSHG0035245	SBF2-AS1	down	3.09	2.59e-38	1.74e-37	chr11(+):9779840-9832866	283104	515.22	166.49
GSHG0000065	DFFB	down	3.09	2.45e-25	1.26e-24	chr1(+):3773831-3801995	1677	337.84	109.02
GSHG0022291	TMEM41A	up	3.08	5.75e-118	1.1e-116	chr3(-):185205386-185224619	90407	773.32	2380.64
GSHG0026619	--	up	3.08	1.27e-289	1.03e-287	chr6(-):42712239-42714558	--	2149.58	6612.9
GSHG0010873	LOC652276	up	3.08	4.44e-54	3.84e-53	chr16(+):2653351-2680495	652276	267.42	821.06
GSHG0007883	PITPNM2	down	3.08	3.72e-76	4.38e-75	chr12(-):123468027-123595043	57605	920.83	297.75
GSHG0020190	GNB1L // RTL10	down	3.08	9.73e-28	5.3e-27	chr22(-):19770747-19842462	54584, 79680	321.32	104.89
GSHG0006927	APAF1	down	3.08	3.91e-80	4.83e-79	chr12(+):99038919-99129204	317	1322.89	429.83
GSHG0016128	PPP6R1	down	3.08	0	0	chr19(-):55741148-55770363	22870	7847.53	2553.47
GSHG0026324	DTNBP1	down	3.08	1.93e-51	1.61e-50	chr6(-):15523033-15663289	84062	747.35	243.03
GSHG0025090	--	up	3.07	0	0	chr5(-):137088510-137090052	--	13912.6	42756
GSHG0023111	GRPEL1	up	3.07	0	0	chr4(-):7060624-7069937	80273	5048.41	15514.1
GSHG0020502	C22orf34	up	3.07	1.73e-50	1.41e-49	chr22(-):49808173-50051190	348645	326.52	1002.52
GSHG0014879	ZNF570	up	3.07	2.93e-111	5.24e-110	chr19(+):37958674-37979553	148268	929.26	2850.22
GSHG0022456	TADA2B	up	3.07	0	0	chr4(+):7043626-7059679	93624	2781.54	8523.82
GSHG0020171	MICAL3	down	3.07	1.23e-73	1.39e-72	chr22(-):18270418-18507325	57553	819.7	267.36
GSHG0031336	--	down	3.07	5.51e-163	1.62e-161	chrUn_gl000214(-):134113-134777	--	2560.71	834.29
GSHG0014630	ZSWIM4	down	3.07	7.65e-27	4.08e-26	chr19(+):13906274-13943044	65249	406.76	132.7
GSHG0028025	ANKMY2	down	3.07	2.02e-42	1.46e-41	chr7(-):16639407-16685442	57037	454.64	148.09
GSHG0021890	RIOX2	down	3.07	3.35e-138	7.8e-137	chr3(-):97660661-97691295	84864	2497.29	815.18
GSHG0145605	--	down	3.07	3.52e-74	4.02e-73	chr10(-):96075004-96122715	--	1148.21	375.4
GSHG0020814	SEMA3F	down	3.07	3.42e-24	1.72e-23	chr3(+):50192478-50226507	6405	257.79	84.36
GSHG0008065	NAA16	up	3.06	3.59e-102	5.8e-101	chr13(+):41885341-41951166	79612	574.29	1760.15
GSHG0021455	FBXO45	up	3.06	3.99e-49	3.21e-48	chr3(+):196295482-196315928	200933	5459.99	16715.1
GSHG0016160	ZNF550	up	3.06	1.73e-57	1.58e-56	chr19(-):58053205-58071232	162972	415.55	1271.28
GSHG0019848	CRKL	up	3.06	6e-307	5e-305	chr22(+):21271697-21308037	1399	1649.29	5049.28
GSHG0001524	URB2	up	3.06	0	0	chr1(+):229761963-229795947	9816	5082.2	15547.6
GSHG0149637	--	up	3.06	2.44e-11	8.4e-11	chr2(-):85132416-85136364	--	1224.34	3742.07
GSHG0043532	SNORD52	up	3.06	4.14e-06	1.1e-05	chr6(+):31804853-31804917	26797	18.71	56.97
GSHG0001966	C1orf216	down	3.06	2.52e-181	8.64e-180	chr1(-):36179477-36184790	127703	2638.13	861.14
GSHG0145031	ZNF736	down	3.06	2.07e-35	1.31e-34	chr7(+):63774251-63817012	728927	504.05	164.8
GSHG0012090	SPATA2L	down	3.06	1.49e-151	3.9e-150	chr16(-):89762757-89768121	124044	2815.18	917.89
GSHG0025523	PRSS16	down	3.06	4.69e-76	5.5e-75	chr6(+):27215480-27224403	10279	1359.78	443.4
GSHG0007689	TMCC3	down	3.06	2.14e-16	8.78e-16	chr12(-):94960896-95044338	57458	172.29	56.49
GSHG0031012	CORO2A	down	3.06	4.73e-31	2.76e-30	chr9(-):100883259-100954956	7464	473.06	155.13
GSHG0005845	TMEM223	down	3.06	4.75e-95	7.03e-94	chr11(-):62554981-62559493	79064	1740.07	570.24
GSHG0023700	SORBS2	down	3.06	1.99e-26	1.05e-25	chr4(-):186506598-186877870	8470	342.94	111.82
GSHG0030760	UBAP2	down	3.06	0	0	chr9(-):33921691-34048947	55833	6840.13	2239.19
GSHG0024373	NDST1	down	3.06	2.89e-237	1.54e-235	chr5(+):149865562-149937773	3340	3176.28	1037.91
GSHG0022599	TMEM165	down	3.06	2.35e-155	6.45e-154	chr4(+):56262080-56292342	55858	3448.5	1127.79
GSHG0014698	FCHO1	down	3.05	4.59e-58	4.24e-57	chr19(+):17858527-17899385	23149	853.59	279.59
GSHG0000046	PRKCZ	down	3.05	7.81e-134	1.75e-132	chr1(+):1981909-2116838	5590	1653.16	543.74
GSHG0010144	SEMA4B	down	3.05	5.86e-60	5.56e-59	chr15(+):90728152-90772892	10509	679.45	222.67
GSHG0007140	ULK1	down	3.05	0	0	chr12(+):132379279-132407706	8408	4401.62	1446.9
GSHG0019219	NEURL2	up	3.04	2.53e-37	1.67e-36	chr20(-):44517111-44519926	140825	217.59	661.13
GSHG0034004	PURB // MIR4657	up	3.04	3.29e-83	4.25e-82	chr7(-):44915892-44924984	100616393, 5814	13565.3	41243.1
GSHG0033826	DIP2B	down	3.04	7.62e-259	4.84e-257	chr12(+):50898768-51142452	57609	3478.39	1143.51
GSHG0018530	CDC25B	down	3.04	5e-300	4e-298	chr20(+):3767419-3786768	994	5713.76	1878.68
GSHG0028607	WDR91	down	3.04	3e-59	2.82e-58	chr7(-):134868590-134896316	29062	902.74	297.27
GSHG0010025	SNX33	down	3.04	8.61e-20	3.86e-19	chr15(+):75941182-75952449	257364	368.7	120.62
GSHG0029882	ZFAT	down	3.04	3.05e-82	3.89e-81	chr8(-):135490031-135725292	57623	1026.17	338.21
GSHG0011048	RBBP6	down	3.04	6.55e-89	9.04e-88	chr16(+):24549014-24584181	5930	1205.19	396.24
GSHG0018006	FAM168B	down	3.04	1.52e-279	1.14e-277	chr2(-):131805449-131851033	130074	8762.53	2882.18
GSHG0015625	JUND	up	3.03	3.4e-210	1.48e-208	chr19(-):18390504-18392710	3727	5973.71	18124
GSHG0135581	--	up	3.03	0.0489	0.0845	chr12(+):54418180-54418208	--	3.09	9.47
GSHG0016046	CTU1	up	3.03	1.72e-147	4.31e-146	chr19(-):51600863-51611647	90353	760.01	2301.41
GSHG0017504	SLC5A6	down	3.03	1.46e-47	1.14e-46	chr2(-):27422455-27435175	8884	614.69	202.92
GSHG0146013	--	down	3.03	8.21e-12	2.87e-11	chr3(-):196433921-196439134	--	147.19	48.42
GSHG0022905	ARHGAP10	down	3.03	1.86e-13	6.9e-13	chr4(+):148653214-148993930	79658	149.59	49.11
GSHG0027494	RUNDC3B	down	3.03	1.58e-15	6.29e-15	chr7(+):87257729-87461613	154661	214.28	70.79
GSHG0012473	RAPGEFL1	down	3.03	5.26e-08	1.56e-07	chr17(+):38333263-38351908	51195	159.02	52.22
GSHG0025934	QRSL1	down	3.03	2.23e-99	3.51e-98	chr6(+):107077441-107116292	55278	1411.94	465.56
GSHG0021368	YEATS2	down	3.03	2.17e-118	4.19e-117	chr3(+):183415606-183530413	55689	3121.25	1031.88
GSHG0016701	INPP4A	down	3.03	4.05e-97	6.16e-96	chr2(+):99061050-99207496	3631	1236.55	408.31
GSHG0001043	SLC25A44	down	3.03	8.15e-271	5.72e-269	chr1(+):156163723-156182586	9673	4706.11	1552.93
GSHG0014747	ZNF430	up	3.02	2.7e-149	6.91e-148	chr19(+):21203426-21242852	80264	1415.02	4277.77
GSHG0130400	--	up	3.02	9.52e-16	3.83e-15	chrM(-):6889-7190	--	1665.32	5031.53
GSHG0042673	--	up	3.02	6.97e-07	1.94e-06	chr5(-):14652456-14652511	--	20.49	61.71
GSHG0023075	--	up	3.02	3.08e-34	1.91e-33	chr4(-):1995542-2000341	--	241.65	730.22
GSHG0008819	--	up	3.02	1.09e-259	6.99e-258	chr14(+):50087533-50090198	--	3104.88	9367.8
GSHG0019258	ADNP	up	3.02	7.03e-98	1.08e-96	chr20(-):49505455-49547750	23394	832.24	2507.66
GSHG0024315	PCDHB15	up	3.02	6.43e-41	4.54e-40	chr5(+):140624916-140627805	56121	328.24	988.46
GSHG0026691	GCLC	down	3.02	6.41e-221	3.01e-219	chr6(-):53362140-53409927	2729	6607.75	2185.94
GSHG0028906	--	down	3.02	4.1e-08	1.22e-07	chr8(+):27450968-27455075	--	113.22	37.58
GSHG0028768	LOC102724219 // LOC102724843 // LOC102724951 // LOC102723360 // LOC389831	down	3.02	1.18e-37	7.8e-37	chr7_gl000195_random(-):42938-86735	102723360, 102724219, 102724843, 102724951, 389831	608.12	201.46
GSHG0027589	TRIP6	down	3.02	9.86e-26	5.12e-25	chr7(+):100464950-100471075	7205	347.33	115.17
GSHG0012925	NARF	down	3.02	5.59e-107	9.42e-106	chr17(+):80416060-80446141	26502	1461.75	484.26
GSHG0026154	SNX9	down	3.02	1.09e-154	2.97e-153	chr6(+):158215300-158366109	51429	2539.24	838.28
GSHG0023204	RFC1	down	3.02	2e-304	2e-302	chr4(-):39289069-39368001	5981	8862.16	2941.14
GSHG0023731	NKD2	down	3.02	1.18e-09	3.8e-09	chr5(+):1009077-1038927	85409	155.71	51.07
GSHG0007360	--	up	3.01	7.41e-13	2.7e-12	chr12(-):31453112-31454679	--	76.74	231.63
GSHG0014582	LDLR	up	3.01	0	0	chr19(+):11200038-11244503	3949	2611.18	7861.85
GSHG0000048	--	up	3.01	2.84e-40	1.98e-39	chr1(+):2121237-2123179	--	357.36	1076.31
GSHG0139771	--	up	3.01	4.92e-32	2.93e-31	chr20(+):62446949-62448760	--	216.27	652.12
GSHG0133256	EXOC8	up	3.01	1.06e-249	6.18e-248	chr1(-):231468478-231473618	149371	3983.13	11987.6
GSHG0145835	ZNF331	up	3.01	0	0	chr19(+):54024177-54083523	55422	1873.9	5636.96
GSHG0021638	CCDC13	up	3.01	1.32e-08	4.05e-08	chr3(-):42749875-42814749	152206	44.71	134.33
GSHG0132368	ZNF98	down	3.01	3.52e-23	1.73e-22	chr19(-):22573899-22605148	148198	657.01	218.08
GSHG0001951	TRIM62	down	3.01	1.6e-67	1.68e-66	chr1(-):33611004-33647671	55223	869.42	288.94
GSHG0020135	TRABD	down	3.01	0	0	chr22(+):50624341-50638028	80305	4852.02	1613.13
GSHG0008434	PROSER1	down	3.01	9.21e-247	5.28e-245	chr13(-):39584003-39612213	80209	5608.94	1866
GSHG0033774	EPHA10	down	3.01	9.62e-19	4.19e-18	chr1(-):38179555-38230824	284656	307.9	102.56
GSHG0005735	PACSIN3	down	3.01	4.82e-130	1.05e-128	chr11(-):47199083-47208010	29763	2595.6	864.15
GSHG0028776	ARHGEF10	down	3.01	7.16e-78	8.58e-77	chr8(+):1772142-1927783	9639	1669.57	554.74
GSHG0018400	SLC16A14	down	3.01	7.94e-25	4.05e-24	chr2(-):230899687-230933715	151473	320.74	106.34
GSHG0030077	UBE2R2	up	3	0	0	chr9(+):33817182-33920401	54926	10675	32061.1
GSHG0136381	--	up	3	9.66e-68	1.02e-66	chr15(+):63358493-63361183	--	508.93	1525.97
GSHG0146919	--	up	3	1.26e-24	6.39e-24	chr10(-):71923369-71924482	--	113.64	340.27
GSHG0008448	--	up	3	3.41e-263	2.28e-261	chr13(-):41703822-41706935	--	2721.69	8150.55
GSHG0010887	TNFRSF12A	down	3	4.09e-49	3.28e-48	chr16(+):3070313-3072381	51330	602.81	200.31
GSHG0024149	SRP19	down	3	2.63e-182	9.13e-181	chr5(+):112196885-112228776	6728	2665.89	888.43
GSHG0010513	MTFMT	down	3	7.15e-43	5.21e-42	chr15(-):65293851-65321977	123263	815.38	271.94
GSHG0005538	HPX	down	3	4.08e-13	1.5e-12	chr11(-):6452268-6462254	3263	179.13	59.49
GSHG0026971	PLAGL1	down	3	2.66e-10	8.8e-10	chr6(-):144261435-144385736	5325	126.39	42.1
GSHG0015532	ZNF443	up	2.99	1.45e-108	2.5e-107	chr19(-):12540521-12551926	10224	632.59	1896.96
GSHG0049371	RASSF1-AS1	up	2.99	5.51e-12	1.94e-11	chr3(+):50374942-50375711	102060282	44.91	134.44
GSHG0031028	MRPL50	up	2.99	3.96e-163	1.16e-161	chr9(-):104151122-104160919	54534	1423.5	4255.9
GSHG0045233	--	up	2.99	1.07e-41	7.64e-41	chrM(-):14675-14744	--	246.79	735.69
GSHG0002773	--	up	2.99	1.81e-34	1.13e-33	chr1(-):179850744-179851730	--	158.92	475.49
GSHG0032426	MECP2	up	2.99	2.27e-203	9.26e-202	chrX(-):153287263-153363188	4204	1323.98	3954.46
GSHG0016905	ACVR2A	down	2.99	3.44e-19	1.52e-18	chr2(+):148602086-148688395	92	176.8	59.07
GSHG0011983	RFWD3	down	2.99	4.04e-71	4.46e-70	chr16(-):74655297-74700779	55159	2050.14	686.43
GSHG0010909	GLIS2	down	2.99	5.51e-13	2.01e-12	chr16(+):4364762-4389598	84662	129.2	43.23
GSHG0011953	MTSS1L	down	2.99	6.4e-164	1.9e-162	chr16(-):70695107-70719954	92154	2836.48	952.47
GSHG0020793	ATRIP // ATRIP-TREX1 // TREX1	down	2.99	1.07e-48	8.56e-48	chr3(+):48488114-48509043	111822955, 11277, 84126	1096.35	367.1
GSHG0012406	--	down	2.99	3.5e-83	4.51e-82	chr17(+):33334294-33336605	--	1235.36	414.77
GSHG0009784	RAD51	down	2.99	7.38e-53	6.29e-52	chr15(+):40987327-41024356	5888	1203.32	403.85
GSHG0141481	--	up	2.98	0.00339	0.00706	chr5(+):1346565-1346594	--	9.72	28.83
GSHG0145512	--	up	2.98	1.78e-20	8.14e-20	chr1(+):204372469-204381544	--	125.37	374.28
GSHG0018463	LOC100130449	up	2.98	1.5e-22	7.25e-22	chr2(-):241388831-241396131	100130449	134.41	400.3
GSHG0022409	NAT8L	down	2.98	1.15e-152	3.06e-151	chr4(+):2061239-2070815	339983	2817.06	945.68
GSHG0145254	FKBP15	down	2.98	4.98e-139	1.17e-137	chr9(-):115927800-115984189	23307	3548.33	1191.49
GSHG0014720	CRTC1	down	2.98	6.43e-56	5.73e-55	chr19(+):18794425-18893142	23373	1127.49	378.97
GSHG0053829	USP46-AS1	down	2.98	1.25e-13	4.67e-13	chr4(+):53525573-53527665	643783	220.69	74.1
GSHG0024975	ST8SIA4	down	2.98	6.45e-10	2.1e-09	chr5(-):100142640-100238989	7903	123.18	41.55
GSHG0055256	ZNF730	down	2.98	2.52e-24	1.27e-23	chr19(+):23299777-23332763	100129543	619.73	207.58
GSHG0016822	EPB41L5	down	2.98	2.79e-35	1.76e-34	chr2(+):120770604-120936697	57669	383.92	128.76
GSHG0013445	DUSP3	down	2.98	4.59e-279	3.44e-277	chr17(-):41843490-41856368	1845	5747	1927.49
GSHG0133795	ST3GAL4	down	2.98	4.14e-41	2.93e-40	chr11(+):126225540-126310752	6484	585.69	196.78
GSHG0007784	ATXN2	down	2.98	3.12e-264	2.1e-262	chr12(-):111890019-112037480	6311	7540.03	2533.92
GSHG0103386	--	down	2.98	0.00796	0.0158	chr1(+):153940100-153940131	--	22.51	7.55
GSHG0024086	RASA1	down	2.98	1.96e-152	5.19e-151	chr5(+):86563705-86687742	5921	2159.4	726.65
GSHG0019582	HSPA13	up	2.97	2.82e-184	9.95e-183	chr21(-):15743439-15755509	6782	1393.55	4139.1
GSHG0135444	--	up	2.97	4.54e-28	2.49e-27	chr11(-):89921093-89923139	--	186.97	554.78
GSHG0133377	LINC01521	up	2.97	5.55e-122	1.11e-120	chr22(+):31742745-31747141	54944	1692.17	5020.7
GSHG0007668	DUSP6	up	2.97	3.71e-99	5.8e-98	chr12(-):89741602-89746636	1848	1210.2	3587.22
GSHG0033083	--	up	2.97	8.86e-07	2.45e-06	chr19(+):18391282-18391907	--	47.2	139.6
GSHG0030910	GKAP1	down	2.97	1.24e-26	6.57e-26	chr9(-):86354338-86444431	80318	427.74	144.64
GSHG0030449	PBX3	down	2.97	3.09e-31	1.81e-30	chr9(+):128509617-128729653	5090	388.02	129.94
GSHG0007308	RERG	down	2.97	8.05e-22	3.81e-21	chr12(-):15260716-15374411	85004	554.9	186.46
GSHG0024027	FCHO2	down	2.97	9.38e-122	1.88e-120	chr5(+):72251808-72386348	115548	2331.51	785.77
GSHG0022174	PLCH1	down	2.97	1.99e-70	2.17e-69	chr3(-):155093369-155462878	23007	2031.01	684.4
GSHG0028183	TNS3	down	2.97	3.98e-47	3.1e-46	chr7(-):47314747-47622156	64759	1053.79	356.12
GSHG0132568	ANKRD20A5P	down	2.97	1.64e-33	1.01e-32	chr18(+):14179095-14227049	440482	760.16	255.72
GSHG0118569	ABHD18	down	2.97	3.67e-29	2.06e-28	chr4(+):128886411-128960864	80167	497.33	167.22
GSHG0020279	PITPNB	down	2.97	1.59e-220	7.42e-219	chr22(-):28247658-28315294	23760	3075.92	1037.29
GSHG0013931	PRELID3A	down	2.97	6e-11	2.03e-10	chr18(+):12407895-12432234	10650	123.04	41.46
GSHG0017975	IWS1	down	2.97	9.62e-84	1.25e-82	chr2(-):128238383-128284087	55677	1364.99	461.9
GSHG0030080	UBAP1	up	2.96	0	0	chr9(+):34179003-34252521	51271	3878.45	11486
GSHG0019283	PMEPA1	up	2.96	0	0	chr20(-):56223448-56286592	56937	36420.7	107686
GSHG0009787	ZFYVE19	down	2.96	3.82e-103	6.23e-102	chr15(+):41099274-41106767	84936	1893.76	638.46
GSHG0024573	TERT	down	2.96	1.67e-12	6e-12	chr5(-):1253282-1295162	7015	132.29	44.32
GSHG0000464	KIF2C	down	2.96	5.89e-151	1.53e-149	chr1(+):45205490-45233436	11004	6017.17	2035.03
GSHG0020092	PRR5 // PRR5-ARHGAP8 // ARHGAP8	down	2.96	2.36e-97	3.62e-96	chr22(+):45064427-45258664	23779, 553158, 55615	1172.84	396.72
[truncated: 2,317 more rows]

## Sheet: Supp. Table S6
Supplementary Table S6. List of differentially spliced events in Pliadenolide B treated 22Rv1 cells compared to control (fold change >=2, p-value<=0.05)
[truncated: 12,752 more rows]

[truncated: 2 more sheets: Supp. Table S7, Supp. Table S8]
