# Supplementary material for: Splicing targeting drugs highlight intron retention as an actionable vulnerability in advanced prostate cancer
Source: J Exp Clin Cancer Res. 2024 Feb 27;43:58. doi: 10.1186/s13046-024-02986-0 (PMC10898177; doi:10.1186/s13046-024-02986-0)
Supplement: Supplementary file 4 — Additional file 4: Supplementary Table S9. [file 13046_2024_2986_MOESM4_ESM.xlsx]

## Sheet: Table S9- Sheet#1
Supplementary Table S9. Sheet #1 List of commonly regulated genes at splicing level in Indisulam, Pladienolide B, THZ531 treated 22Rv1 cells compared to control
GENE STABLE ID	Gene Symbol	Entrez Gene ID
GSHG0009310	MBIP	51562
GSHG0006767	MARS	4141
GSHG0001171	BLZF1	8548
GSHG0012685	RAD51C	5889
GSHG0024364	ARHGEF37	389337
GSHG0019241	STAU1	6780
GSHG0005679	CSTF3	1479
GSHG0025318	CLK4	57396
GSHG0002583	GBAP1 // GBA	2629,2630
GSHG0024148	APC	324
GSHG0007968	IFT88	8100
GSHG0000109	KIF1B	23095
GSHG0032608	SRSF10	10772
GSHG0006654	LARP4	113251
GSHG0021776	TKT	7086
GSHG0021685	MAP4	4134
GSHG0009097	PAPOLA	10914
GSHG0006693	PRR13 // PCBP2	5094,54458
GSHG0017354	PPP1R7	5510
GSHG0010811	RHOT2	89941
GSHG0022842	LARP1B	55132
GSHG0000433	YBX1	4904
GSHG0027256	INMT-MINDY4 // INMT // MINDY4 // AQP1	100526825,11185,358,84182
GSHG0034005	URGCP-MRPS24 // MRPS24 // URGCP	100534592,55665,64951
GSHG0007399	SLC38A1	81539
GSHG0009596	DICER1	23405
GSHG0024289	ANKHD1-EIF4EBP3 // ANKHD1 // EIF4EBP3	404734,54882,8637
GSHG0012303	ALDH3A2	224
GSHG0026291	SLC35B3	51000
GSHG0012258	LRRC75A-AS1	125144
GSHG0011541	ECI1	1632
GSHG0021190	ARMC8	25852
GSHG0031469	DDX3X	1654
GSHG0013305	SYNRG	11276
GSHG0022895	LSM6	11157
GSHG0007784	ATXN2	6311
GSHG0003995	PARD3	56288
GSHG0009768	BUB1B // BUB1B-PAK6 // PAK6	106821730,56924,701
GSHG0019461	SIM2	6493
GSHG0004100	ANK3	288
GSHG0009152	ZFYVE21	79038
GSHG0017858	AFF3	3899
GSHG0027492	CROT	54677
GSHG0020594	TSEN2	80746
GSHG0007052	BICDL1	92558
GSHG0000997	INTS3	65123
GSHG0028317	HGF	3082
GSHG0051682	ZNF595 // ZNF718	152687,255403
GSHG0007638	NAP1L1	4673
GSHG0004166	USP54	159195
GSHG0012891	BAIAP2	10458
GSHG0030319	INVS	27130
GSHG0028738	PAXIP1	22976
GSHG0013797	SGSH	6448
GSHG0012994	P2RX5-TAX1BP3 // TAX1BP3 // P2RX5	100533970,30851,5026
GSHG0019236	ZMYND8	23613
GSHG0014990	PVR	5817
GSHG0025354	RACK1	10399
GSHG0021747	DCAF1	9730
GSHG0020876	SLMAP	7871
GSHG0013784	CANT1	124583
GSHG0133487	TRRAP	8295
GSHG0016568	STAMBP	10617
GSHG0001359	ZC3H11A	9877
GSHG0026954	REPS1	85021
GSHG0015226	ZNF542P	147947
GSHG0014894	EIF3K	27335
GSHG0024365	PPARGC1B	133522
GSHG0014686	BABAM1 // ANKLE1	126549,29086
GSHG0006742	RPL41	6171
GSHG0006923	TMPO	7112
GSHG0012389	ZNF207	7756
GSHG0028477	NAMPT	10135
GSHG0132619	METTL16	79066
GSHG0011002	CCP110	9738
GSHG0012012	CMC2	56942
GSHG0019932	EWSR1	2130
GSHG0001406	CD46	4179
GSHG0012198	SENP3-EIF4A1 // SENP3 // EIF4A1 // CD68	100533955,1973,26168,968
GSHG0014769	ZNF254	9534
GSHG0008268	TPP2	7174
GSHG0017057	WDR75	84128
GSHG0003949	YME1L1	10730
GSHG0026024	RNF146	81847
GSHG0000475	MAST2	23139
GSHG0019677	SETD4	54093
GSHG0029970	COMMD5 // ZNF250	28991,58500
GSHG0010690	SEC11A	23478
GSHG0010877	SRRM2	23524
GSHG0033437	PDCD6 // AHRR	10016,57491
GSHG0005051	PPP6R3	55291
GSHG0001445	KCTD3	51133
GSHG0009766	EIF2AK4	440275
GSHG0006671	ACVR1B	91
GSHG0011103	ALDOA	226
GSHG0011471	SPATA33	124045
GSHG0007557	PTGES3	10728
GSHG0029653	STAU2	27067
GSHG0012081	ANKRD11	29123
GSHG0029196	OXR1	55074
GSHG0011611	USP7	7874
GSHG0023242	FRYL	285527
GSHG0019076	APMAP	57136
GSHG0006792	SRGAP1	57522
GSHG0003064	B3GALNT2	148789
GSHG0009920	TPM1	7168
GSHG0007945	ANKLE2	23141
GSHG0001514	OBSCN	84033
GSHG0029624	ARFGEF1	10565
GSHG0000908	CHD1L	9557
GSHG0018234	TMEFF2	23671
GSHG0004767	API5	8539
GSHG0022645	RUFY3	22902
GSHG0005063	PPFIA1	8500
GSHG0013134	NCOR1	9611
GSHG0002038	MED8	112950
GSHG0133125	PVT1	5820
GSHG0145933	TTI1	9675
GSHG0018578	NDUFAF5	79133
GSHG0006941	CHPT1	56994
GSHG0003576	HELLS	3070
GSHG0031417	MBTPS2	51360
GSHG0006073	SYTL2	54843
GSHG0007865	ANAPC5	51433
GSHG0000308	RCC1 // SNHG3	1104,8420
GSHG0022387	PIGG	54872
GSHG0011319	WWP2	11060
GSHG0001277	ODR4	54953
GSHG0007899	NCOR2	9612
GSHG0010237	UBE3A	7337
GSHG0024172	DMXL1	1657
GSHG0145971	SETD5	55209
GSHG0027429	POM121	9883
GSHG0001868	RSRP1	57035
GSHG0019831	CDC45	8318
GSHG0017922	ANAPC1	64682
GSHG0029977	KANK1	23189
GSHG0003989	NRP1	8829
GSHG0007213	PHB2	11331
GSHG0019251	TMEM189-UBE2V1 // UBE2V1 // TMEM189	387521,387522,7335
GSHG0000135	VPS13D	55187
GSHG0014154	ENOSF1	55556
GSHG0016783	POLR1B	84172
GSHG0007359	SINHCAF	58516
GSHG0010561	MYO9A	4649
GSHG0031613	OGT	8473
GSHG0025100	ETF1	2107
GSHG0014575	ILF3	3609
GSHG0023081	TNIP2	79155
GSHG0031416	CNKSR2	22866
GSHG0027151	RAC1	5879
GSHG0020817	GNAI2	2771
GSHG0014399	BSG	682
GSHG0020609	SLC6A6	6533
GSHG0031477	KDM6A	7403
GSHG0013910	RALBP1	10928
GSHG0026856	HDAC2	3066
GSHG0009626	SLC25A29	123096
GSHG0145734	NMRAL1	57407
GSHG0020539	TRNT1	51095
GSHG0007780	PPP1CC	5501
GSHG0006727	BLOC1S1-RDH5 // BLOC1S1 // RDH5	100528022,2647,5959
GSHG0033883	SPAG5 // SGK494	10615,124923
GSHG0145514	SRGAP2D // SRGAP2	100996712,23380
GSHG0019423	IFNAR2 // IL10RB	3455,3588
GSHG0002559	TPM3	7170
GSHG0001961	LOC653160 // TMEM35B // ZMYM6	100506144,653160,9204
GSHG0145503	ADAM15 // EFNA4 // EFNA3	1944,1945,8751
GSHG0017358	SEPT2	4735
GSHG0008699	METTL17	64745
GSHG0012387	RHOT1	55288
GSHG0027554	ZNF789	285989
GSHG0009047	TDP1	55775
GSHG0009499	NEK9	91754
GSHG0022196	TRIM59-IFT80 // IFT80 // TRIM59	100174949,286827,57560
GSHG0005991	NUMA1	4926
GSHG0002622	ARHGEF11	9826
GSHG0022386	ZNF141	7700
GSHG0022405	FGFR3	2261
GSHG0011421	GSE1	23199
GSHG0028776	ARHGEF10	9639
GSHG0027644	CBLL1	79872
GSHG0018346	USP37	57695
GSHG0146123	EEF1E1-BLOC1S5 // BLOC1S5 // EEF1E1	100526837,63915,9521
GSHG0010617	TSPAN3	10099
GSHG0021823	PSMD6	9861
GSHG0003766	EDRF1	26098
GSHG0002960	GPATCH2	55105
GSHG0028145	COA1	55744
GSHG0008645	ANKRD10	55608
GSHG0001194	SUCO	51430
GSHG0028979	VDAC3	7419
GSHG0011688	ERI2 // DCUN1D3	112479,123879
GSHG0029344	ERICH1	157697
GSHG0009441	ZFYVE26	23503
GSHG0006953	TXNRD1	7296
GSHG0026830	MICAL1 // ZBTB24	64780,9841
GSHG0002278	F3	2152
GSHG0004268	TCTN3	26123
GSHG0016497	EHBP1	23301
GSHG0022009	SLC12A8 // ZNF148	7707,84561
GSHG0014581	SMARCA4	6597
GSHG0007460	SLC11A2	4891
GSHG0007077	PSMD9	5715
GSHG0000708	FNBP1L	54874
GSHG0019146	UQCC1	55245
GSHG0017746	AUP1	550
GSHG0019258	ADNP	23394
GSHG0005220	CUL5	8065
GSHG0006661	LETMD1	25875
GSHG0020793	ATRIP // ATRIP-TREX1 // TREX1	111822955,11277,84126
GSHG0029900	PTK2	5747
GSHG0014308	CXXC1	30827
GSHG0015350	SLC39A3	29985
GSHG0001827	HP1BP3	50809
GSHG0023370	SEC31A // THAP9-AS1	100499177,22872
GSHG0033920	INSR	3643
GSHG0019026	KIF16B	55614
GSHG0014749	ZNF714	148206
GSHG0027478	PHTF2	57157
GSHG0029782	EIF3E	3646
GSHG0019972	FBXO7	25793
GSHG0001570	MTR	4548
GSHG0007453	RACGAP1	29127
GSHG0027105	SUN1 // GET4	23353,51608
GSHG0010883	KREMEN2	79412
GSHG0032044	BCOR	54880
GSHG0028270	ABHD11	83451
GSHG0002554	CRTC2	200186
GSHG0020004	NOL12 // TRIOBP	11078,79159
GSHG0001260	SMG7	9887
GSHG0007866	KDM2B	84678
GSHG0026677	MCM3	4172
GSHG0028844	PCM1	5108
GSHG0017103	CFLAR	8837
GSHG0028905	EPHX2	2053
GSHG0020103	PRR34-AS1 // MIRLET7BHG	150381,400931
GSHG0012383	RAB11FIP4	84440
GSHG0022822	KIAA1109	84162
GSHG0020708	WDR48	57599
GSHG0016715	RPL31	6160
GSHG0025228	PWWP2A	114825
GSHG0001748	EXOSC10	5394
GSHG0011895	DYNC1LI2	1783
GSHG0051687	ZNF107	51427
GSHG0032191	ATRX	546
GSHG0026324	DTNBP1	84062
GSHG0033560	ZNF707 // LOC101928160	101928160,286075
GSHG0022407	NSD2	7468
GSHG0020797	ARIH2	10425
GSHG0018475	HDLBP	3069
GSHG0027758	NUP205	23165
GSHG0030526	NUP214	8021
GSHG0016349	WDR43	23160
GSHG0033178	ALG9 // FDXACB1 // CRYAB	1410,79796,91893
GSHG0013661	DDX5	1655
GSHG0020178	DGCR2	9993
GSHG0007082	MLXIP	22877
GSHG0013936	CEP192	55125
GSHG0014438	SCAMP4 // ADAT3	113178,113179
GSHG0029495	ZNF395 // FBXO16	157574,55893
GSHG0004407	TIAL1	7073
GSHG0030952	IARS	3376
GSHG0016619	ELMOD3	84173
GSHG0024344	TCERG1	10915
GSHG0014035	KATNAL2	83473
GSHG0012752	BPTF	2186
GSHG0018472	MTERF4	130916
GSHG0014932	LTBP4	8425
GSHG0001164	DCAF6	55827
GSHG0002669	F11R // TSTD1	100131187,50848
GSHG0027931	DNAJB6	10049
GSHG0021610	LRRFIP2	9209
GSHG0018989	PCNA	5111
GSHG0011049	TNRC6A	27327
GSHG0028110	NT5C3A	51251
GSHG0014622	NFIX	4784
GSHG0017305	AGAP1	116987
GSHG0017318	MLPH	79083
GSHG0008284	NAXD	55739
GSHG0007835	VSIG10	54621
GSHG0025965	AMD1	262
GSHG0019954	SMTN	6525
GSHG0145746	NPIPB3 // SMG1P3	100271836,23117
GSHG0004871	STX3	6809
GSHG0024192	CSNK1G3	1456
GSHG0009464	MAP3K9	4293
GSHG0029259	PHF20L1	51105
GSHG0010832	UBE2I	7329
GSHG0019152	RBM39	9584
GSHG0027885	AGAP3	116988
GSHG0031058	PTPN3	5774
GSHG0017631	PPP4R3B	57223
GSHG0009342	POLE2	5427
GSHG0003560	BTAF1	9044
GSHG0011921	RANBP10	57610
GSHG0027703	CALU	813
GSHG0001555	GGPS1	9453
GSHG0005487	ZNF195	7748
GSHG0009005	TTLL5	23093
GSHG0007430	FKBP11	51303
GSHG0001585	SDCCAG8	10806
GSHG0029828	ATAD2	29028
GSHG0002987	LBR	3930
GSHG0145500	NBPF8 // NBPF12 // NBPF9	149013,400818,728841
GSHG0013133	ZSWIM7	125150
GSHG0000383	AGO3	192669
GSHG0014441	DOT1L	84444
GSHG0033772	NBPF1	55672
GSHG0029150	NDUFAF6	137682
GSHG0014733	NDUFA13 // YJEFN3	374887,51079
GSHG0029191	RIMS2	9699
GSHG0020787	DHX30	22907
GSHG0019799	IL17RA	23765
GSHG0019151	CPNE1 // RBM12 // NFS1	10137,8904,9054
GSHG0006493	APOLD1 // DDX47	51202,81575
GSHG0005023	RBM14-RBM4 // RBM14 // RBM4	100526737,10432,5936
GSHG0009151	APOPT1 // KLC1	3831,84334
GSHG0010426	MYO5C	55930
GSHG0028178	TBRG4	9238
GSHG0012261	MPRIP	23164
GSHG0011173	HEATR3	55027
GSHG0020184	HIRA // C22orf39	128977,7290
GSHG0003358	TIMM23B	100652748
GSHG0017610	STPG4 // CALM2	285051,805
GSHG0029166	VPS13B	157680
GSHG0145728	LONP2	83752
GSHG0014307	MBD1	4152
GSHG0118417	AKAP9	10142
GSHG0022582	DCUN1D4	23142
GSHG0022556	LIMCH1	22998
GSHG0021460	SENP5	205564
GSHG0021655	ZDHHC3	51304
GSHG0030350	ZNF462	58499
GSHG0007197	TNFRSF1A	7132
GSHG0025005	TMED7-TICAM2 // TICAM2 // TMED7	100302736,353376,51014
GSHG0132240	MCM3AP	8888
GSHG0018344	TMBIM1	64114
GSHG0022000	CCDC14	64770
GSHG0020054	XPNPEP3 // RBX1	63929,9978
GSHG0008784	SRP54	6729
GSHG0010771	SNRPA1	6627
GSHG0033904	SMCHD1	23347
GSHG0007398	SCAF11	9169
GSHG0027949	C7orf50	84310
GSHG0008313	CUL4A	8451
GSHG0026740	PHIP	55023
GSHG0005159	EED	8726
GSHG0011132	FUS	2521
GSHG0018263	CLK1 // PPIL3	1195,53938
GSHG0027103	DNAAF5	54919
GSHG0010904	NAA60	79903
GSHG0006911	VEZT	55591
GSHG0013872	NDC80	10403
GSHG0145633	ITFG2	55846
GSHG0003361	NCOA4	8031
GSHG0007643	E2F7	144455
GSHG0003112	ZNF496	84838
GSHG0017707	TIA1	7072
GSHG0014429	DAZAP1	26528
GSHG0031110	FBXW2	26190
GSHG0119116	ZNF544	27300
GSHG0032643	SDHAP1	255812
GSHG0015264	ZNF776 // ZNF586 // ZNF587B // ZNF587	100293516,284309,54807,84914
GSHG0029146	ESRP1	54845
GSHG0023453	PPA2	27068
GSHG0015798	HNRNPL	3191
GSHG0030479	COQ4	51117
GSHG0022820	EXOSC9	5393
GSHG0007205	CHD4	1108
GSHG0009374	DDHD1	80821
GSHG0019834	COMT	1312
GSHG0022454	TBC1D14	57533
GSHG0007948	CHFR	55743
GSHG0015323	TCF3	6929
GSHG0031208	FNBP1	23048
GSHG0025010	SEMA6A	57556
GSHG0018670	ASXL1	171023
GSHG0015584	AKAP8L	26993
GSHG0026791	MMS22L	253714
GSHG0026339	DEK	7913
GSHG0024901	MTX3	345778
GSHG0028690	EZH2	2146
GSHG0004608	ZNF215	7762
GSHG0020092	PRR5 // PRR5-ARHGAP8 // ARHGAP8	23779,553158,55615
GSHG0017281	EIF4E2	9470
GSHG0021905	CBLB	868
GSHG0118910	ZMYM2	7750
GSHG0019428	SON	6651
GSHG0027095	PDCD2	5134
GSHG0119043	E2F6	1876
GSHG0004368	XPNPEP1	7511
GSHG0032110	IQSEC2	23096
GSHG0132676	PPHLN1	51535
GSHG0012329	WSB1	26118
GSHG0003752	BUB3	9184
GSHG0028200	COBL	23242
GSHG0031314	DPH7	92715
GSHG0024393	GALNT10	55568
GSHG0003725	FAM45A	404636
GSHG0030593	CCDC183 // RABL6	55684,84960
GSHG0007166	KDM5A	5927
GSHG0032645	MAFIP	727764
GSHG0000035	ATAD3B	83858
GSHG0012184	ELP5	23587
GSHG0003768	BCCIP	56647
GSHG0000568	PATJ	10207
GSHG0005124	EMSY	56946
GSHG0018655	HM13	81502
GSHG0006982	ISCU	23479
GSHG0027446	CLIP2	7461
GSHG0009783	KNL1	57082
GSHG0007771	GIT2	9815
GSHG0005848	WDR74	54663
GSHG0022021	ZXDC	79364
GSHG0002519	THEM4	117145
GSHG0019031	SNX5	27131
GSHG0025291	UIMC1	51720
GSHG0003158	FAM208B	54906
GSHG0145936	DPM1	8813
GSHG0052324	BRCA1 // LOC101929767	101929767,672
GSHG0004475	TUBGCP2	10844
GSHG0023571	SLC10A7	84068
GSHG0013414	RAB5C	5878
GSHG0006510	STRAP	11171
GSHG0002071	ATPAF1 // EFCAB14	64756,9813
GSHG0028239	GS1-124K5.11	493754
GSHG0007886	MPHOSPH9	10198
GSHG0002985	NVL	4931
GSHG0004982	FRMD8	83786
GSHG0001662	CCNL2	81669
GSHG0001188	PRRC2C	23215
GSHG0011466	SPG7	6687
GSHG0020705	XYLB	9942
GSHG0026796	PNISR	25957
GSHG0028361	SGCE	8910
GSHG0027504	CFAP69	79846
GSHG0025374	RIPK1	8737
GSHG0027027	DYNLT1	6993
GSHG0024700	MTMR12	54545
GSHG0001439	RPS6KC1	26750
GSHG0016935	MARCH7	64844
GSHG0024012	BDP1	55814
GSHG0146047	SDHA	6389
GSHG0008878	PCNX4	64430
GSHG0025869	DOPEY1	23033
GSHG0006362	WNK1	65125
GSHG0009161	INF2	64423
GSHG0007688	CEP83	51134
GSHG0007142	EP400	57634
GSHG0017050	ZC3H15	55854
GSHG0000346	HDAC1	3065
GSHG0020934	PPP4R2	151987
GSHG0015743	IGFLR1 // U2AF1L4	199746,79713
GSHG0019688	VPS26C	10311
GSHG0020525	CHKB-CPT1B // CPT1B // CHKB	1120,1375,386593
GSHG0006913	METAP2	10988
GSHG0027865	LRRC61	65999
GSHG0025328	HNRNPH1	3187
GSHG0020873	APPL1	26060
GSHG0028285	POM121C	100101267
GSHG0008938	EXD2	55218
GSHG0017678	RAB1A	5861
GSHG0013741	MRPL38 // FBF1	64978,85302
GSHG0018937	TBC1D20	128637
GSHG0015208	RPL28	6158
GSHG0007605	LLPH // TMBIM4	51643,84298
GSHG0021675	SETD2	29072
GSHG0012654	TOM1L1	10040
GSHG0011101	INO80E	283899
GSHG0019981	MCM5	4174
GSHG0007196	ZNF384	171017
GSHG0019849	AIFM3 // LZTR1	150209,8216
GSHG0145805	ELP2	55250
GSHG0014705	ARRDC2	27106
GSHG0012842	METTL23	124512

## Sheet: Table S9 - Sheet#2
Supplementary Table S9. Sheet#2 Results from Enrichr analysis for GO_Biological_Process_2023
Term	Overlap	P-value	Adjusted P-value	Old P-value	Old Adjusted P-value	Odds Ratio	Combined Score	Genes
Chromatin Remodeling (GO:0006338)	20/191	4.36469e-05	0.0463865	0	0	3,029210453033168	30,411388029990288	SETD4;KDM5A;SETD2;INO80E;HDAC2;PAXIP1;KDM2B;HDAC1;HP1BP3;ATRX;CHD4;CHD1L;DEK;SMARCA4;TTI1;MCM3AP;PWWP2A;BCOR;BPTF;KDM6A
Double-Strand Break Repair Via Homologous Recombination (GO:0000724)	13/96	7.18189e-05	0.0463865	0	0	4,020594694047125	38,36195416814623	EXD2;WDR48;ZMYND8;INTS3;ATRX;CHD4;MMS22L;ZFYVE26;RAD51C;CDC45;MCM3;MCM5;ZSWIM7
RNA Metabolic Process (GO:0016070)	12/84	8.00074e-05	0.0463865	0	0	4,2723177723177725	40,30244507439487	HNRNPL;RBM39;ATXN2;DDX3X;EXOSC10;AGO3;HNRNPH1;EXOSC9;PAPOLA;WDR74;DICER1;TBRG4
Regulation Of RNA Splicing (GO:0043484)	12/87	0.000113208	0.0463865	0	0	4,100245700245701	37,25597909688252	HNRNPL;RBM39;TIA1;SON;TRRAP;FUS;HNRNPH1;ESRP1;CCNL2;METTL16;CLK4;SRSF10
Chromatin Organization (GO:0006325)	20/206	0.000126001	0.0463865	0	0	2,7808769234915247	24,970109807356593	SETD4;KDM5A;NAA60;INO80E;HDAC2;PAXIP1;KDM2B;HDAC1;ATRX;CHD4;NAP1L1;CHD1L;DEK;SMARCA4;TTI1;PWWP2A;BCOR;EZH2;BPTF;KDM6A
Negative Regulation Of Androgen Receptor Signaling Pathway (GO:0060766)	4/8	0.000132093	0.0463865	0	0	25,303614457831326	226,01206238363292	NCOR2;NCOR1;HDAC1;SMARCA4
mRNA Metabolic Process (GO:0016071)	10/68	0.000245269	0.0673498	0	0	4,403928842424754	36,61053534579928	TCERG1;DDX5;LSM6;SON;AGO3;SCAF11;CSTF3;AKAP8L;METTL16;TBRG4
Regulation Of Cell Migration (GO:0030334)	21/236	0.000290963	0.0673498	0	0	2,525300923220755	20,561798240613513	KANK1;HDAC2;UBE2I;HDAC1;LIMCH1;ZMYND8;INSR;HGF;TPM1;ELP5;PTK2;TMEFF2;APC;RUFY3;RACK1;SINHCAF;RAC1;SRGAP1;OGT;CBLL1;APPL1
Regulation Of Gene Expression (GO:0010468)	44/673	0.000343305	0.0673498	0	0	1,8422639109697934	14,695536424580563	SETD2;DDX3X;ZNF195;TRRAP;HDAC1;HP1BP3;CXXC1;CHD4;YBX1;AFF3;ACVR1B;NSD2;RACK1;MBIP;RIPK1;STX3;CCNL2;METTL16;SRSF10;PPARGC1B;BPTF;KDM6A;ZNF462;ZNF141;FUS;INSR;EPHX2;ATRX;DTNBP1;WWP2;DICER1;ANK3;LARP4;CLK4;HNRNPL;SON;HNRNPH1;ESRP1;ZNF714;ADNP;TCF3;CD46;OGT;EZH2
Negative Regulation Of Translation (GO:0017148)	11/84	0.000345258	0.0673498	0	0	3,8528068761751277	30,711561372286166	ILF3;TIA1;DDX3X;AGO3;RACK1;EIF3E;EIF2AK4;YBX1;METTL16;EIF4E2;TNRC6A
Negative Regulation Of Cell Motility (GO:2000146)	10/71	0.000351613	0.0673498	0	0	4,18613972503908	33,292288983683925	KANK1;TMEFF2;HDAC2;LIMCH1;HDAC1;ZMYND8;TPM1;SINHCAF;SRGAP1;OGT
Negative Regulation Of Cell Migration (GO:0030336)	11/89	0.000571868	0.10041	0	0	3,6041038210155856	26,910410025847302	KANK1;TMEFF2;HDAC2;LIMCH1;HDAC1;ZMYND8;TPM1;RAC1;SINHCAF;SRGAP1;OGT
Regulation Of mRNA Processing (GO:0050684)	6/30	0.000833019	0.135013	0	0	6,344430992736077	44,98489543855596	RBM39;TIA1;SON;PAPOLA;METTL16;SRSF10
Regulation Of Androgen Receptor Signaling Pathway (GO:0060765)	5/21	0.000991051	0.135324	0	0	7,917421497584541	54,76278262541879	NCOR2;DDX5;NCOR1;HDAC1;SMARCA4
Muscle Contraction (GO:0006936)	6/31	0.000999995	0.135324	0	0	6,090072639225181	42,06876304833462	ARHGEF11;SMTN;TPM3;SLMAP;TPM1;ALDOA
Protein Localization To Cytoplasmic Stress Granule (GO:1903608)	3/6	0.00102761	0.135324	0	0	25,245192307692307	173,7000043431684	TIA1;DDX3X;YBX1
Regulation Of Cell Fate Specification (GO:0042659)	4/13	0.00115761	0.143476	0	0	11,240696117804552	76,00280580906518	HDAC2;HDAC1;ESRP1;CHD4
RNA Processing (GO:0006396)	14/147	0.00153072	0.151777	0	0	2,695776478232619	17,4740760417815	TCERG1;RBM39;SCAF11;FUS;CSTF3;AKAP8L;TBRG4;HNRNPL;LSM6;SON;EXOSC10;HNRNPH1;EXOSC9;SNRPA1
Organelle Organization (GO:0006996)	23/305	0.0015407	0.151777	0	0	2,1055322730854646	13,634419371736334	ARFGEF1;RAB1A;SEMA6A;NUMA1;MTX3;MAST2;TPM1;VPS13D;VPS13B;AUP1;FNBP1L;LARP4;ATAD3B;PHB2;RHOT2;RHOT1;TBC1D20;RANBP10;YME1L1;LONP2;PHIP;LETMD1;BLZF1
Regulation Of Establishment Of Cell Polarity (GO:2000114)	4/14	0.00157195	0.151777	0	0	10,11566265060241	65,30104899784142	ARFGEF1;KANK1;RUFY3;RACK1
Protein Localization To Microtubule Organizing Center (GO:1905508)	4/14	0.00157195	0.151777	0	0	10,11566265060241	65,30104899784142	CCDC14;MBD1;CEP83;CEP192
Supramolecular Fiber Organization (GO:0097435)	15/164	0.00158476	0.151777	0	0	2,580570137550668	16,63776781287498	TPM3;TUBGCP2;FUS;MBD1;TPM1;CLIP2;DNAJB6;KATNAL2;RUFY3;MYO5C;ZNF207;RIPK1;MAP4;RAC1;ALDOA
Constitutive Heterochromatin Formation (GO:0140719)	3/7	0.00174724	0.153393	0	0	18,932091346153847	120,21340917842073	HELLS;SMCHD1;EZH2
Odontogenesis Of Dentin-Containing Tooth (GO:0042475)	3/7	0.00174724	0.153393	0	0	18,932091346153847	120,21340917842073	HDAC2;HDAC1;ANKRD11
Regulation Of Translation (GO:0006417)	15/168	0.00201211	0.169581	0	0	2,5121335662978064	15,596760080852365	TIA1;DDX3X;ELP2;EIF2AK4;YBX1;LARP4;ELP5;LARP1B;ILF3;ATXN2;RACK1;ETF1;EIF3E;EIF4E2;OGT
mRNA Catabolic Process (GO:0006402)	6/36	0.00225042	0.182371	0	0	5,072639225181598	30,92604400620443	DDX5;EXOSC10;LSM6;AGO3;EXOSC9;METTL16
Negative Regulation Of Stem Cell Population Maintenance (GO:1902455)	4/16	0.00268921	0.190777	0	0	8,428112449799197	49,88186355879733	HDAC2;HDAC1;SINHCAF;OGT
Odontogenesis (GO:0042476)	4/16	0.00268921	0.190777	0	0	8,428112449799197	49,88186355879733	HDAC2;HDAC1;ANKRD11;BCOR
Protein Localization To Centrosome (GO:0071539)	4/16	0.00268921	0.190777	0	0	8,428112449799197	49,88186355879733	CCDC14;MBD1;CEP83;CEP192
Protein Localization To Synapse (GO:0035418)	3/8	0.00271634	0.190777	0	0	15,14423076923077	89,47924307173498	ILF3;STAU1;STAU2
RNA Transport (GO:0050658)	5/27	0.0032536	0.214229	0	0	5,754830917874396	32,963628626863056	NUP214;POM121;ATXN2;POM121C;YBX1
Epidermis Development (GO:0008544)	5/27	0.0032536	0.214229	0	0	5,754830917874396	32,963628626863056	KDM5A;ALDH3A2;HDAC2;HDAC1;YBX1
Myelination In Peripheral Nervous System (GO:0022011)	3/9	0.00395923	0.244033	0	0	12,618990384615385	69,80455669809623	ARHGEF10;PARD3;DICER1
Positive Regulation Of Nervous System Process (GO:0031646)	3/9	0.00395923	0.244033	0	0	12,618990384615385	69,80455669809623	RIMS2;PARD3;DICER1
Recombinational Repair (GO:0000725)	9/82	0.0040537	0.244033	0	0	3,136919478783829	17,27854806733271	MMS22L;EXD2;ZFYVE26;WDR48;RAD51C;ZMYND8;INTS3;CHD4;ZSWIM7
Positive Regulation Of Cellular Process (GO:0048522)	23/330	0.00417534	0.24437	0	0	1,9293422827624782	10,57001549188478	HDAC2;DDX3X;NUMA1;HDAC1;INSR;TPM1;DOT1L;NAP1L1;DICER1;PTK2;SMARCA4;GNAI2;TBRG4;SLC6A6;PARD3;EXOSC9;NAMPT;PHIP;SINHCAF;STX3;STAMBP;FGFR3;EZH2
Regulation Of Interleukin-23 Production (GO:0032667)	2/3	0.00429125	0.24437	0	0	50,378896882494004	274,6242425365393	RAC1;IL17RA
Regulation Of DNA-templated Transcription (GO:0006355)	63/1189	0.00467768	0.248784	0	0	1,474038058554693	7,90814465675415	ZNF496;KDM5A;SETD5;TRRAP;HP1BP3;CHD4;YBX1;PHB2;TIAL1;PSMD9;EDRF1;ZMYM2;ZXDC;UIMC1;CCNL2;ARHGEF11;KDM2B;EED;ATRX;MED8;NCOR2;PHF20L1;ILF3;NCOR1;ZNF714;PHIP;ADNP;INO80E;HDAC2;DDX5;NFIX;ZNF195;HDAC1;CXXC1;ACVR1B;BTAF1;NSD2;MBIP;EP400;SRSF10;E2F6;PPARGC1B;E2F7;SNX5;BPTF;MLXIP;ZNF141;UBE2I;FUS;INSR;ATAD2;ELP2;WWP2;DEK;SMARCA4;HNRNPL;TNIP2;ZNF215;BCOR;TCF3;OGT;SIM2;EZH2
Negative Regulation Of Macromolecule Biosynthetic Process (GO:0010558)	8/69	0.004723	0.248784	0	0	3,332615372342547	17,847194253994484	ILF3;TIA1;TMEFF2;HDAC2;DDX3X;RACK1;YBX1;EIF4E2
Regulation Of RNA Metabolic Process (GO:0051252)	8/69	0.004723	0.248784	0	0	3,332615372342547	17,847194253994484	HNRNPL;SON;TRRAP;HNRNPH1;FUS;ESRP1;CCNL2;CLK4
Regulation Of Double-Strand Break Repair Via Homologous Recombination (GO:0010569)	7/57	0.00586514	0.30072	0	0	3,5526699029126214	18,256207937287535	SETD2;SMCHD1;WDR48;PPP4R2;TRRAP;FUS;EP400
Nucleosome Organization (GO:0034728)	6/44	0.00630486	0.30072	0	0	4,001656684083089	20,274131042297494	NAA60;SETD2;MCM3AP;ATRX;NAP1L1;SMARCA4
Negative Regulation Of Intracellular Steroid Hormone Receptor Signaling Pathway (GO:0033144)	4/20	0.00634105	0.30072	0	0	6,3186746987951805	31,97698209441531	NCOR2;NCOR1;HDAC1;SMARCA4
Regulation Of mRNA Splicing, Via Spliceosome (GO:0048024)	8/73	0.00665158	0.30072	0	0	3,1263335204941045	15,671999404015343	HNRNPL;RBM39;DAZAP1;DDX5;TIA1;SON;METTL16;SRSF10
Spindle Assembly (GO:0051225)	7/59	0.00709003	0.30072	0	0	3,415375280059746	16,902918567325653	ARHGEF10;NCOR1;NUMA1;TUBGCP2;BCCIP;ZNF207;CEP192
Protein Import Into Nucleus (GO:0006606)	7/59	0.00709003	0.30072	0	0	3,415375280059746	16,902918567325653	NUP214;POM121;POM121C;HEATR3;CBLB;PHB2;APPL1
Intracellular Estrogen Receptor Signaling Pathway (GO:0030520)	3/11	0.00734446	0.30072	0	0	9,462439903846153	46,496624709938594	DDX5;NCOA4;PPARGC1B
Negative Regulation Of Gene Expression (GO:0010629)	16/214	0.00827782	0.30072	0	0	2,0667218086572925	9,908226376277147	TIA1;DDX3X;HDAC1;WWP2;CHD4;DICER1;PPHLN1;YBX1;ILF3;LSM6;AGO3;RACK1;CD46;METTL16;EIF4E2;EZH2
CD40 Signaling Pathway (GO:0023035)	2/4	0.00836478	0.30072	0	0	25,18705035971223	120,48792867998152	TNIP2;PHB2
Regulation Of Necrotic Cell Death (GO:0010939)	2/4	0.00836478	0.30072	0	0	25,18705035971223	120,48792867998152	SLC6A6;RIPK1
Cellular Response To Hepatocyte Growth Factor Stimulus (GO:0035729)	2/4	0.00836478	0.30072	0	0	25,18705035971223	120,48792867998152	HGF;APPL1
Response To Hepatocyte Growth Factor (GO:0035728)	2/4	0.00836478	0.30072	0	0	25,18705035971223	120,48792867998152	HGF;APPL1
Digestive System Development (GO:0055123)	2/4	0.00836478	0.30072	0	0	25,18705035971223	120,48792867998152	SRP54;COBL
tRNA Catabolic Process (GO:0016078)	2/4	0.00836478	0.30072	0	0	25,18705035971223	120,48792867998152	DICER1;TRNT1
Hepatocyte Growth Factor Receptor Signaling Pathway (GO:0048012)	2/4	0.00836478	0.30072	0	0	25,18705035971223	120,48792867998152	HGF;RAC1
Outer Dynein Arm Assembly (GO:0036158)	2/4	0.00836478	0.30072	0	0	25,18705035971223	120,48792867998152	LRRC61;DNAAF5
Positive Regulation Of Necrotic Cell Death (GO:0010940)	2/4	0.00836478	0.30072	0	0	25,18705035971223	120,48792867998152	SLC6A6;RIPK1
Positive Regulation Of DNA-templated Transcription (GO:0045893)	44/794	0.00837351	0.30072	0	0	1,5261155555555554	7,298926417868674	SETD4;ZNF496;KDM5A;TCERG1;INO80E;HDAC2;CRTC2;NFIX;DDX3X;TRRAP;HDAC1;AKAP8L;DOT1L;CXXC1;CHD4;YBX1;WDR43;DCAF6;PSMD9;EDRF1;NAMPT;ZXDC;EP400;RIPK1;PPARGC1B;E2F7;SNX5;BPTF;MLXIP;ARHGEF11;HGF;ATAD2;ATRX;WDR75;DEK;TNFRSF1A;SMARCA4;METTL23;ASXL1;ILF3;TNIP2;PHIP;TCF3;OGT
Regulation Of DNA Repair (GO:0006282)	10/108	0.00842074	0.30072	0	0	2,596427323985829	12,403282072837136	SMCHD1;INO80E;PCNA;PPP4R2;TRRAP;UIMC1;EP400;PPP4R3B;DEK;SMARCA4
Positive Regulation Of Developmental Process (GO:0051094)	13/162	0.00946397	0.322503	0	0	2,2254769068006746	10,371307248843193	RALBP1;HDAC2;PAXIP1;NUMA1;HDAC1;INSR;COBL;DDHD1;ACVR1B;SMARCA4;SLC6A6;SINHCAF;OGT
miRNA-mediated Gene Silencing By Inhibition Of Translation (GO:0035278)	3/12	0.00951719	0.322503	0	0	8,41025641025641	39,14684904688445	AGO3;EIF4E2;TNRC6A
Regulation Of Cell Fate Commitment (GO:0010453)	3/12	0.00951719	0.322503	0	0	8,41025641025641	39,14684904688445	HDAC2;HDAC1;CHD4
Regulation Of Stem Cell Population Maintenance (GO:2000036)	6/48	0.00964295	0.322503	0	0	3,61916291940505	16,798445214592746	HDAC2;HDAC1;SINHCAF;OGT;WDR43;SMARCA4
Double-Strand Break Repair (GO:0006302)	12/147	0.0109177	0.359431	0	0	2,2648102648102646	10,230989877876272	EXD2;MMS22L;ZFYVE26;WDR48;RAD51C;ZMYND8;INTS3;TDP1;UIMC1;NSD2;CHD4;ZSWIM7
Positive Regulation Of Stem Cell Population Maintenance (GO:1902459)	5/36	0.0114626	0.371565	0	0	4,080567243260091	18,234684745295628	HDAC2;HDAC1;SINHCAF;OGT;SMARCA4
Positive Regulation Of Protein Modification Process (GO:0031401)	11/131	0.0118957	0.3726	0	0	2,333231209150327	10,339904344410046	ANKLE2;RALBP1;DDX3X;LIMCH1;INSR;PPP1R7;HGF;RACK1;RIPK1;RAC1;PTK2
Mitophagy (GO:0000423)	3/13	0.0120251	0.3726	0	0	7,568509615384615	33,458577817801576	SPATA33;PHB2;OGT
Negative Regulation Of Extrinsic Apoptotic Signaling Pathway Via Death Domain Receptors (GO:1902042)	3/13	0.0120251	0.3726	0	0	7,568509615384615	33,458577817801576	DDX3X;TMBIM1;CFLAR
Insulin Receptor Signaling Pathway (GO:0008286)	5/37	0.0128473	0.386912	0	0	3,9526721014492754	17,2123928811362	INSR;NAMPT;PHIP;BAIAP2;APPL1
Protein Processing (GO:0016485)	7/66	0.0128901	0.386912	0	0	3,0081454665130822	13,089328824623992	HM13;LONP2;YME1L1;SPG7;OGT;SEC11A;METAP2
Regulation Of Cell Cycle Process (GO:0010564)	9/99	0.0135809	0.386912	0	0	2,540243902439024	10,920747828357351	ZFYVE26;SETD2;RACGAP1;APC;ZNF207;CCP110;CCNL2;RAB11FIP4;SMARCA4
Regulation Of Respiratory Burst (GO:0060263)	2/5	0.0135888	0.386912	0	0	16,78976818545164	72,17103686510376	INSR;RAC1
Establishment Of Mitochondrion Localization, Microtubule-Mediated (GO:0034643)	2/5	0.0135888	0.386912	0	0	16,78976818545164	72,17103686510376	RHOT2;RHOT1
Negative Regulation Of Gene Expression Via CpG Island Methylation (GO:0044027)	2/5	0.0135888	0.386912	0	0	16,78976818545164	72,17103686510376	HELLS;USP7
Regulation Of Cilium Assembly (GO:1902017)	6/52	0.014081	0.390378	0	0	3,3031898094536265	14,08125796764824	IFT88;MPHOSPH9;TBC1D20;CCP110;TBC1D14;SDCCAG8
Positive Regulation Of Metabolic Process (GO:0009893)	6/52	0.014081	0.390378	0	0	3,3031898094536265	14,08125796764824	CNKSR2;APC;INSR;OGT;PPARGC1B;SMARCA4
Regulation Of Establishment Or Maintenance Of Cell Polarity (GO:0032878)	3/14	0.0148759	0.395454	0	0	6,8798076923076925	28,95030634215686	KANK1;RUFY3;RACK1
Regulation Of Fibroblast Migration (GO:0010762)	3/14	0.0148759	0.395454	0	0	6,8798076923076925	28,95030634215686	RAC1;PTK2;APPL1
Positive Regulation Of Response To Wounding (GO:1903036)	3/14	0.0148759	0.395454	0	0	6,8798076923076925	28,95030634215686	ARFGEF1;KANK1;PTK2
Positive Regulation Of Macromolecule Biosynthetic Process (GO:0010557)	8/84	0.0150149	0.395454	0	0	2,671020617236522	11,214853914232304	DDX3X;HGF;INSR;NAMPT;EIF3E;LARP4;OGT;LARP1B
Positive Regulation Of Transcription By RNA Polymerase II (GO:0045944)	33/584	0.0163257	0.402545	0	0	1,5444458027326669	6,355419153788864	SETD4;TCERG1;HDAC2;CRTC2;NFIX;PAXIP1;DDX3X;HDAC1;ZMYND8;AKAP8L;DOT1L;YBX1;DCAF6;NAMPT;PWWP2A;RIPK1;PPARGC1B;E2F7;BPTF;MLXIP;HGF;ATAD2;ATRX;MED8;DEK;TNFRSF1A;SMARCA4;METTL23;ASXL1;TNIP2;PHIP;TCF3;OGT
Signal Transduction By P53 Class Mediator (GO:0072331)	4/26	0.0163321	0.402545	0	0	4,5927710843373495	18,897506670040112	DDX5;PAXIP1;ATRX;E2F7
Regulation Of Cytokinesis (GO:0032465)	6/54	0.016762	0.402545	0	0	3,164951573849879	12,940343146619364	SETD2;ZFYVE26;RACGAP1;CCP110;E2F7;RAB11FIP4
Regulation Of Stress Fiber Assembly (GO:0051492)	6/54	0.016762	0.402545	0	0	3,164951573849879	12,940343146619364	ARHGEF10;TMEFF2;LIMCH1;TPM1;PPFIA1;RAC1
Positive Regulation Of Phosphorylation (GO:0042327)	10/120	0.0168787	0.402545	0	0	2,3105134474327627	9,43083492143261	RALBP1;LIMCH1;INSR;PTGES3;HGF;RACK1;RIPK1;RAC1;FGFR3;PTK2
Negative Regulation Of Developmental Process (GO:0051093)	7/70	0.0174303	0.402545	0	0	2,8160733549083066	11,403823014511412	KANK1;HDAC2;HDAC1;SINHCAF;FGFR3;OGT;SMARCA4
Cytoplasmic Microtubule Organization (GO:0031122)	5/40	0.0176676	0.402545	0	0	3,6128364389233956	14,581481585572842	CLIP2;NUMA1;TUBGCP2;KATNAL2;MBD1
Mitotic Spindle Assembly (GO:0090307)	5/40	0.0176676	0.402545	0	0	3,6128364389233956	14,581481585572842	ARHGEF10;RACGAP1;BCCIP;ZNF207;CEP192
Negative Regulation Of Extrinsic Apoptotic Signaling Pathway (GO:2001237)	5/40	0.0176676	0.402545	0	0	3,6128364389233956	14,581481585572842	DDX3X;TMBIM1;PHIP;RIPK1;CFLAR
Positive Regulation Of DNA Recombination (GO:0045911)	5/40	0.0176676	0.402545	0	0	3,6128364389233956	14,581481585572842	WDR48;PAXIP1;TRRAP;FUS;EP400
Myofibril Assembly (GO:0030239)	3/15	0.0180751	0.402545	0	0	6,305889423076923	25,306917890108867	OBSCN;TPM1;CFLAR
Histone Lysine Methylation (GO:0034968)	4/27	0.0186067	0.402545	0	0	4,3926663174436875	17,50141231653803	PAXIP1;DOT1L;CXXC1;KDM6A
Regulation Of Cell Division (GO:0051302)	6/56	0.0197753	0.402545	0	0	3,037772397094431	11,918152682368007	SETD2;ZFYVE26;RACK1;MBIP;CCP110;RAB11FIP4
RNA Secondary Structure Unwinding (GO:0010501)	2/6	0.0198693	0.402545	0	0	12,591127098321342	49,33930672947409	DDX3X;AGO3
Schwann Cell Development (GO:0014044)	2/6	0.0198693	0.402545	0	0	12,591127098321342	49,33930672947409	ARHGEF10;PARD3
Anterograde Dendritic Transport (GO:0098937)	2/6	0.0198693	0.402545	0	0	12,591127098321342	49,33930672947409	STAU1;STAU2
Exonucleolytic Trimming Involved In rRNA Processing (GO:0000459)	2/6	0.0198693	0.402545	0	0	12,591127098321342	49,33930672947409	EXOSC10;EXOSC9
Exonucleolytic Trimming To Generate Mature 3'-End Of 5,8S rRNA From Tricistronic rRNA Transcript (SSU-rRNA, 5,8S rRNA, LSU-rRNA) (GO:0000467)	2/6	0.0198693	0.402545	0	0	12,591127098321342	49,33930672947409	EXOSC10;EXOSC9
tRNA Surveillance (GO:0106354)	2/6	0.0198693	0.402545	0	0	12,591127098321342	49,33930672947409	EXOSC9;TRNT1
Mitochondrial Outer Membrane Permeabilization (GO:0097345)	2/6	0.0198693	0.402545	0	0	12,591127098321342	49,33930672947409	RHOT2;RHOT1
Negative Regulation Of Hydrogen Peroxide-Induced Cell Death (GO:1903206)	2/6	0.0198693	0.402545	0	0	12,591127098321342	49,33930672947409	HGF;RACK1
Negative Regulation Of Oxidative Stress-Induced Neuron Death (GO:1903204)	2/6	0.0198693	0.402545	0	0	12,591127098321342	49,33930672947409	RACK1;FBXO7
Peripheral Nervous System Axon Ensheathment (GO:0032292)	2/6	0.0198693	0.402545	0	0	12,591127098321342	49,33930672947409	ARHGEF10;PARD3
Positive Regulation Of Myelination (GO:0031643)	2/6	0.0198693	0.402545	0	0	12,591127098321342	49,33930672947409	PARD3;DICER1
Peptidyl-Tyrosine Modification (GO:0018212)	4/28	0.0210681	0.422766	0	0	4,209236947791164	16,247637513085802	INSR;CLK4;FGFR3;PTK2
Import Into Nucleus (GO:0051170)	6/57	0.0214118	0.425611	0	0	2,977923372738926	11,446576581749687	NUP214;POM121;POM121C;HEATR3;PHB2;APPL1
Regulation Of Necroptotic Process (GO:0060544)	3/16	0.0216257	0.425845	0	0	5,820266272189349	22,314157815367555	RIPK1;CFLAR;OGT
Plasma Membrane Bounded Cell Projection Organization (GO:0120036)	8/90	0.0219321	0.42788	0	0	2,4741558364488756	9,450785942045522	TPM1;DTNBP1;BICDL1;VPS13B;MAP4;RAC1;STX3;FRYL
Regulation Of Double-Strand Break Repair (GO:2000779)	7/74	0.0229952	0.442281	0	0	2,646935226778728	9,985488579936655	SETD2;PPP4R2;TRRAP;EP400;PPP4R3B;DEK;SMARCA4
Protein Polymerization (GO:0051258)	5/43	0.0235533	0.442281	0	0	3,3266590389016018	12,46995187817245	INF2;ZNF207;COBL;RAC1;MAP4
Establishment Of Spindle Orientation (GO:0051294)	4/29	0.0237199	0.442281	0	0	4,040481927710843	15,117231690009952	NUMA1;DYNLT1;MAP4;NDC80
Positive Regulation Of Intracellular Transport (GO:0032388)	4/29	0.0237199	0.442281	0	0	4,040481927710843	15,117231690009952	NUMA1;TBC1D20;MBD1;RUFY3
Positive Regulation Of Transcription By RNA Polymerase I (GO:0045943)	4/29	0.0237199	0.442281	0	0	4,040481927710843	15,117231690009952	WDR75;DEK;WDR43;SMARCA4
DNA Metabolic Process (GO:0006259)	16/242	0.0241133	0.445673	0	0	1,8057489185094096	6,726397984089702	EXD2;INO80E;TRRAP;INTS3;PTGES3;DOT1L;ATRX;NAP1L1;CHD1L;RAD51C;CDC45;TDP1;POLE2;EP400;MCM3;MCM5
Actin Filament Organization (GO:0007015)	8/92	0.0246696	0.446391	0	0	2,4147839184335536	8,939969977439123	TPM3;RUFY3;TPM1;MYO5C;COBL;RAC1;ALDOA;BAIAP2
Regulation Of Extrinsic Apoptotic Signaling Pathway Via Death Domain Receptors (GO:1902041)	3/17	0.0255288	0.446391	0	0	5,404017857142857	19,82165908130365	DDX3X;TMBIM1;CFLAR
Negative Regulation Of Neurogenesis (GO:0050768)	3/17	0.0255288	0.446391	0	0	5,404017857142857	19,82165908130365	DYNLT1;MBD1;RUFY3
Regulation Of Transcription By RNA Polymerase II (GO:0006357)	59/1199	0.0259546	0.446391	0	0	1,3463328460038986	4,916008071352535	ZNF254;SETD4;ZNF496;TCERG1;CRTC2;DDX3X;TRRAP;ZMYND8;AKAP8L;CHD4;YBX1;DCAF6;DCAF1;TIAL1;NAMPT;ZXDC;CCNL2;KDM2B;EED;HGF;ATRX;MED8;DICER1;TNFRSF1A;NCOR2;PHF20L1;METTL23;NCOR1;PHIP;SINHCAF;ADNP;HDAC2;DDX5;NFIX;HDAC1;DOT1L;MBIP;RIPK1;E2F6;PPARGC1B;E2F7;BPTF;MLXIP;ZNF141;UBE2I;FUS;ATAD2;ELP2;WWP2;DEK;SMARCA4;ASXL1;TNIP2;ZNF215;BCOR;TCF3;OGT;SIM2;EZH2
Cytoskeleton Organization (GO:0007010)	7/76	0.0261919	0.446391	0	0	2,5697199943717464	9,359700415058285	SEMA6A;MAST2;TPM1;RANBP10;PHIP;RAC1;LARP4
Regulation Of Cell Differentiation (GO:0045595)	10/129	0.0264834	0.446391	0	0	2,133919582502928	7,748765733090407	SLC6A6;DDX5;HDAC2;APC;HDAC1;CHD4;PDCD2;SINHCAF;PTK2;SMARCA4
Positive Regulation Of Stress Fiber Assembly (GO:0051496)	4/30	0.0265649	0.446391	0	0	3,884708063021316	14,094353823518057	ARHGEF10;LIMCH1;TPM1;RAC1
RISC Complex Assembly (GO:0070922)	2/7	0.0271182	0.446391	0	0	10,071942446043165	36,335038765891625	AGO3;DICER1
Granulocyte Differentiation (GO:0030851)	2/7	0.0271182	0.446391	0	0	10,071942446043165	36,335038765891625	SRP54;LBR
Negative Regulation Of Nervous System Development (GO:0051961)	2/7	0.0271182	0.446391	0	0	10,071942446043165	36,335038765891625	DYNLT1;MBD1
Negative Regulation Of Phagocytosis (GO:0050765)	2/7	0.0271182	0.446391	0	0	10,071942446043165	36,335038765891625	RACK1;APPL1
Positive Regulation Of Autophagy Of Mitochondrion (GO:1903599)	2/7	0.0271182	0.446391	0	0	10,071942446043165	36,335038765891625	VPS13D;FBXO7
Positive Regulation Of Mitochondrial Membrane Permeability Involved In Apoptotic Process (GO:1902110)	2/7	0.0271182	0.446391	0	0	10,071942446043165	36,335038765891625	RHOT2;RHOT1
rRNA 3'-End Processing (GO:0031125)	2/7	0.0271182	0.446391	0	0	10,071942446043165	36,335038765891625	EXOSC10;EXOSC9
Negative Regulation Of Apoptotic Signaling Pathway (GO:2001234)	6/61	0.0288675	0.461426	0	0	2,7602905569007263	9,785334607741602	DDX3X;HGF;TMBIM1;PHIP;RIPK1;CFLAR
Positive Regulation Of Cell Population Proliferation (GO:0008284)	16/248	0.0293996	0.461426	0	0	1,7580217335500985	6,200148643450266	HDAC2;HDAC1;INSR;DOT1L;NAP1L1;PTK2;SMARCA4;GNAI2;TBRG4;NAMPT;PHIP;SINHCAF;STX3;STAMBP;FGFR3;EZH2
Vesicle Cytoskeletal Trafficking (GO:0099518)	4/31	0.0296057	0.461426	0	0	3,7404730031236055	13,165670600785045	RAB1A;MYO5C;BICDL1;FNBP1L
Intracellular Steroid Hormone Receptor Signaling Pathway (GO:0030518)	4/31	0.0296057	0.461426	0	0	3,7404730031236055	13,165670600785045	DDX5;NCOA4;UBE3A;PPARGC1B
Positive Regulation Of Double-Strand Break Repair Via Homologous Recombination (GO:1905168)	4/31	0.0296057	0.461426	0	0	3,7404730031236055	13,165670600785045	WDR48;TRRAP;FUS;EP400
DNA Unwinding Involved In DNA Replication (GO:0006268)	3/18	0.0297836	0.461426	0	0	5,043269230769231	17,72103224122446	CDC45;MCM3;MCM5
Regulation Of Mitochondrial Fission (GO:0090140)	3/18	0.0297836	0.461426	0	0	5,043269230769231	17,72103224122446	RALBP1;INF2;DDHD1
Protein Localization To Cell Junction (GO:1902414)	3/18	0.0297836	0.461426	0	0	5,043269230769231	17,72103224122446	ILF3;STAU1;STAU2
Positive Regulation Of DNA Metabolic Process (GO:0051054)	7/79	0.0315352	0.473096	0	0	2,461940399137001	8,510067786816984	SMCHD1;USP7;INO80E;PCNA;HGF;UIMC1;ATRX
Positive Regulation Of Inflammatory Response (GO:0050729)	4/32	0.032844	0.473096	0	0	3,606540447504303	12,319887767502458	SETD4;RIPK1;IL17RA;TNFRSF1A
DNA Replication Initiation (GO:0006270)	3/19	0.0343876	0.473096	0	0	4,7276141826923075	15,932339042947525	CDC45;MCM3;MCM5
Regulation Of Metal Ion Transport (GO:0010959)	3/19	0.0343876	0.473096	0	0	4,7276141826923075	15,932339042947525	WNK1;ANK3;F3
Bone Development (GO:0060348)	3/19	0.0343876	0.473096	0	0	4,7276141826923075	15,932339042947525	SLC10A7;FGFR3;MBTPS2
Positive Regulation Of Mitotic Nuclear Division (GO:0045840)	3/19	0.0343876	0.473096	0	0	4,7276141826923075	15,932339042947525	INSR;ANAPC5;PHIP
Regulation Of Collagen Biosynthetic Process (GO:0032965)	2/8	0.0352522	0.473096	0	0	8,392486011191048	28,074781046598236	HDAC2;SUCO
NAD Biosynthetic Process (GO:0009435)	2/8	0.0352522	0.473096	0	0	8,392486011191048	28,074781046598236	NAMPT;NAXD
Regulation Of Monoatomic Ion Transmembrane Transport (GO:0034765)	2/8	0.0352522	0.473096	0	0	8,392486011191048	28,074781046598236	WNK1;WWP2
Regulation Of Programmed Necrotic Cell Death (GO:0062098)	2/8	0.0352522	0.473096	0	0	8,392486011191048	28,074781046598236	CFLAR;OGT
Regulation Of Retinoic Acid Receptor Signaling Pathway (GO:0048385)	2/8	0.0352522	0.473096	0	0	8,392486011191048	28,074781046598236	ASXL1;EZH2
Response To Iron Ion (GO:0010039)	2/8	0.0352522	0.473096	0	0	8,392486011191048	28,074781046598236	SLC11A2;F3
Sarcomere Organization (GO:0045214)	2/8	0.0352522	0.473096	0	0	8,392486011191048	28,074781046598236	OBSCN;TPM1
miRNA Metabolic Process (GO:0010586)	2/8	0.0352522	0.473096	0	0	8,392486011191048	28,074781046598236	DDX5;DICER1
Mitochondrial Ribosome Assembly (GO:0061668)	2/8	0.0352522	0.473096	0	0	8,392486011191048	28,074781046598236	DHX30;MTERF4
Nuclear mRNA Surveillance (GO:0071028)	2/8	0.0352522	0.473096	0	0	8,392486011191048	28,074781046598236	EXOSC10;EXOSC9
Positive Regulation Of Collagen Biosynthetic Process (GO:0032967)	2/8	0.0352522	0.473096	0	0	8,392486011191048	28,074781046598236	HDAC2;SUCO
Positive Regulation Of Collagen Metabolic Process (GO:0010714)	2/8	0.0352522	0.473096	0	0	8,392486011191048	28,074781046598236	HDAC2;SUCO
pre-miRNA Processing (GO:0031054)	2/8	0.0352522	0.473096	0	0	8,392486011191048	28,074781046598236	AGO3;DICER1
Proteasome Assembly (GO:0043248)	2/8	0.0352522	0.473096	0	0	8,392486011191048	28,074781046598236	NT5C3A;PSMD9
Establishment Of Protein Localization To Organelle (GO:0072594)	6/64	0.0354603	0.473096	0	0	2,616765467145362	8,738276580202909	NUP214;POM121;POM121C;HEATR3;PHB2;APPL1
Positive Regulation Of Cell Cycle Process (GO:0090068)	7/81	0.0354766	0.473096	0	0	2,3949422723694567	7,996430039312423	RACGAP1;NUMA1;INSR;ATRX;PHIP;NDC80;E2F7
Peptidyl-Tyrosine Phosphorylation (GO:0018108)	4/33	0.0362812	0.480783	0	0	3,4818446198587454	11,547381712725977	INSR;CLK4;FGFR3;PTK2
Negative Regulation Of Transcription By RNA Polymerase II (GO:0000122)	26/469	0.0377396	0.481878	0	0	1,5026622783588648	4,924294183934766	ZNF254;TCERG1;HDAC2;DDX5;NFIX;HDAC1;ZMYND8;CHD4;DCAF1;E2F6;E2F7;BPTF;ZNF141;UBE2I;KDM2B;EED;WWP2;DICER1;SMARCA4;NCOR2;NCOR1;SINHCAF;BCOR;TCF3;OGT;EZH2
Regulation Of Complement Activation, Classical Pathway (GO:0030450)	1/1	0.0383557	0.481878	0	0	Infinity	Infinity	CD46
Regulation Of Skeletal Muscle Satellite Cell Proliferation (GO:0014842)	1/1	0.0383557	0.481878	0	0	Infinity	Infinity	CFLAR
Skeletal Myofibril Assembly (GO:0014866)	1/1	0.0383557	0.481878	0	0	Infinity	Infinity	CFLAR
Negative Regulation Of Complement Activation, Classical Pathway (GO:0045959)	1/1	0.0383557	0.481878	0	0	Infinity	Infinity	CD46
Negative Regulation Of Humoral Immune Response Mediated By Circulating Immunoglobulin (GO:0002924)	1/1	0.0383557	0.481878	0	0	Infinity	Infinity	CD46
Post-Transcriptional Regulation Of Gene Expression (GO:0010608)	5/49	0.0387861	0.481878	0	0	2,871376811594203	9,331094527662275	ATXN2;ELP2;METTL16;ELP5;LARP4
Regulation Of Sodium Ion Transport (GO:0002028)	3/20	0.039337	0.481878	0	0	4,449095022624435	14,395445530694342	WNK1;SLMAP;ANK3
Regulation Of Wound Healing (GO:0061041)	3/20	0.039337	0.481878	0	0	4,449095022624435	14,395445530694342	ARFGEF1;KANK1;PTK2
Mitotic Cell Cycle Checkpoint Signaling (GO:0007093)	3/20	0.039337	0.481878	0	0	4,449095022624435	14,395445530694342	INTS3;UIMC1;CHFR
Negative Regulation Of G2/M Transition Of Mitotic Cell Cycle (GO:0010972)	3/20	0.039337	0.481878	0	0	4,449095022624435	14,395445530694342	INTS3;UIMC1;CHFR
Negative Regulation Of Plasma Membrane Bounded Cell Projection Assembly (GO:0120033)	3/20	0.039337	0.481878	0	0	4,449095022624435	14,395445530694342	KANK1;MPHOSPH9;CCP110
Protein Localization To Chromatin (GO:0071168)	3/20	0.039337	0.481878	0	0	4,449095022624435	14,395445530694342	MMS22L;ZMYND8;PPHLN1
Organelle Transport Along Microtubule (GO:0072384)	4/34	0.039918	0.483375	0	0	3,3654618473895583	10,839907304293012	RAB1A;RHOT2;RHOT1;BICDL1
Positive Regulation Of Actin Filament Bundle Assembly (GO:0032233)	4/34	0.039918	0.483375	0	0	3,3654618473895583	10,839907304293012	ARHGEF10;LIMCH1;TPM1;RAC1
Negative Regulation Of Transforming Growth Factor Beta Receptor Signaling Pathway (GO:0030512)	5/50	0.0417941	0.498351	0	0	2,8073000536768653	8,913180072702941	HDAC2;HDAC1;STRAP;SINHCAF;OGT
Positive Regulation Of Protein Metabolic Process (GO:0051247)	10/140	0.0428795	0.498351	0	0	1,9512883204814746	6,145313121870665	DCAF1;CUL4A;RAB1A;HDAC2;DDX3X;APC;EIF3E;LARP4;OGT;LARP1B
Regulation Of Small GTPase Mediated Signal Transduction (GO:0051056)	6/67	0.042951	0.498351	0	0	2,4873575993331483	7,829445665263421	ARHGEF11;ARHGEF10;RALBP1;OBSCN;RACGAP1;MYO9A
V(D)J Recombination (GO:0033151)	2/9	0.044193	0.498351	0	0	7,192874272010963	22,43592898184953	DCAF1;TCF3
Regulation Of Neural Precursor Cell Proliferation (GO:2000177)	2/9	0.044193	0.498351	0	0	7,192874272010963	22,43592898184953	KDM2B;NAP1L1
Axonemal Dynein Complex Assembly (GO:0070286)	2/9	0.044193	0.498351	0	0	7,192874272010963	22,43592898184953	LRRC61;DNAAF5
Nuclear RNA Surveillance (GO:0071027)	2/9	0.044193	0.498351	0	0	7,192874272010963	22,43592898184953	EXOSC10;EXOSC9
Peptidyl-Lysine Dimethylation (GO:0018027)	2/9	0.044193	0.498351	0	0	7,192874272010963	22,43592898184953	SETD4;SETD2
Positive Regulation Of Nuclear Division (GO:0051785)	2/9	0.044193	0.498351	0	0	7,192874272010963	22,43592898184953	INSR;PHIP
Positive Regulation Of rRNA Processing (GO:2000234)	2/9	0.044193	0.498351	0	0	7,192874272010963	22,43592898184953	WDR75;WDR43
Histone H3-K4 Methylation (GO:0051568)	3/21	0.0446265	0.498351	0	0	4,201522435897436	13,064325914532972	PAXIP1;CXXC1;KDM6A
Positive Regulation Of Wound Healing (GO:0090303)	3/21	0.0446265	0.498351	0	0	4,201522435897436	13,064325914532972	ARFGEF1;KANK1;PTK2
Regulation Of Cell Morphogenesis (GO:0022604)	3/21	0.0446265	0.498351	0	0	4,201522435897436	13,064325914532972	PHIP;LARP4;MYO9A
RNA Export From Nucleus (GO:0006405)	5/51	0.0449391	0.498351	0	0	2,7460092417559334	8,519346629403127	NUP214;POM121;MCM3AP;POM121C;SMG7
Regulation Of Plasma Membrane Bounded Cell Projection Assembly (GO:0120032)	5/51	0.0449391	0.498351	0	0	2,7460092417559334	8,519346629403127	IFT88;TBC1D20;TBC1D14;RAC1;SDCCAG8
Positive Regulation Of Cold-Induced Thermogenesis (GO:0120162)	5/51	0.0449391	0.498351	0	0	2,7460092417559334	8,519346629403127	CNKSR2;APC;OGT;PPARGC1B;SMARCA4
Positive Regulation Of Cell Migration (GO:0030335)	11/161	0.0455954	0.502982	0	0	1,8611928104575164	5,747267202737955	SEMA6A;UBE2I;APC;RUFY3;INSR;HGF;RACK1;ELP5;ACVR1B;CBLL1;PTK2
Transmembrane Receptor Protein Tyrosine Kinase Signaling Pathway (GO:0007169)	10/142	0.0464702	0.509962	0	0	1,921352893235534	5,8965264810962	KIF16B;INSR;HGF;NAMPT;PHIP;RAC1;BAIAP2;FGFR3;PTK2;APPL1
Positive Regulation Of Cell Motility (GO:2000147)	9/123	0.0467718	0.510613	0	0	2,000834403080873	6,127503780047573	UBE2I;APC;RUFY3;INSR;HGF;RACK1;ELP5;CBLL1;PTK2
DNA-templated DNA Replication Maintenance Of Fidelity (GO:0045005)	4/36	0.0477913	0.51565	0	0	3,154518072289157	9,592609176431353	EXD2;MMS22L;PCNA;ATRX
Telomere Organization (GO:0032200)	5/52	0.0482219	0.51565	0	0	2,6873265494912117	8,147817867145383	INO80E;PTGES3;ATRX;DOT1L;EZH2
Macromolecule Modification (GO:0043412)	5/52	0.0482219	0.51565	0	0	2,6873265494912117	8,147817867145383	CSNK1G3;UBE2I;PPP4R2;WWP2;FBXW2
Positive Regulation Of Wnt Signaling Pathway (GO:0030177)	6/69	0.0484569	0.51565	0	0	2,4079326645912604	7,289008024070684	RNF146;CSNK1G3;KANK1;DDX3X;WNK1;SMARCA4
Positive Regulation Of Double-Strand Break Repair (GO:2000781)	6/69	0.0484569	0.51565	0	0	2,4079326645912604	7,289008024070684	SMCHD1;WDR48;TRRAP;FUS;EP400;SMARCA4
Extrinsic Apoptotic Signaling Pathway Via Death Domain Receptors (GO:0008625)	3/22	0.0502498	0.526533	0	0	3,98001012145749	11,903210808705195	DDX3X;ZDHHC3;TNFRSF1A
Positive Regulation Of GTPase Activity (GO:0043547)	9/125	0.0509009	0.526533	0	0	1,9659587888982337	5,8543800524137595	ARHGEF10;RALBP1;TBC1D20;RACK1;AGAP1;TBC1D14;AGAP3;ZC3H15;EZH2
Negative Regulation Of Amide Metabolic Process (GO:0034249)	6/70	0.0513656	0.526533	0	0	2,370081719128329	7,036266462483856	ILF3;TIA1;DDX3X;RACK1;YBX1;EIF4E2
Positive Regulation Of Response To External Stimulus (GO:0032103)	5/53	0.0516428	0.526533	0	0	2,631088969404187	7,796979398068962	SETD4;RIPK1;STX3;IL17RA;TNFRSF1A
Regulation Of Cellular Biosynthetic Process (GO:0031326)	5/53	0.0516428	0.526533	0	0	2,631088969404187	7,796979398068962	TOM1L1;ATXN2;ELP2;RAC1;ELP5
Nuclear Export (GO:0051168)	4/37	0.052027	0.526533	0	0	3,0586345381526105	9,041302452363997	NUP214;POM121;UBE2I;POM121C
Adipose Tissue Development (GO:0060612)	2/10	0.0538672	0.526533	0	0	6,293165467625899	18,383803626468058	NAMPT;VPS13B
Regulation Of Synaptic Transmission, GABAergic (GO:0032228)	2/10	0.0538672	0.526533	0	0	6,293165467625899	18,383803626468058	SLC38A1;ZDHHC3
Double-Strand Break Repair Via Break-Induced Replication (GO:0000727)	2/10	0.0538672	0.526533	0	0	6,293165467625899	18,383803626468058	MCM3;MCM5
Signal Peptide Processing (GO:0006465)	2/10	0.0538672	0.526533	0	0	6,293165467625899	18,383803626468058	HM13;SEC11A
Membrane Protein Intracellular Domain Proteolysis (GO:0031293)	2/10	0.0538672	0.526533	0	0	6,293165467625899	18,383803626468058	HM13;MBTPS2
Mitochondrial Protein Processing (GO:0034982)	2/10	0.0538672	0.526533	0	0	6,293165467625899	18,383803626468058	YME1L1;SPG7
Negative Regulation Of Translational Initiation (GO:0045947)	2/10	0.0538672	0.526533	0	0	6,293165467625899	18,383803626468058	EIF3E;EIF2AK4
Peptide Hormone Secretion (GO:0030072)	2/10	0.0538672	0.526533	0	0	6,293165467625899	18,383803626468058	RIMS2;RAB1A
Placenta Development (GO:0001890)	2/10	0.0538672	0.526533	0	0	6,293165467625899	18,383803626468058	PTK2;E2F7
Positive Regulation Of Phosphatidylinositol 3-Kinase Activity (GO:0043552)	2/10	0.0538672	0.526533	0	0	6,293165467625899	18,383803626468058	FGFR3;PTK2
Protein Localization To Condensed Chromosome (GO:1903083)	2/10	0.0538672	0.526533	0	0	6,293165467625899	18,383803626468058	BUB3;KNL1
Regulation Of Nucleic Acid-Templated Transcription (GO:1903506)	18/311	0.0539777	0.526533	0	0	1,5644846927050973	4,567018940599489	ZNF141;ZNF195;TRRAP;FUS;INSR;ATRX;HP1BP3;CXXC1;YBX1;ACVR1B;NSD2;ZNF714;MBIP;TCF3;SRSF10;PPARGC1B;EZH2;BPTF
Mitochondrion Organization (GO:0007005)	9/127	0.0552628	0.528723	0	0	1,9322653989251757	5,595175211965608	RHOT2;RHOT1;MTX3;VPS13D;YME1L1;ATAD3B;LETMD1;PHB2;FBXO7
Actin Filament Polymerization (GO:0030041)	3/23	0.0561993	0.528723	0	0	3,7806490384615383	10,88392207151765	INF2;COBL;RAC1
Spindle Assembly Checkpoint Signaling (GO:0071173)	3/23	0.0561993	0.528723	0	0	3,7806490384615383	10,88392207151765	ZNF207;BUB3;NDC80
miRNA-mediated Gene Silencing (GO:0035195)	3/23	0.0561993	0.528723	0	0	3,7806490384615383	10,88392207151765	AGO3;EIF4E2;TNRC6A
Mitotic Spindle Assembly Checkpoint Signaling (GO:0007094)	3/23	0.0561993	0.528723	0	0	3,7806490384615383	10,88392207151765	ZNF207;BUB3;NDC80
Mitotic Spindle Checkpoint Signaling (GO:0071174)	3/23	0.0561993	0.528723	0	0	3,7806490384615383	10,88392207151765	ZNF207;BUB3;NDC80
Nucleic Acid Metabolic Process (GO:0090304)	3/23	0.0561993	0.528723	0	0	3,7806490384615383	10,88392207151765	EXD2;ATXN2;WDR74
Replication Fork Processing (GO:0031297)	4/38	0.0564606	0.528723	0	0	2,9683912119064493	8,531784019844459	EXD2;MMS22L;PCNA;ATRX
Negative Regulation Of Gene Expression, Epigenetic (GO:0045814)	4/38	0.0564606	0.528723	0	0	2,9683912119064493	8,531784019844459	HELLS;USP7;PPHLN1;EZH2
Regulation Of Macromolecule Metabolic Process (GO:0060255)	7/90	0.0571806	0.529345	0	0	2,133407416072055	6,104830113728191	ZNF462;SETD2;KIF16B;YBX1;STX3;AFF3;KDM6A
Non-Membrane-Bounded Organelle Assembly (GO:0140694)	7/90	0.0571806	0.529345	0	0	2,133407416072055	6,104830113728191	ATXN2;TIA1;DDX3X;NCOR1;TUBGCP2;PRRC2C;AUP1
Regulation Of Transcription Elongation By RNA Polymerase II (GO:0034243)	6/72	0.0574971	0.529345	0	0	2,2978208232445523	6,562622347818584	TCERG1;ZMYND8;INTS3;MED8;PWWP2A;WDR43
Regulation Of Canonical Wnt Signaling Pathway (GO:0060828)	9/128	0.0575321	0.529345	0	0	1,9158434105349458	5,4705236932304295	INVS;RNF146;KANK1;CSNK1G3;DDX3X;APC;WNK1;FRMD8;HDAC1
Negative Regulation Of Cellular Biosynthetic Process (GO:0031327)	7/91	0.0600063	0.529459	0	0	2,107807443365696	5,929905925862399	USP7;ILF3;TIA1;DDX3X;RACK1;YBX1;EIF4E2
Positive Regulation Of Synaptic Transmission (GO:0050806)	4/39	0.0610908	0.529459	0	0	2,883304647160069	8,059970683843964	RIMS2;DTNBP1;EIF2AK4;ZDHHC3
Positive Regulation Of Multicellular Organismal Process (GO:0051240)	12/190	0.0619309	0.529459	0	0	1,7105706319189464	4,758355957430984	CNKSR2;HDAC2;NUMA1;APC;HDAC1;SINHCAF;ACVR1B;OGT;PPARGC1B;PTK2;EZH2;SMARCA4
protein-RNA Complex Assembly (GO:0022618)	9/130	0.062249	0.529459	0	0	1,8838137472283814	5,230620198434932	AGO3;EIF3K;SCAF11;PTGES3;RSRP1;STRAP;EIF3E;DICER1;SRSF10
Regulation Of Glycolytic Process (GO:0006110)	3/24	0.0624669	0.529459	0	0	3,6002747252747254	9,983990717957866	NCOR1;INSR;OGT
Amino Acid Transport (GO:0006865)	3/24	0.0624669	0.529459	0	0	3,6002747252747254	9,983990717957866	SLC6A6;SLC25A29;SLC38A1
Stress Granule Assembly (GO:0034063)	3/24	0.0624669	0.529459	0	0	3,6002747252747254	9,983990717957866	TIA1;DDX3X;PRRC2C
Tight Junction Assembly (GO:0120192)	3/24	0.0624669	0.529459	0	0	3,6002747252747254	9,983990717957866	PATJ;APC;PARD3
Import Into Cell (GO:0098657)	3/24	0.0624669	0.529459	0	0	3,6002747252747254	9,983990717957866	SLC6A6;SLC38A1;SLC11A2
Negative Regulation Of Mitotic Metaphase/Anaphase Transition (GO:0045841)	3/24	0.0624669	0.529459	0	0	3,6002747252747254	9,983990717957866	ZNF207;BUB3;NDC80
Positive Regulation Of Canonical Wnt Signaling Pathway (GO:0090263)	5/56	0.0627354	0.529459	0	0	2,475608600928294	6,854536801848497	RNF146;CSNK1G3;KANK1;DDX3X;WNK1
Regulation Of Cell Cycle G1/S Phase Transition (GO:1902806)	5/56	0.0627354	0.529459	0	0	2,475608600928294	6,854536801848497	APC;PHB2;APPL1;SMARCA4;EZH2
Regulation Of Transforming Growth Factor Beta Receptor Signaling Pathway (GO:0017015)	6/74	0.0640493	0.529459	0	0	2,2298105682951146	6,127748667264184	HDAC2;HDAC1;LTBP4;STRAP;SINHCAF;OGT
COPII-coated Vesicle Cargo Loading (GO:0090110)	2/11	0.0642056	0.529459	0	0	5,593391953104184	15,35757739483572	RAB1A;TBC1D20
N-terminal Protein Amino Acid Modification (GO:0031365)	2/11	0.0642056	0.529459	0	0	5,593391953104184	15,35757739483572	NAA60;METAP2
Regulation Of Sodium Ion Transmembrane Transport (GO:1902305)	2/11	0.0642056	0.529459	0	0	5,593391953104184	15,35757739483572	SLMAP;PTPN3
Cellular Response To Inorganic Substance (GO:0071241)	2/11	0.0642056	0.529459	0	0	5,593391953104184	15,35757739483572	ATRX;MTR
Ruffle Organization (GO:0031529)	2/11	0.0642056	0.529459	0	0	5,593391953104184	15,35757739483572	TPM1;RAC1
Establishment Of Apical/Basal Cell Polarity (GO:0035089)	2/11	0.0642056	0.529459	0	0	5,593391953104184	15,35757739483572	PATJ;MYO9A
Facultative Heterochromatin Formation (GO:0140718)	2/11	0.0642056	0.529459	0	0	5,593391953104184	15,35757739483572	HELLS;HDAC1
Negative Regulation Of Cell Development (GO:0010721)	2/11	0.0642056	0.529459	0	0	5,593391953104184	15,35757739483572	DYNLT1;MBD1
Peptidyl-Lysine Trimethylation (GO:0018023)	2/11	0.0642056	0.529459	0	0	5,593391953104184	15,35757739483572	SETD4;SETD2
Positive Regulation Of Cell Cycle Phase Transition (GO:1901989)	2/11	0.0642056	0.529459	0	0	5,593391953104184	15,35757739483572	PHB2;EZH2
Positive Regulation Of Interferon-Alpha Production (GO:0032727)	2/11	0.0642056	0.529459	0	0	5,593391953104184	15,35757739483572	SETD2;DDX3X
Protein Localization To Kinetochore (GO:0034501)	2/11	0.0642056	0.529459	0	0	5,593391953104184	15,35757739483572	BUB3;KNL1
Regulation Of DNA-templated DNA Replication Initiation (GO:0030174)	2/11	0.0642056	0.529459	0	0	5,593391953104184	15,35757739483572	MCM3;MCM5
Neuron Development (GO:0048666)	7/93	0.0659111	0.529459	0	0	2,058393542560397	5,597694785207725	WNK1;DTNBP1;BICDL1;VPS13B;MAP4;STX3;FRYL
Regulation Of miRNA Transcription (GO:1902893)	4/40	0.0659156	0.529459	0	0	2,8029451137884873	7,622271477477777	NCOR2;DDX5;NCOR1;SMARCA4
Autophagy Of Mitochondrion (GO:0000422)	4/40	0.0659156	0.529459	0	0	2,8029451137884873	7,622271477477777	SPATA33;PHB2;FBXO7;OGT
Regulation Of Phosphatidylinositol 3-Kinase Signaling (GO:0014066)	4/40	0.0659156	0.529459	0	0	2,8029451137884873	7,622271477477777	HGF;INSR;STAMBP;PTK2
Histone Modification (GO:0016570)	6/75	0.0674833	0.529459	0	0	2,1972839246236444	5,923603126100828	PHF20L1;HDAC2;TRRAP;HDAC1;EP400;CHD4
Ribonucleoprotein Complex Biogenesis (GO:0022613)	8/113	0.0686441	0.529459	0	0	1,9279341907079133	5,164588191634448	CUL4A;EXOSC10;NVL;WDR74;WDR75;HEATR3;WDR43;METTL17
Establishment Of Mitotic Spindle Orientation (GO:0000132)	3/25	0.0690432	0.529459	0	0	3,436298076923077	9,18530342936569	NUMA1;DYNLT1;NDC80
Negative Regulation Of Mitotic Cell Cycle (GO:0045930)	3/25	0.0690432	0.529459	0	0	3,436298076923077	9,18530342936569	TOM1L1;CHFR;PTPN3
Negative Regulation Of Proteasomal Protein Catabolic Process (GO:1901799)	3/25	0.0690432	0.529459	0	0	3,436298076923077	9,18530342936569	PHF20L1;USP7;OGT
Negative Regulation Of Proteasomal Ubiquitin-Dependent Protein Catabolic Process (GO:0032435)	3/25	0.0690432	0.529459	0	0	3,436298076923077	9,18530342936569	PHF20L1;USP7;OGT
Histone Acetylation (GO:0016573)	5/58	0.0708194	0.529459	0	0	2,3817336614711513	6,305932494745381	PHF20L1;NAA60;TRRAP;EP400;MBIP
Nucleocytoplasmic Transport (GO:0006913)	4/41	0.0709328	0.529459	0	0	2,7269293389775315	7,215517283029936	NUP214;NUP205;POM121;UBE2I
Positive Regulation Of Response To Stimulus (GO:0048584)	4/41	0.0709328	0.529459	0	0	2,7269293389775315	7,215517283029936	SMCHD1;INO80E;PCNA;UIMC1
Positive Regulation Of Transcription Elongation By RNA Polymerase II (GO:0032968)	4/41	0.0709328	0.529459	0	0	2,7269293389775315	7,215517283029936	TCERG1;ZMYND8;MED8;PWWP2A
Positive Regulation Of Transferase Activity (GO:0051347)	7/95	0.0721549	0.529459	0	0	2,0112257281553396	5,2873930352640235	UBE2I;PCNA;NVL;INSR;PTGES3;DCUN1D4;FGFR3
Positive Regulation Of Nucleic Acid-Templated Transcription (GO:1903508)	20/368	0.0737544	0.529459	0	0	1,462996571889494	3,8140535482032343	ZNF496;KDM5A;ARHGEF11;INO80E;HDAC2;TRRAP;HDAC1;ATAD2;CXXC1;CHD4;SMARCA4;PSMD9;EDRF1;ILF3;ZXDC;EP400;PHIP;TCF3;OGT;SNX5
DNA Strand Elongation Involved In DNA Replication (GO:0006271)	2/12	0.0751433	0.529459	0	0	5,03357314148681	13,028689114670545	PCNA;MCM3
Regulation Of Interferon-Alpha Production (GO:0032647)	2/12	0.0751433	0.529459	0	0	5,03357314148681	13,028689114670545	SETD2;DDX3X
Embryonic Digit Morphogenesis (GO:0042733)	2/12	0.0751433	0.529459	0	0	5,03357314148681	13,028689114670545	HDAC2;HDAC1
Sulfur Compound Transport (GO:0072348)	2/12	0.0751433	0.529459	0	0	5,03357314148681	13,028689114670545	SLC35B3;RACGAP1
Vesicle Transport Along Actin Filament (GO:0030050)	2/12	0.0751433	0.529459	0	0	5,03357314148681	13,028689114670545	MYO5C;FNBP1L
Mitochondrion Transport Along Microtubule (GO:0047497)	2/12	0.0751433	0.529459	0	0	5,03357314148681	13,028689114670545	RHOT2;RHOT1
Negative Regulation Of Cilium Assembly (GO:1902018)	2/12	0.0751433	0.529459	0	0	5,03357314148681	13,028689114670545	MPHOSPH9;MAP4
Negative Regulation Of Ossification (GO:0030279)	2/12	0.0751433	0.529459	0	0	5,03357314148681	13,028689114670545	KREMEN2;BCOR
Peptidyl-Methionine Modification (GO:0018206)	2/12	0.0751433	0.529459	0	0	5,03357314148681	13,028689114670545	NAA60;METAP2
Positive Regulation Of Lipid Kinase Activity (GO:0090218)	2/12	0.0751433	0.529459	0	0	5,03357314148681	13,028689114670545	FGFR3;PTK2
rRNA Catabolic Process (GO:0016075)	2/12	0.0751433	0.529459	0	0	5,03357314148681	13,028689114670545	EXOSC10;EXOSC9
Regulation Of Flagellated Sperm Motility (GO:1901317)	1/2	0.0752438	0.529459	0	0	25,129186602870814	65,00976650988608	CFAP69
Regulation Of Tooth Mineralization (GO:0070170)	1/2	0.0752438	0.529459	0	0	25,129186602870814	65,00976650988608	BCOR
Regulation Of Voltage-Gated Sodium Channel Activity (GO:1905150)	1/2	0.0752438	0.529459	0	0	25,129186602870814	65,00976650988608	SLMAP
Endochondral Ossification (GO:0001958)	1/2	0.0752438	0.529459	0	0	25,129186602870814	65,00976650988608	FGFR3
Inner Dynein Arm Assembly (GO:0036159)	1/2	0.0752438	0.529459	0	0	25,129186602870814	65,00976650988608	DNAAF5
Lymphocyte Migration Into Lymphoid Organs (GO:0097021)	1/2	0.0752438	0.529459	0	0	25,129186602870814	65,00976650988608	WNK1
Negative Regulation Of Lamellipodium Organization (GO:1902744)	1/2	0.0752438	0.529459	0	0	25,129186602870814	65,00976650988608	KANK1
Positive Regulation Of Gastrulation (GO:2000543)	1/2	0.0752438	0.529459	0	0	25,129186602870814	65,00976650988608	RACK1
Positive Regulation Of Insulin-Like Growth Factor Receptor Signaling Pathway (GO:0043568)	1/2	0.0752438	0.529459	0	0	25,129186602870814	65,00976650988608	PHIP
Positive Regulation Of Interleukin-23 Production (GO:0032747)	1/2	0.0752438	0.529459	0	0	25,129186602870814	65,00976650988608	IL17RA
Positive Regulation Of Natural Killer Cell Mediated Cytotoxicity Directed Against Tumor Cell Target (GO:0002860)	1/2	0.0752438	0.529459	0	0	25,129186602870814	65,00976650988608	PVR
Positive Regulation Of Natural Killer Cell Mediated Immune Response To Tumor Cell (GO:0002857)	1/2	0.0752438	0.529459	0	0	25,129186602870814	65,00976650988608	PVR
Positive Regulation Of Nitric-Oxide Synthase Biosynthetic Process (GO:0051770)	1/2	0.0752438	0.529459	0	0	25,129186602870814	65,00976650988608	NAMPT
Positive Regulation Of Respiratory Burst (GO:0060267)	1/2	0.0752438	0.529459	0	0	25,129186602870814	65,00976650988608	INSR
Regulation Of 3'-UTR-mediated mRNA Stabilization (GO:1905868)	1/2	0.0752438	0.529459	0	0	25,129186602870814	65,00976650988608	METTL16
miRNA Processing (GO:0035196)	3/26	0.0759186	0.529459	0	0	3,2865802675585285	8,473113161866598	DDX5;AGO3;DICER1
Negative Regulation Of Cell Cycle Process (GO:0010948)	3/26	0.0759186	0.529459	0	0	3,2865802675585285	8,473113161866598	TOM1L1;CCP110;E2F7
Positive Regulation Of Tumor Necrosis Factor Production (GO:0032760)	3/26	0.0759186	0.529459	0	0	3,2865802675585285	8,473113161866598	SETD4;FRMD8;RIPK1
Regulation Of Tumor Necrosis Factor Production (GO:0032680)	4/42	0.0761396	0.529459	0	0	2,6549143944197846	6,836902037757604	SETD4;FRMD8;RIPK1;DICER1
Monoatomic Cation Homeostasis (GO:0055080)	4/42	0.0761396	0.529459	0	0	2,6549143944197846	6,836902037757604	WNK1;SLC11A2;ANK3;LETMD1
Positive Regulation Of Defense Response (GO:0031349)	4/42	0.0761396	0.529459	0	0	2,6549143944197846	6,836902037757604	SETD4;RIPK1;IL17RA;TNFRSF1A
Negative Regulation Of DNA-templated Transcription (GO:0045892)	32/642	0.0764899	0.530145	0	0	1,3412970729021052	3,4479342764494936	ZNF254;TCERG1;HDAC2;DDX5;NFIX;HDAC1;ZMYND8;CHD4;PHB2;DCAF1;BTAF1;ZMYM2;UIMC1;E2F6;E2F7;BPTF;ZNF141;UBE2I;KDM2B;EED;WWP2;DICER1;SMARCA4;HNRNPL;NCOR2;ILF3;NCOR1;SINHCAF;BCOR;TCF3;OGT;EZH2
Mitotic Spindle Organization (GO:0007052)	6/78	0.0784158	0.541712	0	0	2,105125100887813	5,359080146304576	ARHGEF10;BCCIP;ZNF207;CEP192;MAP4;NDC80
Regulation Of Macromolecule Biosynthetic Process (GO:0010556)	4/43	0.081533	0.547239	0	0	2,5865925239419214	6,4839333746973375	TOM1L1;ATXN2;ELP2;ELP5
DNA Repair (GO:0006281)	14/242	0.0824978	0.547239	0	0	1,5581329867879576	3,8875158784509636	EXD2;SETD2;PCNA;TRRAP;INTS3;DOT1L;ATRX;CHD1L;RAD51C;TDP1;POLE2;UIMC1;NSD2;EP400
Regulation Of Monoatomic Ion Transmembrane Transporter Activity (GO:0032412)	3/27	0.0830826	0.547239	0	0	3,1493389423076925	7,835305149204332	WWP2;PHB2;PTPN3
Heart Morphogenesis (GO:0003007)	3/27	0.0830826	0.547239	0	0	3,1493389423076925	7,835305149204332	APC;INSR;PTK2
Positive Regulation Of Developmental Growth (GO:0048639)	3/27	0.0830826	0.547239	0	0	3,1493389423076925	7,835305149204332	RIMS2;RUFY3;INSR
Positive Regulation Of Phosphatidylinositol 3-Kinase Signaling (GO:0014068)	3/27	0.0830826	0.547239	0	0	3,1493389423076925	7,835305149204332	HGF;INSR;PTK2
Cytoskeleton-Dependent Cytokinesis (GO:0061640)	5/61	0.0839643	0.547239	0	0	2,253493788819876	5,5827229978203805	SON;RACGAP1;APC;ANK3;STAMBP
DNA Alkylation (GO:0006305)	2/13	0.0866194	0.547239	0	0	4,575539568345324	11,192829591706797	HELLS;ATRX
Actin Filament-Based Transport (GO:0099515)	2/13	0.0866194	0.547239	0	0	4,575539568345324	11,192829591706797	MYO5C;FNBP1L
Amyloid Fibril Formation (GO:1990000)	2/13	0.0866194	0.547239	0	0	4,575539568345324	11,192829591706797	FUS;RIPK1
Negative Regulation Of Protein Localization To Plasma Membrane (GO:1903077)	2/13	0.0866194	0.547239	0	0	4,575539568345324	11,192829591706797	TMBIM1;PPFIA1
poly(A)+ mRNA Export From Nucleus (GO:0016973)	2/13	0.0866194	0.547239	0	0	4,575539568345324	11,192829591706797	MCM3AP;ZC3H11A
Positive Regulation Of Protein Autophosphorylation (GO:0031954)	2/13	0.0866194	0.547239	0	0	4,575539568345324	11,192829591706797	TOM1L1;DDX3X
Protein Localization To Chromosome, Centromeric Region (GO:0071459)	2/13	0.0866194	0.547239	0	0	4,575539568345324	11,192829591706797	KNL1;BUB3
Positive Regulation Of Cellular Biosynthetic Process (GO:0031328)	8/119	0.0867708	0.547239	0	0	1,8226693847131803	4,455488672755542	DDX3X;HGF;INSR;EIF3E;LARP4;OGT;LARP1B;APPL1
Regulation Of GTPase Activity (GO:0043087)	8/119	0.0867708	0.547239	0	0	1,8226693847131803	4,455488672755542	ARFGEF1;RALBP1;TBC1D20;WNK1;RACK1;PTK2;ZC3H15;EZH2
Regulation Of Cell Population Proliferation (GO:0042127)	22/421	0.0872439	0.547239	0	0	1,4035845280708068	3,4234087615327975	SETD4;HDAC2;HDAC1;INSR;DOT1L;HP1BP3;NAP1L1;PTK2;SMARCA4;GNAI2;TBRG4;TIAL1;AGO3;APC;NAMPT;PHIP;SINHCAF;STX3;STAMBP;FGFR3;E2F7;EZH2
Negative Regulation Of Nucleic Acid-Templated Transcription (GO:1903507)	17/310	0.0881762	0.547239	0	0	1,4738933319749377	3,579228587276989	HDAC2;UBE2I;HDAC1;EED;WWP2;CHD4;PHB2;SMARCA4;HNRNPL;NCOR2;ILF3;NCOR1;BTAF1;ZMYM2;UIMC1;BCOR;EZH2
Neuron Projection Development (GO:0031175)	8/120	0.0900396	0.547239	0	0	1,8062217587765033	4,348488337425652	IFT88;DTNBP1;BICDL1;VPS13B;DICER1;MAP4;STX3;FRYL
B Cell Activation (GO:0042113)	3/28	0.0905243	0.547239	0	0	3,023076923076923	7,261845030986451	DCAF1;TCF3;PHB2
Carboxylic Acid Transport (GO:0046942)	3/28	0.0905243	0.547239	0	0	3,023076923076923	7,261845030986451	SLC6A6;SLC38A1;SLC25A29
Regulation Of Transcription By RNA Polymerase I (GO:0006356)	3/28	0.0905243	0.547239	0	0	3,023076923076923	7,261845030986451	WDR75;DEK;WDR43
Nucleosome Assembly (GO:0006334)	3/28	0.0905243	0.547239	0	0	3,023076923076923	7,261845030986451	NAA60;ATRX;NAP1L1
Positive Regulation Of Tumor Necrosis Factor Superfamily Cytokine Production (GO:1903557)	3/28	0.0905243	0.547239	0	0	3,023076923076923	7,261845030986451	SETD4;FRMD8;RIPK1
Proteolysis (GO:0006508)	9/141	0.092512	0.547239	0	0	1,725	4,106219738998986	XPNPEP1;HGF;HM13;LONP2;UBE3A;SPG7;OGT;FBXW2;METAP2
Negative Regulation Of Programmed Cell Death (GO:0043069)	14/247	0.0935903	0.547239	0	0	1,5239548561436973	3,6099878399779266	ANKLE2;HDAC2;DDX3X;API5;HDAC1;HGF;CFLAR;PHB2;PTK2;SON;XPNPEP1;YME1L1;PHIP;RIPK1
Negative Regulation Of Protein Metabolic Process (GO:0051248)	7/102	0.0966703	0.547239	0	0	1,8617782319877363	4,349949528124278	PHF20L1;ILF3;TIA1;DDX3X;RACK1;YBX1;EIF4E2
RNA 3'-End Processing (GO:0031123)	3/29	0.0982325	0.547239	0	0	2,906527366863905	6,744358803491821	CSTF3;PAPOLA;TRNT1
Regulation Of Microtubule Polymerization (GO:0031113)	3/29	0.0982325	0.547239	0	0	2,906527366863905	6,744358803491821	NUMA1;AKAP9;RAC1
Epidermal Cell Differentiation (GO:0009913)	3/29	0.0982325	0.547239	0	0	2,906527366863905	6,744358803491821	HDAC2;HDAC1;CFLAR
Negative Regulation Of Cysteine-Type Endopeptidase Activity (GO:2000117)	3/29	0.0982325	0.547239	0	0	2,906527366863905	6,744358803491821	DDX3X;DNAJB6;HGF
Positive Regulation Of Cell Cycle G1/S Phase Transition (GO:1902808)	3/29	0.0982325	0.547239	0	0	2,906527366863905	6,744358803491821	DDX3X;PHB2;EZH2
Negative Regulation Of Transmembrane Receptor Protein Serine/Threonine Kinase Signaling Pathway (GO:0090101)	5/64	0.0983028	0.547239	0	0	2,138295259150086	4,960208991864962	HDAC2;HDAC1;STRAP;SINHCAF;OGT
Positive Regulation Of Plasma Membrane Bounded Cell Projection Assembly (GO:0120034)	5/64	0.0983028	0.547239	0	0	2,138295259150086	4,960208991864962	IFT88;APC;CCP110;RAC1;FNBP1L
Regulation Of Cholesterol Metabolic Process (GO:0090181)	2/14	0.0985766	0.547239	0	0	4,193844924060752	9,716807164173659	EPHX2;MBTPS2
Regulation Of Myelination (GO:0031641)	2/14	0.0985766	0.547239	0	0	4,193844924060752	9,716807164173659	PARD3;DICER1
Regulation Of Protein-Containing Complex Disassembly (GO:0043244)	2/14	0.0985766	0.547239	0	0	4,193844924060752	9,716807164173659	INSR;ETF1
Regulation Of Vacuole Organization (GO:0044088)	2/14	0.0985766	0.547239	0	0	4,193844924060752	9,716807164173659	IFT88;TBC1D14
Striated Muscle Contraction (GO:0006941)	2/14	0.0985766	0.547239	0	0	4,193844924060752	9,716807164173659	ARHGEF11;TPM1
tRNA Wobble Base Modification (GO:0002097)	2/14	0.0985766	0.547239	0	0	4,193844924060752	9,716807164173659	ELP2;ELP5
tRNA Wobble Uridine Modification (GO:0002098)	2/14	0.0985766	0.547239	0	0	4,193844924060752	9,716807164173659	ELP2;ELP5
Formation Of Cytoplasmic Translation Initiation Complex (GO:0001732)	2/14	0.0985766	0.547239	0	0	4,193844924060752	9,716807164173659	EIF3K;EIF3E
Muscle Organ Development (GO:0007517)	2/14	0.0985766	0.547239	0	0	4,193844924060752	9,716807164173659	SGCE;SMTN
Negative Regulation Of Protein Localization To Cell Periphery (GO:1904376)	2/14	0.0985766	0.547239	0	0	4,193844924060752	9,716807164173659	TMBIM1;PPFIA1
Positive Regulation Of Mitochondrial Fission (GO:0090141)	2/14	0.0985766	0.547239	0	0	4,193844924060752	9,716807164173659	RALBP1;DDHD1
Negative Regulation Of Apoptotic Process (GO:0043066)	16/293	0.0986419	0.547239	0	0	1,4659727136727254	3,395573272021728	ANKLE2;HDAC2;DDX3X;KDM2B;API5;HDAC1;HGF;CFLAR;PHB2;PTK2;SON;DNAJB6;TMBIM1;YME1L1;PHIP;RIPK1
Extrinsic Apoptotic Signaling Pathway (GO:0097191)	4/46	0.098799	0.547239	0	0	2,4011474469305796	5,557858006985848	DDX3X;RIPK1;FGFR3;TNFRSF1A
Regulation Of Ras Protein Signal Transduction (GO:0046578)	4/46	0.098799	0.547239	0	0	2,4011474469305796	5,557858006985848	KANK1;GIT2;STAMBP;OGT
mRNA Processing (GO:0006397)	11/186	0.10225	0.547239	0	0	1,5914565826330531	3,6290503187514873	SRRM2;TCERG1;DDX5;LSM6;SON;SCAF11;HNRNPH1;PAPOLA;SNRPA1;SRSF10;TBRG4
RNA Catabolic Process (GO:0006401)	4/47	0.104903	0.547239	0	0	2,34508265620622	5,287495283411637	EXOSC10;LSM6;EXOSC9;METTL16
Regulation Of Multicellular Organismal Development (GO:2000026)	4/47	0.104903	0.547239	0	0	2,34508265620622	5,287495283411637	INO80E;RACGAP1;INSR;MBIP
Regulation Of Osteoblast Differentiation (GO:0045667)	4/47	0.104903	0.547239	0	0	2,34508265620622	5,287495283411637	DDX5;HGF;SUCO;PTK2
Regulation Of Insulin Receptor Signaling Pathway (GO:0046626)	3/30	0.106196	0.547239	0	0	2,798611111111111	6,275809513912913	KANK1;OGT;SNX5
Establishment Of Mitotic Spindle Localization (GO:0040001)	3/30	0.106196	0.547239	0	0	2,798611111111111	6,275809513912913	NUMA1;DYNLT1;NDC80
Heterochromatin Organization (GO:0070828)	3/30	0.106196	0.547239	0	0	2,798611111111111	6,275809513912913	HDAC2;HP1BP3;EZH2
Ribosome Biogenesis (GO:0042254)	9/146	0.108693	0.547239	0	0	1,6612426562221827	3,686682970698982	CUL4A;EXOSC10;NVL;EXOSC9;WDR74;WDR75;HEATR3;WDR43;METTL17
Regulation Of Complement Activation (GO:0030449)	1/3	0.11072	0.547239	0	0	12,563397129186603	27,648898681820942	PHB2
Regulation Of Dopamine Receptor Signaling Pathway (GO:0060159)	1/3	0.11072	0.547239	0	0	12,563397129186603	27,648898681820942	DTNBP1
L-ornithine Transmembrane Transport (GO:1903352)	1/3	0.11072	0.547239	0	0	12,563397129186603	27,648898681820942	SLC25A29
Regulation Of Fertilization (GO:0080154)	1/3	0.11072	0.547239	0	0	12,563397129186603	27,648898681820942	CFAP69
NAD Biosynthesis Via Nicotinamide Riboside Salvage Pathway (GO:0034356)	1/3	0.11072	0.547239	0	0	12,563397129186603	27,648898681820942	NAXD
T Cell Activation Involved In Immune Response (GO:0002286)	1/3	0.11072	0.547239	0	0	12,563397129186603	27,648898681820942	EIF2AK4
Regulation Of Immune Effector Process (GO:0002697)	1/3	0.11072	0.547239	0	0	12,563397129186603	27,648898681820942	PHB2
Actin-Myosin Filament Sliding (GO:0033275)	1/3	0.11072	0.547239	0	0	12,563397129186603	27,648898681820942	TPM1
Regulation Of Macrophage Proliferation (GO:0120040)	1/3	0.11072	0.547239	0	0	12,563397129186603	27,648898681820942	PTK2
Alpha-Beta T Cell Activation (GO:0046631)	1/3	0.11072	0.547239	0	0	12,563397129186603	27,648898681820942	NCOR2
Amino-Acid Betaine Transport (GO:0015838)	1/3	0.11072	0.547239	0	0	12,563397129186603	27,648898681820942	SLC25A29
Aromatic Compound Catabolic Process (GO:0019439)	1/3	0.11072	0.547239	0	0	12,563397129186603	27,648898681820942	EPHX2
Regulation Of Natural Killer Cell Mediated Cytotoxicity Directed Against Tumor Cell Target (GO:0002858)	1/3	0.11072	0.547239	0	0	12,563397129186603	27,648898681820942	PVR
Regulation Of Non-Motile Cilium Assembly (GO:1902855)	1/3	0.11072	0.547239	0	0	12,563397129186603	27,648898681820942	MAP4
Regulation Of Retrograde Transport, Endosome To Golgi (GO:1905279)	1/3	0.11072	0.547239	0	0	12,563397129186603	27,648898681820942	USP7
Cellular Response To Cold (GO:0070417)	1/3	0.11072	0.547239	0	0	12,563397129186603	27,648898681820942	EIF2AK4
Cellular Response To Iron Ion (GO:0071281)	1/3	0.11072	0.547239	0	0	12,563397129186603	27,648898681820942	F3
Cellular Response To Nitric Oxide (GO:0071732)	1/3	0.11072	0.547239	0	0	12,563397129186603	27,648898681820942	MTR
Cellular Response To Platelet-Derived Growth Factor Stimulus (GO:0036120)	1/3	0.11072	0.547239	0	0	12,563397129186603	27,648898681820942	HDAC1
Cellular Response To Reactive Nitrogen Species (GO:1902170)	1/3	0.11072	0.547239	0	0	12,563397129186603	27,648898681820942	MTR
Cyclooxygenase Pathway (GO:0019371)	1/3	0.11072	0.547239	0	0	12,563397129186603	27,648898681820942	PTGES3
Detection Of Muscle Stretch (GO:0035995)	1/3	0.11072	0.547239	0	0	12,563397129186603	27,648898681820942	PTK2
Embryonic Eye Morphogenesis (GO:0048048)	1/3	0.11072	0.547239	0	0	12,563397129186603	27,648898681820942	KDM2B
Sphingosine-1-Phosphate Receptor Signaling Pathway (GO:0003376)	1/3	0.11072	0.547239	0	0	12,563397129186603	27,648898681820942	RAC1
Spontaneous Synaptic Transmission (GO:0098814)	1/3	0.11072	0.547239	0	0	12,563397129186603	27,648898681820942	RIMS2
Exocrine System Development (GO:0035272)	1/3	0.11072	0.547239	0	0	12,563397129186603	27,648898681820942	SRP54
Gamma-Aminobutyric Acid Transport (GO:0015812)	1/3	0.11072	0.547239	0	0	12,563397129186603	27,648898681820942	SLC6A6
Tight Junction Organization (GO:0120193)	1/3	0.11072	0.547239	0	0	12,563397129186603	27,648898681820942	PATJ
Toll-Like Receptor 3 Signaling Pathway (GO:0034138)	1/3	0.11072	0.547239	0	0	12,563397129186603	27,648898681820942	TNIP2
Hepatocyte Differentiation (GO:0070365)	1/3	0.11072	0.547239	0	0	12,563397129186603	27,648898681820942	E2F7
Vitamin A Metabolic Process (GO:0006776)	1/3	0.11072	0.547239	0	0	12,563397129186603	27,648898681820942	KDM5A
Lymphocyte Activation Involved In Immune Response (GO:0002285)	1/3	0.11072	0.547239	0	0	12,563397129186603	27,648898681820942	EIF2AK4
Lymphocyte Mediated Immunity (GO:0002449)	1/3	0.11072	0.547239	0	0	12,563397129186603	27,648898681820942	CD46
Maintenance Of Lens Transparency (GO:0036438)	1/3	0.11072	0.547239	0	0	12,563397129186603	27,648898681820942	VPS13B
Muscle Filament Sliding (GO:0030049)	1/3	0.11072	0.547239	0	0	12,563397129186603	27,648898681820942	TPM1
Negative Regulation Of Cell Adhesion Mediated By Integrin (GO:0033629)	1/3	0.11072	0.547239	0	0	12,563397129186603	27,648898681820942	WNK1
Negative Regulation Of Complement Activation (GO:0045916)	1/3	0.11072	0.547239	0	0	12,563397129186603	27,648898681820942	CD46
Negative Regulation Of Fibroblast Migration (GO:0010764)	1/3	0.11072	0.547239	0	0	12,563397129186603	27,648898681820942	RAC1
Negative Regulation Of Membrane Protein Ectodomain Proteolysis (GO:0051045)	1/3	0.11072	0.547239	0	0	12,563397129186603	27,648898681820942	PTPN3
Negative Regulation Of Retinoic Acid Receptor Signaling Pathway (GO:0048387)	1/3	0.11072	0.547239	0	0	12,563397129186603	27,648898681820942	EZH2
Nucleoside Metabolic Process (GO:0009116)	1/3	0.11072	0.547239	0	0	12,563397129186603	27,648898681820942	NT5C3A
Positive Regulation Of Membrane Depolarization (GO:1904181)	1/3	0.11072	0.547239	0	0	12,563397129186603	27,648898681820942	RACK1
Positive Regulation Of Necroptotic Process (GO:0060545)	1/3	0.11072	0.547239	0	0	12,563397129186603	27,648898681820942	RIPK1
Positive Regulation Of Programmed Necrotic Cell Death (GO:0062100)	1/3	0.11072	0.547239	0	0	12,563397129186603	27,648898681820942	RIPK1
Positive Regulation Of Protein K63-linked Ubiquitination (GO:1902523)	1/3	0.11072	0.547239	0	0	12,563397129186603	27,648898681820942	DDX3X
Positive Regulation Of Tissue Remodeling (GO:0034105)	1/3	0.11072	0.547239	0	0	12,563397129186603	27,648898681820942	TMBIM1
Protein Localization To Non-Motile Cilium (GO:0097499)	1/3	0.11072	0.547239	0	0	12,563397129186603	27,648898681820942	ZDHHC3
Regulation Of Cdc42 Protein Signal Transduction (GO:0032489)	1/3	0.11072	0.547239	0	0	12,563397129186603	27,648898681820942	RALBP1
Regulation Of Blood Vessel Remodeling (GO:0060312)	1/3	0.11072	0.547239	0	0	12,563397129186603	27,648898681820942	TMBIM1
Regulation Of Mitochondrial Membrane Permeability (GO:0046902)	2/15	0.110962	0.547239	0	0	3,870872532743036	8,51039181894311	THEM4;SPG7
Regulation Of Potassium Ion Transmembrane Transporter Activity (GO:1901016)	2/15	0.110962	0.547239	0	0	3,870872532743036	8,51039181894311	AKAP9;WWP2
Regulation Of rRNA Processing (GO:2000232)	2/15	0.110962	0.547239	0	0	3,870872532743036	8,51039181894311	WDR75;WDR43
Fibroblast Growth Factor Receptor Signaling Pathway (GO:0008543)	2/15	0.110962	0.547239	0	0	3,870872532743036	8,51039181894311	KIF16B;FGFR3
Vesicle Docking (GO:0048278)	2/15	0.110962	0.547239	0	0	3,870872532743036	8,51039181894311	CEP83;STX3
Iron Ion Transport (GO:0006826)	2/15	0.110962	0.547239	0	0	3,870872532743036	8,51039181894311	SLC11A2;F3
Modulation By Host Of Viral Genome Replication (GO:0044827)	2/15	0.110962	0.547239	0	0	3,870872532743036	8,51039181894311	TBC1D20;EIF2AK4
Negative Regulation Of miRNA Metabolic Process (GO:2000629)	2/15	0.110962	0.547239	0	0	3,870872532743036	8,51039181894311	NCOR2;NCOR1
Negative Regulation Of miRNA Transcription (GO:1902894)	2/15	0.110962	0.547239	0	0	3,870872532743036	8,51039181894311	NCOR2;NCOR1
Negative Regulation Of Small Molecule Metabolic Process (GO:0062014)	2/15	0.110962	0.547239	0	0	3,870872532743036	8,51039181894311	USP7;NCOR1
Organic Cation Transport (GO:0015695)	2/15	0.110962	0.547239	0	0	3,870872532743036	8,51039181894311	SLC25A29;RALBP1
Regulation Of DNA-templated DNA Replication (GO:0090329)	2/15	0.110962	0.547239	0	0	3,870872532743036	8,51039181894311	MCM3;MCM5
Regulation Of Embryonic Development (GO:0045995)	4/48	0.111175	0.547239	0	0	2,291566265060241	5,033767074371857	INO80E;RACGAP1;INSR;MBIP
Selective Autophagy (GO:0061912)	4/48	0.111175	0.547239	0	0	2,291566265060241	5,033767074371857	SPATA33;AUP1;PHB2;OGT
Signal Transduction In Response To DNA Damage (GO:0042770)	4/48	0.111175	0.547239	0	0	2,291566265060241	5,033767074371857	PAXIP1;ATRX;DOT1L;E2F7
RNA Splicing (GO:0008380)	6/86	0.112101	0.547239	0	0	1,8931598062953996	4,142901809790776	TCERG1;LSM6;SCAF11;FUS;SNRPA1;SRSF10
Cytoplasmic Translation (GO:0002181)	6/86	0.112101	0.547239	0	0	1,8931598062953996	4,142901809790776	RPL41;RPL31;RACK1;ETF1;RPL28;ZC3H15
Positive Regulation Of DNA Repair (GO:0045739)	5/67	0.113789	0.547239	0	0	2,03424497428705	4,4212393517223125	SMCHD1;INO80E;PCNA;UIMC1;SMARCA4
DNA Damage Response, Signal Transduction By P53 Class Mediator (GO:0030330)	3/31	0.114402	0.547239	0	0	2,698403159340659	5,850245832289178	PAXIP1;ATRX;E2F7
Regulation Of Mitotic Nuclear Division (GO:0007088)	3/31	0.114402	0.547239	0	0	2,698403159340659	5,850245832289178	TOM1L1;INSR;PHIP
Regulation Of Small Molecule Metabolic Process (GO:0062012)	3/31	0.114402	0.547239	0	0	2,698403159340659	5,850245832289178	NCOR2;EPHX2;OGT
Negative Regulation Of Ubiquitin-Dependent Protein Catabolic Process (GO:2000059)	3/31	0.114402	0.547239	0	0	2,698403159340659	5,850245832289178	PHF20L1;USP7;OGT
Positive Regulation Of Viral Process (GO:0048524)	3/31	0.114402	0.547239	0	0	2,698403159340659	5,850245832289178	DDX3X;STAU1;TBC1D20
Positive Regulation Of Protein Phosphorylation (GO:0001934)	11/192	0.120208	0.547239	0	0	1,5378073881486296	3,2578915383959135	TOM1L1;RALBP1;DDX3X;LIMCH1;INSR;HGF;AKAP9;RACK1;RIPK1;RAC1;PTK2
Regulation Of Protein Dephosphorylation (GO:0035304)	3/32	0.122839	0.547239	0	0	2,605106100795756	5,462604662591663	ANKLE2;PPP1R7;PPP6R3
Histone Deacetylation (GO:0016575)	3/32	0.122839	0.547239	0	0	2,605106100795756	5,462604662591663	HDAC2;HDAC1;CHD4
Intracellular Iron Ion Homeostasis (GO:0006879)	3/32	0.122839	0.547239	0	0	2,605106100795756	5,462604662591663	SLC11A2;F3;ISCU
Microtubule Polymerization (GO:0046785)	3/32	0.122839	0.547239	0	0	2,605106100795756	5,462604662591663	TUBGCP2;ZNF207;MAP4
Regulation Of Cytokine Production Involved In Inflammatory Response (GO:1900015)	2/16	0.123724	0.547239	0	0	3,5940390544707093	7,510477351756508	APPL1;IL17RA
Regulation Of Phosphatidylinositol 3-Kinase Activity (GO:0043551)	2/16	0.123724	0.547239	0	0	3,5940390544707093	7,510477351756508	FGFR3;PTK2
Regulation Of Regulated Secretory Pathway (GO:1903305)	2/16	0.123724	0.547239	0	0	3,5940390544707093	7,510477351756508	RIMS2;DTNBP1
Establishment Of Epithelial Cell Polarity (GO:0090162)	2/16	0.123724	0.547239	0	0	3,5940390544707093	7,510477351756508	PARD3;MYO9A
Granulocyte Chemotaxis (GO:0071621)	2/16	0.123724	0.547239	0	0	3,5940390544707093	7,510477351756508	BSG;SRP54
Limb Development (GO:0060173)	2/16	0.123724	0.547239	0	0	3,5940390544707093	7,510477351756508	ZNF141;KREMEN2
Nucleic Acid Phosphodiester Bond Hydrolysis (GO:0090305)	2/16	0.123724	0.547239	0	0	3,5940390544707093	7,510477351756508	EXD2;DICER1
Positive Regulation Of Cell Communication (GO:0010647)	2/16	0.123724	0.547239	0	0	3,5940390544707093	7,510477351756508	RIMS2;ANK3
Positive Regulation Of Glucose Import (GO:0046326)	2/16	0.123724	0.547239	0	0	3,5940390544707093	7,510477351756508	INSR;APPL1
Positive Regulation Of Ion Transmembrane Transporter Activity (GO:0032414)	2/16	0.123724	0.547239	0	0	3,5940390544707093	7,510477351756508	AKAP9;ANK3
Positive Regulation Of Tyrosine Phosphorylation Of STAT Protein (GO:0042531)	2/16	0.123724	0.547239	0	0	3,5940390544707093	7,510477351756508	FGFR3;TNFRSF1A
Positive Regulation Of Catabolic Process (GO:0009896)	4/50	0.124202	0.547239	0	0	2,1915138816134103	4,571155060221595	DCAF1;CUL4A;APC;PTK2
Negative Regulation Of DNA-binding Transcription Factor Activity (GO:0043433)	6/89	0.126363	0.547239	0	0	1,8242072405846146	3,7735421445683133	USP7;HDAC2;PAXIP1;WWP2;EIF2AK4;PHB2
Neuron Projection Morphogenesis (GO:0048812)	6/89	0.126363	0.547239	0	0	1,8242072405846146	3,7735421445683133	PARD3;DTNBP1;ANK3;DICER1;EIF2AK4;BAIAP2
Positive Regulation Of Translation (GO:0045727)	6/89	0.126363	0.547239	0	0	1,8242072405846146	3,7735421445683133	DDX3X;EIF3E;YBX1;LARP4;OGT;LARP1B
Positive Regulation Of DNA-binding Transcription Factor Activity (GO:0051091)	8/130	0.126547	0.547239	0	0	1,65657532607395	3,424371558727374	CRTC2;RIPK1;TCF3;CFLAR;PHB2;PPARGC1B;MBTPS2;SMARCA4
Positive Regulation Of Amide Metabolic Process (GO:0034250)	5/70	0.130367	0.547239	0	0	1,939799331103679	3,952155215398982	DDX3X;EIF3E;LARP4;OGT;LARP1B
Protein Maturation (GO:0051604)	5/70	0.130367	0.547239	0	0	1,939799331103679	3,952155215398982	NAA60;LONP2;OGT;MBTPS2;METAP2
mRNA Export From Nucleus (GO:0006406)	4/51	0.130948	0.547239	0	0	2,1446808510638298	4,360037775070347	NUP214;MCM3AP;ZC3H11A;SMG7
Establishment Or Maintenance Of Epithelial Cell Apical/Basal Polarity (GO:0045197)	3/33	0.131494	0.547239	0	0	2,5180288461538463	5,108554802205246	PATJ;PARD3;MYO9A
Negative Regulation Of Cysteine-Type Endopeptidase Activity Involved In Apoptotic Process (GO:0043154)	3/33	0.131494	0.547239	0	0	2,5180288461538463	5,108554802205246	DDX3X;DNAJB6;HGF
Neuron Migration (GO:0001764)	3/33	0.131494	0.547239	0	0	2,5180288461538463	5,108554802205246	TUBGCP2;RAC1;SDCCAG8
Nuclear Transport (GO:0051169)	3/33	0.131494	0.547239	0	0	2,5180288461538463	5,108554802205246	NUP214;NUP205;POM121
protein-DNA Complex Assembly (GO:0065004)	3/33	0.131494	0.547239	0	0	2,5180288461538463	5,108554802205246	NAA60;ATRX;NAP1L1
Nuclear-Transcribed mRNA Catabolic Process (GO:0000956)	5/71	0.136123	0.547239	0	0	1,9102254428341385	3,809359977025693	DDX5;EXOSC10;EXOSC9;EIF3E;SMG7
DNA Methylation (GO:0006306)	2/17	0.136816	0.547239	0	0	3,3541167066346924	6,671724214338132	HELLS;ATRX
RNA-mediated Gene Silencing (GO:0031047)	2/17	0.136816	0.547239	0	0	3,3541167066346924	6,671724214338132	AGO3;DICER1
Regulation Of Phagocytosis (GO:0050764)	2/17	0.136816	0.547239	0	0	3,3541167066346924	6,671724214338132	RACK1;LETMD1
Vesicle Cargo Loading (GO:0035459)	2/17	0.136816	0.547239	0	0	3,3541167066346924	6,671724214338132	RAB1A;TBC1D20
Negative Regulation Of Carbohydrate Metabolic Process (GO:0045912)	2/17	0.136816	0.547239	0	0	3,3541167066346924	6,671724214338132	USP7;NCOR1
Negative Regulation Of Protein Localization To Membrane (GO:1905476)	2/17	0.136816	0.547239	0	0	3,3541167066346924	6,671724214338132	TMBIM1;PPFIA1
Negative Regulation Of Stress Fiber Assembly (GO:0051497)	2/17	0.136816	0.547239	0	0	3,3541167066346924	6,671724214338132	TMEFF2;PPFIA1
Positive Regulation Of Cilium Assembly (GO:0045724)	2/17	0.136816	0.547239	0	0	3,3541167066346924	6,671724214338132	IFT88;CCP110
Regulation Of Protein Phosphorylation (GO:0001932)	9/154	0.137652	0.547239	0	0	1,568376787216148	3,110136273086926	RALBP1;LIMCH1;INSR;HGF;RACK1;PHIP;RIPK1;RAC1;PTK2
Regulation Of Phosphorylation (GO:0042325)	4/52	0.137842	0.547239	0	0	2,0997991967871488	4,161061671532846	ANKLE2;PTGES3;PHIP;PTK2
Spliceosomal Complex Assembly (GO:0000245)	4/52	0.137842	0.547239	0	0	2,0997991967871488	4,161061671532846	SCAF11;RSRP1;SNRPA1;SRSF10
Positive Regulation Of DNA-templated Transcription, Elongation (GO:0032786)	4/52	0.137842	0.547239	0	0	2,0997991967871488	4,161061671532846	TCERG1;ZMYND8;MED8;PWWP2A
Protein Autophosphorylation (GO:0046777)	7/112	0.138647	0.547239	0	0	1,6828478964401294	3,325014927505426	INSR;RIPK1;MAP3K9;EIF2AK4;ACVR1B;FGFR3;PTK2
ERBB Signaling Pathway (GO:0038127)	3/34	0.140357	0.547239	0	0	2,4365694789081886	4,784372105667134	CUL5;KIF16B;PTK2
Protein Localization To Chromosome (GO:0034502)	3/34	0.140357	0.547239	0	0	2,4365694789081886	4,784372105667134	MMS22L;ZMYND8;ATRX
Nitrogen Compound Transport (GO:0071705)	6/92	0.14146	0.547239	0	0	1,7600653189931865	3,442222341978125	SLC6A6;RALBP1;SLC38A1;SLC25A29;RACGAP1;ARRDC2
Regulation Of Chemokine (C-C Motif) Ligand 5 Production (GO:0071649)	1/4	0.144839	0.547239	0	0	8,374800637958533	16,181251681922866	DDX3X
RIG-I Signaling Pathway (GO:0039529)	1/4	0.144839	0.547239	0	0	8,374800637958533	16,181251681922866	PHB2
Regulation Of Hematopoietic Stem Cell Proliferation (GO:1902033)	1/4	0.144839	0.547239	0	0	8,374800637958533	16,181251681922866	PDCD2
Regulation Of Hydrogen Peroxide Metabolic Process (GO:0010310)	1/4	0.144839	0.547239	0	0	8,374800637958533	16,181251681922866	RAC1
Regulation Of Hydrogen Peroxide-Induced Cell Death (GO:1903205)	1/4	0.144839	0.547239	0	0	8,374800637958533	16,181251681922866	RIPK1
TRAIL-activated Apoptotic Signaling Pathway (GO:0036462)	1/4	0.144839	0.547239	0	0	8,374800637958533	16,181251681922866	ZDHHC3
Regulation Of mRNA Binding (GO:1902415)	1/4	0.144839	0.547239	0	0	8,374800637958533	16,181251681922866	EIF3E
Adiponectin-Activated Signaling Pathway (GO:0033211)	1/4	0.144839	0.547239	0	0	8,374800637958533	16,181251681922866	APPL1
Amino-Acid Betaine Metabolic Process (GO:0006577)	1/4	0.144839	0.547239	0	0	8,374800637958533	16,181251681922866	CROT
Regulation Of Mitochondrial Membrane Permeability Involved In Apoptotic Process (GO:1902108)	1/4	0.144839	0.547239	0	0	8,374800637958533	16,181251681922866	THEM4
Aromatic Amino Acid Transport (GO:0015801)	1/4	0.144839	0.547239	0	0	8,374800637958533	16,181251681922866	SLC25A29
Regulation Of Nitric Oxide Metabolic Process (GO:0080164)	1/4	0.144839	0.547239	0	0	8,374800637958533	16,181251681922866	RAC1
Regulation Of Nitric-Oxide Synthase Biosynthetic Process (GO:0051769)	1/4	0.144839	0.547239	0	0	8,374800637958533	16,181251681922866	NAMPT
Catecholamine Metabolic Process (GO:0006584)	1/4	0.144839	0.547239	0	0	8,374800637958533	16,181251681922866	COMT
Cilium Disassembly (GO:0061523)	1/4	0.144839	0.547239	0	0	8,374800637958533	16,181251681922866	MAP4
Response To Platelet-Derived Growth Factor (GO:0036119)	1/4	0.144839	0.547239	0	0	8,374800637958533	16,181251681922866	HDAC1
Response To Testosterone (GO:0033574)	1/4	0.144839	0.547239	0	0	8,374800637958533	16,181251681922866	NCOA4
Skeletal Muscle Tissue Regeneration (GO:0043403)	1/4	0.144839	0.547239	0	0	8,374800637958533	16,181251681922866	CFLAR
Subtelomeric Heterochromatin Formation (GO:0031509)	1/4	0.144839	0.547239	0	0	8,374800637958533	16,181251681922866	EZH2
tRNA Transport (GO:0051031)	1/4	0.144839	0.547239	0	0	8,374800637958533	16,181251681922866	YBX1
Gamma-Aminobutyric Acid Metabolic Process (GO:0009448)	1/4	0.144839	0.547239	0	0	8,374800637958533	16,181251681922866	SLC38A1
Toll-Like Receptor 9 Signaling Pathway (GO:0034162)	1/4	0.144839	0.547239	0	0	8,374800637958533	16,181251681922866	TNIP2
Heparan Sulfate Proteoglycan Catabolic Process (GO:0030200)	1/4	0.144839	0.547239	0	0	8,374800637958533	16,181251681922866	SGSH
Homocysteine Metabolic Process (GO:0050667)	1/4	0.144839	0.547239	0	0	8,374800637958533	16,181251681922866	MTR
Immunoglobulin V(D)J Recombination (GO:0033152)	1/4	0.144839	0.547239	0	0	8,374800637958533	16,181251681922866	TCF3
Necroptotic Process (GO:0070266)	1/4	0.144839	0.547239	0	0	8,374800637958533	16,181251681922866	RIPK1
Negative Regulation Of Adenylate Cyclase Activity (GO:0007194)	1/4	0.144839	0.547239	0	0	8,374800637958533	16,181251681922866	GNAI2
Negative Regulation Of Cyclase Activity (GO:0031280)	1/4	0.144839	0.547239	0	0	8,374800637958533	16,181251681922866	GNAI2
Negative Regulation Of Ruffle Assembly (GO:1900028)	1/4	0.144839	0.547239	0	0	8,374800637958533	16,181251681922866	KANK1
Neuroblast Proliferation (GO:0007405)	1/4	0.144839	0.547239	0	0	8,374800637958533	16,181251681922866	RACGAP1
Nose Development (GO:0043584)	1/4	0.144839	0.547239	0	0	8,374800637958533	16,181251681922866	SMCHD1
Ornithine Transport (GO:0015822)	1/4	0.144839	0.547239	0	0	8,374800637958533	16,181251681922866	SLC25A29
Podocyte Cell Migration (GO:0090521)	1/4	0.144839	0.547239	0	0	8,374800637958533	16,181251681922866	KANK1
Positive Regulation Of DNA Demethylation (GO:1901537)	1/4	0.144839	0.547239	0	0	8,374800637958533	16,181251681922866	USP7
Positive Regulation Of T Cell Chemotaxis (GO:0010820)	1/4	0.144839	0.547239	0	0	8,374800637958533	16,181251681922866	WNK1
Positive Regulation Of Adaptive Immune Response (GO:0002821)	1/4	0.144839	0.547239	0	0	8,374800637958533	16,181251681922866	EIF2AK4
Positive Regulation Of Hippo Signaling (GO:0035332)	1/4	0.144839	0.547239	0	0	8,374800637958533	16,181251681922866	TIAL1
Positive Regulation Of Macrophage Activation (GO:0043032)	1/4	0.144839	0.547239	0	0	8,374800637958533	16,181251681922866	TNIP2
Positive Regulation Of Mitophagy (GO:1901526)	1/4	0.144839	0.547239	0	0	8,374800637958533	16,181251681922866	VPS13D
Positive Regulation Of Neurotransmitter Secretion (GO:0001956)	1/4	0.144839	0.547239	0	0	8,374800637958533	16,181251681922866	DTNBP1
Positive Regulation Of Transforming Growth Factor Beta Production (GO:0071636)	1/4	0.144839	0.547239	0	0	8,374800637958533	16,181251681922866	CD46
Proteoglycan Catabolic Process (GO:0030167)	1/4	0.144839	0.547239	0	0	8,374800637958533	16,181251681922866	SGSH
Purine Nucleobase Transport (GO:0006863)	1/4	0.144839	0.547239	0	0	8,374800637958533	16,181251681922866	VDAC3
Regulation Of DNA Demethylation (GO:1901535)	1/4	0.144839	0.547239	0	0	8,374800637958533	16,181251681922866	USP7
Regulation Of T Cell Chemotaxis (GO:0010819)	1/4	0.144839	0.547239	0	0	8,374800637958533	16,181251681922866	WNK1
Regulation Of Cell-Cell Adhesion Mediated By Integrin (GO:0033632)	1/4	0.144839	0.547239	0	0	8,374800637958533	16,181251681922866	WNK1
Axon Development (GO:0061564)	4/53	0.144879	0.547239	0	0	2,0567494467666583	3,973349730324781	PARD3;MTR;ANK3;BAIAP2
Microtubule Cytoskeleton Organization Involved In Mitosis (GO:1902850)	4/53	0.144879	0.547239	0	0	2,0567494467666583	3,973349730324781	SETD2;BCCIP;MAP4;NDC80
Cilium Organization (GO:0044782)	9/156	0.145461	0.547239	0	0	1,5467396714783475	2,9818782731294293	RAB1A;IFT88;TCTN3;MBD1;CCP110;CEP83;PHIP;MAP4;FNBP1L
ncRNA Processing (GO:0034470)	6/93	0.146671	0.547239	0	0	1,7396676964181348	3,3394060351320225	EXOSC10;NVL;INTS3;EXOSC9;WDR74;TSEN2
Regulation Of Signal Transduction (GO:0009966)	7/114	0.147966	0.547239	0	0	1,6510752200344796	3,1548349299051894	GIT2;DYNLT1;DTNBP1;PHIP;CD46;OGT;ZDHHC3
Histone H3 Acetylation (GO:0043966)	3/35	0.149413	0.547239	0	0	2,3602013221153846	4,486839038822947	NAA60;TRRAP;MBIP
Internal Peptidyl-Lysine Acetylation (GO:0018393)	3/35	0.149413	0.547239	0	0	2,3602013221153846	4,486839038822947	PHF20L1;TRRAP;EP400
Protein Deacetylation (GO:0006476)	3/35	0.149413	0.547239	0	0	2,3602013221153846	4,486839038822947	HDAC2;HDAC1;CHD4
Regulation Of Amide Metabolic Process (GO:0034248)	3/35	0.149413	0.547239	0	0	2,3602013221153846	4,486839038822947	ATXN2;ELP2;ELP5
Regulation Of Monoatomic Cation Transmembrane Transport (GO:1904062)	2/18	0.150196	0.547239	0	0	3,1441846522781773	5,9607991066106765	WNK1;SLMAP
Regulation Of Sodium Ion Transmembrane Transporter Activity (GO:2000649)	2/18	0.150196	0.547239	0	0	3,1441846522781773	5,9607991066106765	SLMAP;PTPN3
Translesion Synthesis (GO:0019985)	2/18	0.150196	0.547239	0	0	3,1441846522781773	5,9607991066106765	PCNA;POLE2
Maturation Of 5,8S rRNA From Tricistronic rRNA Transcript (SSU-rRNA, 5,8S rRNA, LSU-rRNA) (GO:0000466)	2/18	0.150196	0.547239	0	0	3,1441846522781773	5,9607991066106765	EXOSC10;EXOSC9
Mitochondrial RNA Metabolic Process (GO:0000959)	2/18	0.150196	0.547239	0	0	3,1441846522781773	5,9607991066106765	MTERF4;TBRG4
Negative Regulation Of Actin Filament Bundle Assembly (GO:0032232)	2/18	0.150196	0.547239	0	0	3,1441846522781773	5,9607991066106765	TMEFF2;PPFIA1
Negative Regulation Of Receptor-Mediated Endocytosis (GO:0048261)	2/18	0.150196	0.547239	0	0	3,1441846522781773	5,9607991066106765	ATXN2;RAC1
Positive Regulation Of Chemokine Production (GO:0032722)	2/18	0.150196	0.547239	0	0	3,1441846522781773	5,9607991066106765	DDX3X;IL17RA
Positive Regulation Of Glucose Transmembrane Transport (GO:0010828)	2/18	0.150196	0.547239	0	0	3,1441846522781773	5,9607991066106765	INSR;APPL1
Positive Regulation Of Immunoglobulin Production (GO:0002639)	2/18	0.150196	0.547239	0	0	3,1441846522781773	5,9607991066106765	PAXIP1;PHB2
Mitotic Cytokinesis (GO:0000281)	4/54	0.152053	0.547239	0	0	2,015421686746988	3,796102627629047	SON;RACGAP1;APC;STAMBP
Cellular Response To Insulin Stimulus (GO:0032869)	5/74	0.154048	0.547239	0	0	1,8266470629419589	3,4167304034767274	INSR;NAMPT;PHIP;BAIAP2;APPL1
Generation Of Neurons (GO:0048699)	5/74	0.154048	0.547239	0	0	1,8266470629419589	3,4167304034767274	RACGAP1;TUBGCP2;RAC1;CFLAR;SDCCAG8
Cellular Response To Growth Factor Stimulus (GO:0071363)	6/95	0.157348	0.547239	0	0	1,7002475718910683	3,1442637094647536	SEMA6A;HDAC1;HGF;RACK1;ACVR1B;APPL1
Positive Regulation Of Cytokine Production (GO:0001819)	7/116	0.157572	0.547239	0	0	1,620468513405184	2,994418200437507	SETD4;RAB1A;DDX3X;RIPK1;CD46;APPL1;IL17RA
DNA Duplex Unwinding (GO:0032508)	3/36	0.158651	0.547239	0	0	2,2884615384615383	4,2131632868181805	CDC45;MCM3;MCM5
Actin Polymerization Or Depolymerization (GO:0008154)	3/36	0.158651	0.547239	0	0	2,2884615384615383	4,2131632868181805	INF2;COBL;RAC1
Regulation Of Stem Cell Differentiation (GO:2000736)	3/36	0.158651	0.547239	0	0	2,2884615384615383	4,2131632868181805	HDAC2;HDAC1;CHD4
Mitotic G2/M Transition Checkpoint (GO:0044818)	3/36	0.158651	0.547239	0	0	2,2884615384615383	4,2131632868181805	INTS3;UIMC1;CHFR
Positive Regulation Of Mitotic Cell Cycle Phase Transition (GO:1901992)	4/55	0.159359	0.547239	0	0	1,975714623198677	3,6285905601419755	DDX3X;RAD51C;ANAPC5;PHB2
Negative Regulation Of Wnt Signaling Pathway (GO:0030178)	5/75	0.160231	0.547239	0	0	1,8003795721187026	3,2967461186398026	INVS;APC;FRMD8;HDAC1;RACK1
RNA Phosphodiester Bond Hydrolysis (GO:0090501)	2/19	0.16382	0.547239	0	0	2,958950486669488	5,352702511686624	CSTF3;DICER1
Establishment Or Maintenance Of Apical/Basal Cell Polarity (GO:0035088)	2/19	0.16382	0.547239	0	0	2,958950486669488	5,352702511686624	PATJ;PARD3
Transition Metal Ion Transport (GO:0000041)	2/19	0.16382	0.547239	0	0	2,958950486669488	5,352702511686624	SLC11A2;F3
Liver Development (GO:0001889)	2/19	0.16382	0.547239	0	0	2,958950486669488	5,352702511686624	COBL;E2F7
mRNA Polyadenylation (GO:0006378)	2/19	0.16382	0.547239	0	0	2,958950486669488	5,352702511686624	CSTF3;PAPOLA
Positive Regulation Of Microtubule Polymerization Or Depolymerization (GO:0031112)	2/19	0.16382	0.547239	0	0	2,958950486669488	5,352702511686624	NUMA1;RAC1
Positive Regulation Of Signaling Receptor Activity (GO:2000273)	2/19	0.16382	0.547239	0	0	2,958950486669488	5,352702511686624	HDAC2;HDAC1
Regulation Of Cell-Substrate Junction Assembly (GO:0090109)	2/19	0.16382	0.547239	0	0	2,958950486669488	5,352702511686624	LIMCH1;PTK2
Protein O-linked Glycosylation (GO:0006493)	4/56	0.166791	0.547239	0	0	1,9375347544022243	3,470146063125714	DPM1;B3GALNT2;OGT;GALNT10
Positive Regulation Of Gene Expression (GO:0010628)	13/251	0.167957	0.547239	0	0	1,3812869975576438	2,4642793854712925	DDX3X;HDAC1;EPHX2;DTNBP1;ANK3;LARP4;LARP1B;SMARCA4;MBIP;EIF3E;RIPK1;CD46;OGT
Regulation Of Neurogenesis (GO:0050767)	3/37	0.168059	0.547239	0	0	2,220941742081448	3,9609113594691587	DYNLT1;MBD1;NAP1L1
Negative Regulation Of Neuron Projection Development (GO:0010977)	3/37	0.168059	0.547239	0	0	2,220941742081448	3,9609113594691587	KANK1;HDAC2;RUFY3
Protein K48-linked Ubiquitination (GO:0070936)	4/57	0.174345	0.547239	0	0	1,9007956353716753	3,3201576862990523	RNF146;ARIH2;UBE3A;FBXO7
Regulation Of Extrinsic Apoptotic Signaling Pathway (GO:2001236)	3/38	0.177625	0.547239	0	0	2,15728021978022	3,7279540950974943	PHIP;RIPK1;CFLAR
Regulation Of Substrate Adhesion-Dependent Cell Spreading (GO:1900024)	3/38	0.177625	0.547239	0	0	2,15728021978022	3,7279540950974943	KANK1;RAC1;PTK2
Regulation Of Viral Genome Replication (GO:0045069)	3/38	0.177625	0.547239	0	0	2,15728021978022	3,7279540950974943	ILF3;DDX3X;STAU1
Glycoprotein Biosynthetic Process (GO:0009101)	3/38	0.177625	0.547239	0	0	2,15728021978022	3,7279540950974943	ARFGEF1;B3GALNT2;CANT1
Regulation Of DNA-templated Transcription Elongation (GO:0032784)	3/38	0.177625	0.547239	0	0	2,15728021978022	3,7279540950974943	SETD5;INTS3;WDR43
Regulation Of G Protein-Coupled Receptor Signaling Pathway (GO:0008277)	3/38	0.177625	0.547239	0	0	2,15728021978022	3,7279540950974943	GIT2;DYNLT1;ZDHHC3
ATF6-mediated Unfolded Protein Response (GO:0036500)	1/5	0.177651	0.547239	0	0	6,280502392344498	10,852295744165037	MBTPS2
Regulation Of Cyclic-Nucleotide Phosphodiesterase Activity (GO:0051342)	1/5	0.177651	0.547239	0	0	6,280502392344498	10,852295744165037	RACK1
DNA Methylation-Dependent Heterochromatin Formation (GO:0006346)	1/5	0.177651	0.547239	0	0	6,280502392344498	10,852295744165037	HELLS
L-arginine Transmembrane Transport (GO:1903826)	1/5	0.177651	0.547239	0	0	6,280502392344498	10,852295744165037	SLC25A29
Regulation Of Feeding Behavior (GO:0060259)	1/5	0.177651	0.547239	0	0	6,280502392344498	10,852295744165037	EIF2AK4
Regulation Of Humoral Immune Response (GO:0002920)	1/5	0.177651	0.547239	0	0	6,280502392344498	10,852295744165037	PHB2
T Cell Apoptotic Process (GO:0070231)	1/5	0.177651	0.547239	0	0	6,280502392344498	10,852295744165037	RIPK1
Regulation Of Inclusion Body Assembly (GO:0090083)	1/5	0.177651	0.547239	0	0	6,280502392344498	10,852295744165037	DNAJB6
U4 snRNA 3'-End Processing (GO:0034475)	1/5	0.177651	0.547239	0	0	6,280502392344498	10,852295744165037	EXOSC9
Acidic Amino Acid Transport (GO:0015800)	1/5	0.177651	0.547239	0	0	6,280502392344498	10,852295744165037	SLC6A6
Regulation Of Leukocyte Cell-Cell Adhesion (GO:1903037)	1/5	0.177651	0.547239	0	0	6,280502392344498	10,852295744165037	WNK1
Activation Of Phospholipase C Activity (GO:0007202)	1/5	0.177651	0.547239	0	0	6,280502392344498	10,852295744165037	PHB2
Regulation Of mRNA Export From Nucleus (GO:0010793)	1/5	0.177651	0.547239	0	0	6,280502392344498	10,852295744165037	SETD2
Alanine Transport (GO:0032328)	1/5	0.177651	0.547239	0	0	6,280502392344498	10,852295744165037	SLC6A6
Regulation Of Mitochondrial Depolarization (GO:0051900)	1/5	0.177651	0.547239	0	0	6,280502392344498	10,852295744165037	RACK1
Regulation Of Mitochondrial mRNA Stability (GO:0044528)	1/5	0.177651	0.547239	0	0	6,280502392344498	10,852295744165037	TBRG4
Regulation Of Mitophagy (GO:1901524)	1/5	0.177651	0.547239	0	0	6,280502392344498	10,852295744165037	VPS13D
Antibacterial Humoral Response (GO:0019731)	1/5	0.177651	0.547239	0	0	6,280502392344498	10,852295744165037	F3
Apoptotic DNA Fragmentation (GO:0006309)	1/5	0.177651	0.547239	0	0	6,280502392344498	10,852295744165037	DICER1
Regulation Of Myoblast Fusion (GO:1901739)	1/5	0.177651	0.547239	0	0	6,280502392344498	10,852295744165037	CFLAR
Basic Amino Acid Transmembrane Transport (GO:1990822)	1/5	0.177651	0.547239	0	0	6,280502392344498	10,852295744165037	SLC25A29
Regulation Of Pattern Recognition Receptor Signaling Pathway (GO:0062207)	1/5	0.177651	0.547239	0	0	6,280502392344498	10,852295744165037	APPL1
Bradykinin Catabolic Process (GO:0010815)	1/5	0.177651	0.547239	0	0	6,280502392344498	10,852295744165037	XPNPEP1
Regulation Of Phospholipase Activity (GO:0010517)	1/5	0.177651	0.547239	0	0	6,280502392344498	10,852295744165037	FGFR3
Cellular Biogenic Amine Catabolic Process (GO:0042402)	1/5	0.177651	0.547239	0	0	6,280502392344498	10,852295744165037	COMT
Regulation Of Ribonucleoprotein Complex Localization (GO:2000197)	1/5	0.177651	0.547239	0	0	6,280502392344498	10,852295744165037	SETD2
Regulation Of Skeletal Muscle Cell Differentiation (GO:2001014)	1/5	0.177651	0.547239	0	0	6,280502392344498	10,852295744165037	DDX5
Regulation Of Sterol Biosynthetic Process (GO:0106118)	1/5	0.177651	0.547239	0	0	6,280502392344498	10,852295744165037	MBTPS2
Regulation Of Tissue Remodeling (GO:0034103)	1/5	0.177651	0.547239	0	0	6,280502392344498	10,852295744165037	SUCO
Regulation Of Transmembrane Transporter Activity (GO:0022898)	1/5	0.177651	0.547239	0	0	6,280502392344498	10,852295744165037	RIPK1
Response To Nitric Oxide (GO:0071731)	1/5	0.177651	0.547239	0	0	6,280502392344498	10,852295744165037	MTR
Response To Type I Interferon (GO:0034340)	1/5	0.177651	0.547239	0	0	6,280502392344498	10,852295744165037	SETD2
Ruffle Assembly (GO:0097178)	1/5	0.177651	0.547239	0	0	6,280502392344498	10,852295744165037	RAC1
Endochondral Bone Morphogenesis (GO:0060350)	1/5	0.177651	0.547239	0	0	6,280502392344498	10,852295744165037	FGFR3
Single Strand Break Repair (GO:0000012)	1/5	0.177651	0.547239	0	0	6,280502392344498	10,852295744165037	TDP1
snRNA Modification (GO:0040031)	1/5	0.177651	0.547239	0	0	6,280502392344498	10,852295744165037	METTL16
Fructose Metabolic Process (GO:0006000)	1/5	0.177651	0.547239	0	0	6,280502392344498	10,852295744165037	ALDOA
Gamma-Aminobutyric Acid Signaling Pathway (GO:0007214)	1/5	0.177651	0.547239	0	0	6,280502392344498	10,852295744165037	GNAI2
Glutamine Transport (GO:0006868)	1/5	0.177651	0.547239	0	0	6,280502392344498	10,852295744165037	SLC38A1
Vacuole Organization (GO:0007033)	1/5	0.177651	0.547239	0	0	6,280502392344498	10,852295744165037	ZFYVE26
Histone H2A K63-linked Deubiquitination (GO:0070537)	1/5	0.177651	0.547239	0	0	6,280502392344498	10,852295744165037	UIMC1
Inner Ear Receptor Cell Development (GO:0060119)	1/5	0.177651	0.547239	0	0	6,280502392344498	10,852295744165037	IFT88
interleukin-17A-mediated Signaling Pathway (GO:0038173)	1/5	0.177651	0.547239	0	0	6,280502392344498	10,852295744165037	IL17RA
Lymphocyte Apoptotic Process (GO:0070227)	1/5	0.177651	0.547239	0	0	6,280502392344498	10,852295744165037	RIPK1
Manganese Ion Transport (GO:0006828)	1/5	0.177651	0.547239	0	0	6,280502392344498	10,852295744165037	SLC11A2
Membrane Invagination (GO:0010324)	1/5	0.177651	0.547239	0	0	6,280502392344498	10,852295744165037	FNBP1L
Methionine Metabolic Process (GO:0006555)	1/5	0.177651	0.547239	0	0	6,280502392344498	10,852295744165037	MTR
Mitochondrial RNA 3'-End Processing (GO:0000965)	1/5	0.177651	0.547239	0	0	6,280502392344498	10,852295744165037	TRNT1
Mitochondrial Protein Catabolic Process (GO:0035694)	1/5	0.177651	0.547239	0	0	6,280502392344498	10,852295744165037	YME1L1
Mitochondrial tRNA Processing (GO:0090646)	1/5	0.177651	0.547239	0	0	6,280502392344498	10,852295744165037	TRNT1
Motor Neuron Axon Guidance (GO:0008045)	1/5	0.177651	0.547239	0	0	6,280502392344498	10,852295744165037	RAC1
Negative Regulation By Host Of Viral Genome Replication (GO:0044828)	1/5	0.177651	0.547239	0	0	6,280502392344498	10,852295744165037	EIF2AK4
Negative Regulation Of Bone Mineralization (GO:0030502)	1/5	0.177651	0.547239	0	0	6,280502392344498	10,852295744165037	BCOR
Negative Regulation Of Cytokinesis (GO:0032466)	1/5	0.177651	0.547239	0	0	6,280502392344498	10,852295744165037	E2F7
Negative Regulation Of Extracellular Matrix Organization (GO:1903054)	1/5	0.177651	0.547239	0	0	6,280502392344498	10,852295744165037	TNFRSF1A
Negative Regulation Of Glycolytic Process (GO:0045820)	1/5	0.177651	0.547239	0	0	6,280502392344498	10,852295744165037	NCOR1
Negative Regulation Of Heterotypic Cell-Cell Adhesion (GO:0034115)	1/5	0.177651	0.547239	0	0	6,280502392344498	10,852295744165037	WNK1
Negative Regulation Of Inclusion Body Assembly (GO:0090084)	1/5	0.177651	0.547239	0	0	6,280502392344498	10,852295744165037	DNAJB6
Negative Regulation Of Mitotic Nuclear Division (GO:0045839)	1/5	0.177651	0.547239	0	0	6,280502392344498	10,852295744165037	TOM1L1
Negative Regulation Of Neural Precursor Cell Proliferation (GO:2000178)	1/5	0.177651	0.547239	0	0	6,280502392344498	10,852295744165037	KDM2B
Negative Regulation Of Nuclear Division (GO:0051784)	1/5	0.177651	0.547239	0	0	6,280502392344498	10,852295744165037	TOM1L1
Negative Regulation Of Vascular Endothelial Growth Factor Signaling Pathway (GO:1900747)	1/5	0.177651	0.547239	0	0	6,280502392344498	10,852295744165037	SEMA6A
Neuron Projection Maintenance (GO:1990535)	1/5	0.177651	0.547239	0	0	6,280502392344498	10,852295744165037	INSR
Nicotinamide Nucleotide Biosynthetic Process (GO:0019359)	1/5	0.177651	0.547239	0	0	6,280502392344498	10,852295744165037	NAMPT
Nuclear Polyadenylation-Dependent ncRNA Catabolic Process (GO:0071046)	1/5	0.177651	0.547239	0	0	6,280502392344498	10,852295744165037	EXOSC9
Nuclear Polyadenylation-Dependent rRNA Catabolic Process (GO:0071035)	1/5	0.177651	0.547239	0	0	6,280502392344498	10,852295744165037	EXOSC9
Nuclear Polyadenylation-Dependent tRNA Catabolic Process (GO:0071038)	1/5	0.177651	0.547239	0	0	6,280502392344498	10,852295744165037	EXOSC9
Nuclear-Transcribed mRNA Catabolic Process, Exonucleolytic, 3'-5' (GO:0034427)	1/5	0.177651	0.547239	0	0	6,280502392344498	10,852295744165037	EXOSC9
Nucleic Acid Transport (GO:0050657)	1/5	0.177651	0.547239	0	0	6,280502392344498	10,852295744165037	YBX1
Organic Cyclic Compound Catabolic Process (GO:1901361)	1/5	0.177651	0.547239	0	0	6,280502392344498	10,852295744165037	EPHX2
Pancreas Development (GO:0031016)	1/5	0.177651	0.547239	0	0	6,280502392344498	10,852295744165037	SRP54
Peptidyl-Arginine Modification (GO:0018195)	1/5	0.177651	0.547239	0	0	6,280502392344498	10,852295744165037	NDUFAF5
Peptidyl-Diphthamide Biosynthetic Process From Peptidyl-Histidine (GO:0017183)	1/5	0.177651	0.547239	0	0	6,280502392344498	10,852295744165037	DPH7
Peptidyl-Diphthamide Metabolic Process (GO:0017182)	1/5	0.177651	0.547239	0	0	6,280502392344498	10,852295744165037	DPH7
Positive Regulation Of RNA Binding (GO:1905216)	1/5	0.177651	0.547239	0	0	6,280502392344498	10,852295744165037	EIF3E
Positive Regulation Of Dendrite Development (GO:1900006)	1/5	0.177651	0.547239	0	0	6,280502392344498	10,852295744165037	COBL
Positive Regulation Of Keratinocyte Differentiation (GO:0045618)	1/5	0.177651	0.547239	0	0	6,280502392344498	10,852295744165037	NUMA1
Positive Regulation Of Leukocyte Activation (GO:0002696)	1/5	0.177651	0.547239	0	0	6,280502392344498	10,852295744165037	TNIP2
Positive Regulation Of Lipase Activity (GO:0060193)	1/5	0.177651	0.547239	0	0	6,280502392344498	10,852295744165037	FGFR3
Positive Regulation Of mRNA Binding (GO:1902416)	1/5	0.177651	0.547239	0	0	6,280502392344498	10,852295744165037	EIF3E
Positive Regulation Of Macrophage Chemotaxis (GO:0010759)	1/5	0.177651	0.547239	0	0	6,280502392344498	10,852295744165037	PTK2
Positive Regulation Of Membrane Potential (GO:0045838)	1/5	0.177651	0.547239	0	0	6,280502392344498	10,852295744165037	ANK3
Positive Regulation Of Natural Killer Cell Mediated Cytotoxicity (GO:0045954)	1/5	0.177651	0.547239	0	0	6,280502392344498	10,852295744165037	PVR
Positive Regulation Of Natural Killer Cell Mediated Immunity (GO:0002717)	1/5	0.177651	0.547239	0	0	6,280502392344498	10,852295744165037	PVR
Positive Regulation Of Pinocytosis (GO:0048549)	1/5	0.177651	0.547239	0	0	6,280502392344498	10,852295744165037	APPL1
Positive Regulation Of Potassium Ion Transmembrane Transporter Activity (GO:1901018)	1/5	0.177651	0.547239	0	0	6,280502392344498	10,852295744165037	AKAP9
Positive Regulation Of Protein Polyubiquitination (GO:1902916)	1/5	0.177651	0.547239	0	0	6,280502392344498	10,852295744165037	DDX3X
Positive Regulation Of Spindle Assembly (GO:1905832)	1/5	0.177651	0.547239	0	0	6,280502392344498	10,852295744165037	NUMA1
Positive Regulation Of Synaptic Transmission, GABAergic (GO:0032230)	1/5	0.177651	0.547239	0	0	6,280502392344498	10,852295744165037	ZDHHC3
Positive Regulation Of Translation In Response To Stress (GO:0032056)	1/5	0.177651	0.547239	0	0	6,280502392344498	10,852295744165037	EIF2AK4
Pyrimidine-Containing Compound Metabolic Process (GO:0072527)	1/5	0.177651	0.547239	0	0	6,280502392344498	10,852295744165037	NT5C3A
Regulation Of B Cell Activation (GO:0050864)	1/5	0.177651	0.547239	0	0	6,280502392344498	10,852295744165037	TNIP2
Regulation Of Golgi To Plasma Membrane Protein Transport (GO:0042996)	1/5	0.177651	0.547239	0	0	6,280502392344498	10,852295744165037	RACK1
Regulation Of Carbohydrate Biosynthetic Process (GO:0043255)	1/5	0.177651	0.547239	0	0	6,280502392344498	10,852295744165037	OGT
Regulation Of Cell-Cell Adhesion Involved In Gastrulation (GO:0070587)	1/5	0.177651	0.547239	0	0	6,280502392344498	10,852295744165037	WNK1
Regulation Of Gluconeogenesis (GO:0006111)	2/20	0.177651	0.547239	0	0	2,7942978950173196	4,828355707281312	USP7;OGT
RNA Polyadenylation (GO:0043631)	2/20	0.177651	0.547239	0	0	2,7942978950173196	4,828355707281312	CSTF3;PAPOLA
Regulation Of Neurotransmitter Secretion (GO:0046928)	2/20	0.177651	0.547239	0	0	2,7942978950173196	4,828355707281312	RIMS2;DTNBP1
Bicellular Tight Junction Assembly (GO:0070830)	2/20	0.177651	0.547239	0	0	2,7942978950173196	4,828355707281312	APC;PARD3
Regulatory ncRNA Processing (GO:0070918)	2/20	0.177651	0.547239	0	0	2,7942978950173196	4,828355707281312	AGO3;DICER1
Skeletal System Morphogenesis (GO:0048705)	2/20	0.177651	0.547239	0	0	2,7942978950173196	4,828355707281312	ANKRD11;FGFR3
Microtubule Polymerization Or Depolymerization (GO:0031109)	2/20	0.177651	0.547239	0	0	2,7942978950173196	4,828355707281312	ZNF207;MAP4
Negative Regulation Of G1/S Transition Of Mitotic Cell Cycle (GO:2000134)	2/20	0.177651	0.547239	0	0	2,7942978950173196	4,828355707281312	APC;E2F7
Negative Regulation Of Endocytosis (GO:0045806)	2/20	0.177651	0.547239	0	0	2,7942978950173196	4,828355707281312	RACK1;RAC1
Negative Regulation Of Epidermal Growth Factor Receptor Signaling Pathway (GO:0042059)	2/20	0.177651	0.547239	0	0	2,7942978950173196	4,828355707281312	CBLB;PTPN3
Neutral Amino Acid Transport (GO:0015804)	2/20	0.177651	0.547239	0	0	2,7942978950173196	4,828355707281312	SLC6A6;SLC38A1
Peptidyl-Lysine Methylation (GO:0018022)	2/20	0.177651	0.547239	0	0	2,7942978950173196	4,828355707281312	SETD4;SETD2
Positive Regulation Of Biosynthetic Process (GO:0009891)	2/20	0.177651	0.547239	0	0	2,7942978950173196	4,828355707281312	HDAC2;SUCO
Positive Regulation Of Interleukin-8 Production (GO:0032757)	2/20	0.177651	0.547239	0	0	2,7942978950173196	4,828355707281312	RAB1A;RIPK1
Positive Regulation Of Microtubule Polymerization (GO:0031116)	2/20	0.177651	0.547239	0	0	2,7942978950173196	4,828355707281312	NUMA1;RAC1
Protein Localization To Nucleus (GO:0034504)	6/99	0.179673	0.552659	0	0	1,6264937905178474	2,7920643142372885	NUP214;POM121;POM121C;HEATR3;PHB2;APPL1
Modulation Of Chemical Synaptic Transmission (GO:0050804)	4/58	0.182013	0.555864	0	0	1,865417224453369	3,178064412068154	RIMS2;SLC38A1;IQSEC2;AKAP9
Mitotic Sister Chromatid Segregation (GO:0000070)	6/100	0.185445	0.555864	0	0	1,6090361135438669	2,7112192099400367	ARHGEF10;AKAP8L;BCCIP;ZNF207;CEP192;NDC80
Histone H4 Acetylation (GO:0043967)	3/39	0.187336	0.555864	0	0	2,097155448717949	3,512421668697193	TRRAP;EP400;OGT
Regulation Of Rho Protein Signal Transduction (GO:0035023)	3/39	0.187336	0.555864	0	0	2,097155448717949	3,512421668697193	KANK1;RALBP1;RAC1
Regulation Of Alternative mRNA Splicing, Via Spliceosome (GO:0000381)	3/39	0.187336	0.555864	0	0	2,097155448717949	3,512421668697193	HNRNPL;DDX5;TIA1
Positive Regulation Of DNA Biosynthetic Process (GO:2000573)	4/59	0.189791	0.555864	0	0	1,8313253012048192	3,0433507153216497	PCNA;NVL;HGF;PTGES3
Protein Targeting (GO:0006605)	6/101	0.191289	0.555864	0	0	1,591945966611444	2,6330297442579877	PARD3;VPS13D;SRP54;LONP2;FBXO7;ZDHHC3
B Cell Differentiation (GO:0030183)	2/21	0.191654	0.555864	0	0	2,646977155118011	4,372973127348569	DCAF1;TCF3
Regulation Of Developmental Growth (GO:0048638)	2/21	0.191654	0.555864	0	0	2,646977155118011	4,372973127348569	INSR;FGFR3
Regulation Of Nitric Oxide Biosynthetic Process (GO:0045428)	2/21	0.191654	0.555864	0	0	2,646977155118011	4,372973127348569	INSR;RAC1
Regulation Of Protein Autophosphorylation (GO:0031952)	2/21	0.191654	0.555864	0	0	2,646977155118011	4,372973127348569	TOM1L1;DDX3X
Connective Tissue Development (GO:0061448)	2/21	0.191654	0.555864	0	0	2,646977155118011	4,372973127348569	NAMPT;VPS13B
Vesicle Transport Along Microtubule (GO:0047496)	2/21	0.191654	0.555864	0	0	2,646977155118011	4,372973127348569	RAB1A;BICDL1
Histone H2A Acetylation (GO:0043968)	2/21	0.191654	0.555864	0	0	2,646977155118011	4,372973127348569	TRRAP;EP400
Learning (GO:0007612)	2/21	0.191654	0.555864	0	0	2,646977155118011	4,372973127348569	INSR;EIF2AK4
Negative Regulation Of Cell Cycle G1/S Phase Transition (GO:1902807)	2/21	0.191654	0.555864	0	0	2,646977155118011	4,372973127348569	APC;E2F7
Positive Regulation Of B Cell Activation (GO:0050871)	2/21	0.191654	0.555864	0	0	2,646977155118011	4,372973127348569	PAXIP1;TNIP2
Regulation Of Focal Adhesion Assembly (GO:0051893)	3/40	0.197181	0.555864	0	0	2,0402806652806653	3,3126662392064694	LIMCH1;RAC1;PTK2
Regulation Of mRNA Stability (GO:0043488)	4/60	0.197673	0.555864	0	0	1,7984509466437177	2,9155421843501514	FUS;YBX1;METTL16;TBRG4
Regulation Of Organelle Assembly (GO:1902115)	4/60	0.197673	0.555864	0	0	1,7984509466437177	2,9155421843501514	IFT88;TBC1D20;TBC1D14;SDCCAG8
Ribosomal Small Subunit Biogenesis (GO:0042274)	5/81	0.199298	0.555864	0	0	1,6572908721078057	2,673131659366136	EXOSC10;LSM6;WDR75;WDR43;METTL17
Gene Expression (GO:0010467)	12/237	0.199969	0.555864	0	0	1,347092547092547	2,1682728428984115	NUP214;HNRNPL;RBM39;RPL41;MCM3AP;EXOSC10;RPL31;HNRNPH1;EXOSC9;SMG7;RPL28;MBTPS2
Negative Regulation Of Signal Transduction (GO:0009968)	8/147	0.203223	0.555864	0	0	1,4515920110626828	2,313042030249549	ASXL1;KANK1;SEMA6A;TMBIM1;RACK1;WWP2;EZH2;APPL1
Regulation Of Protein Localization To Plasma Membrane (GO:1903076)	4/61	0.205653	0.555864	0	0	1,766730078207567	2,794201627740845	TMBIM1;PPFIA1;STX3;APPL1
Negative Regulation Of Canonical Wnt Signaling Pathway (GO:0090090)	4/61	0.205653	0.555864	0	0	1,766730078207567	2,794201627740845	INVS;APC;FRMD8;HDAC1
GPI Anchor Metabolic Process (GO:0006505)	2/22	0.205795	0.555864	0	0	2,514388489208633	3,9749388253694002	DPM1;PIGG
Golgi To Plasma Membrane Protein Transport (GO:0043001)	2/22	0.205795	0.555864	0	0	2,514388489208633	3,9749388253694002	ANK3;BLZF1
Regulation Of Intracellular Transport (GO:0032386)	2/22	0.205795	0.555864	0	0	2,514388489208633	3,9749388253694002	NUP214;NUMA1
Regulation Of Receptor Internalization (GO:0002090)	2/22	0.205795	0.555864	0	0	2,514388489208633	3,9749388253694002	ATXN2;INSR
Regulation Of Tyrosine Phosphorylation Of STAT Protein (GO:0042509)	2/22	0.205795	0.555864	0	0	2,514388489208633	3,9749388253694002	FGFR3;TNFRSF1A
Cognition (GO:0050890)	2/22	0.205795	0.555864	0	0	2,514388489208633	3,9749388253694002	METTL23;SETD5
Semaphorin-Plexin Signaling Pathway (GO:0071526)	2/22	0.205795	0.555864	0	0	2,514388489208633	3,9749388253694002	SEMA6A;RAC1
Embryonic Limb Morphogenesis (GO:0030326)	2/22	0.205795	0.555864	0	0	2,514388489208633	3,9749388253694002	HDAC2;HDAC1
ncRNA Catabolic Process (GO:0034661)	2/22	0.205795	0.555864	0	0	2,514388489208633	3,9749388253694002	EXOSC10;DICER1
Non-Motile Cilium Assembly (GO:1905515)	2/22	0.205795	0.555864	0	0	2,514388489208633	3,9749388253694002	IFT88;MBD1
Positive Regulation Of Dephosphorylation (GO:0035306)	2/22	0.205795	0.555864	0	0	2,514388489208633	3,9749388253694002	ANKLE2;PPP1R7
Positive Regulation Of Interleukin-6 Production (GO:0032755)	2/22	0.205795	0.555864	0	0	2,514388489208633	3,9749388253694002	SETD4;IL17RA
Positive Regulation Of Osteoblast Differentiation (GO:0045669)	2/22	0.205795	0.555864	0	0	2,514388489208633	3,9749388253694002	HGF;SUCO
Positive Regulation Of Receptor-Mediated Endocytosis (GO:0048260)	2/22	0.205795	0.555864	0	0	2,514388489208633	3,9749388253694002	INSR;F3
Regulation Of G1/S Transition Of Mitotic Cell Cycle (GO:2000045)	5/82	0.206107	0.555864	0	0	1,6356107660455486	2,5832199316450284	DDX3X;APC;E2F7;SMARCA4;APPL1
Cell Cycle G1/S Phase Transition (GO:0044843)	3/41	0.207148	0.555864	0	0	1,9863992914979758	3,1272307816694043	CUL4A;USP37;CUL5
Negative Regulation Of Cell Adhesion (GO:0007162)	3/41	0.207148	0.555864	0	0	1,9863992914979758	3,1272307816694043	SEMA6A;CBLL1;PTK2
Regulation Of Cytoplasmic Translational Elongation (GO:1900247)	1/6	0.209207	0.555864	0	0	5,023923444976076	7,85957371401987	DPH7
Regulation Of Delayed Rectifier Potassium Channel Activity (GO:1902259)	1/6	0.209207	0.555864	0	0	5,023923444976076	7,85957371401987	ANK3
ERBB2 Signaling Pathway (GO:0038128)	1/6	0.209207	0.555864	0	0	5,023923444976076	7,85957371401987	CUL5
Regulation Of Endothelial Cell Development (GO:1901550)	1/6	0.209207	0.555864	0	0	5,023923444976076	7,85957371401987	TNFRSF1A
Regulation Of Extracellular Matrix Constituent Secretion (GO:0003330)	1/6	0.209207	0.555864	0	0	5,023923444976076	7,85957371401987	TNFRSF1A
Regulation Of Fatty Acid Metabolic Process (GO:0019217)	1/6	0.209207	0.555864	0	0	5,023923444976076	7,85957371401987	NCOR1
Regulation Of Gastrulation (GO:0010470)	1/6	0.209207	0.555864	0	0	5,023923444976076	7,85957371401987	RACK1
Regulation Of Granulocyte Chemotaxis (GO:0071622)	1/6	0.209207	0.555864	0	0	5,023923444976076	7,85957371401987	PTK2
Regulation Of Lamellipodium Morphogenesis (GO:2000392)	1/6	0.209207	0.555864	0	0	5,023923444976076	7,85957371401987	KANK1
Adaptive Immune Response Based On Somatic Recombination Of Immune Receptors Built From Immunoglobulin Superfamily Domains (GO:0002460)	1/6	0.209207	0.555864	0	0	5,023923444976076	7,85957371401987	CD46
Regulation Of Muscle System Process (GO:0090257)	1/6	0.209207	0.555864	0	0	5,023923444976076	7,85957371401987	TPM1
Aspartate Family Amino Acid Biosynthetic Process (GO:0009067)	1/6	0.209207	0.555864	0	0	5,023923444976076	7,85957371401987	MTR
Regulation Of Peroxisome Proliferator Activated Receptor Signaling Pathway (GO:0035358)	1/6	0.209207	0.555864	0	0	5,023923444976076	7,85957371401987	ASXL1
Camera-Type Eye Morphogenesis (GO:0048593)	1/6	0.209207	0.555864	0	0	5,023923444976076	7,85957371401987	KDM2B
Regulation Of Protein K63-linked Ubiquitination (GO:1900044)	1/6	0.209207	0.555864	0	0	5,023923444976076	7,85957371401987	DDX3X
Regulation Of Protein Localization To Nucleolus (GO:1904749)	1/6	0.209207	0.555864	0	0	5,023923444976076	7,85957371401987	NVL
Carnitine Metabolic Process (GO:0009437)	1/6	0.209207	0.555864	0	0	5,023923444976076	7,85957371401987	CROT
Cell Surface Toll-Like Receptor Signaling Pathway (GO:0140895)	1/6	0.209207	0.555864	0	0	5,023923444976076	7,85957371401987	TNIP2
Cellular Response To Growth Hormone Stimulus (GO:0071378)	1/6	0.209207	0.555864	0	0	5,023923444976076	7,85957371401987	PTK2
Regulation Of Transforming Growth Factor Beta Production (GO:0071634)	1/6	0.209207	0.555864	0	0	5,023923444976076	7,85957371401987	CD46
Regulation Of Vascular Associated Smooth Muscle Cell Migration (GO:1904752)	1/6	0.209207	0.555864	0	0	5,023923444976076	7,85957371401987	TPM1
Cobalamin Metabolic Process (GO:0009235)	1/6	0.209207	0.555864	0	0	5,023923444976076	7,85957371401987	MTR
Response To Muscle Stretch (GO:0035994)	1/6	0.209207	0.555864	0	0	5,023923444976076	7,85957371401987	PTK2
Dendritic Spine Maintenance (GO:0097062)	1/6	0.209207	0.555864	0	0	5,023923444976076	7,85957371401987	INSR
Dopamine Metabolic Process (GO:0042417)	1/6	0.209207	0.555864	0	0	5,023923444976076	7,85957371401987	COMT
Dosage Compensation (GO:0007549)	1/6	0.209207	0.555864	0	0	5,023923444976076	7,85957371401987	SMCHD1
siRNA Processing (GO:0030422)	1/6	0.209207	0.555864	0	0	5,023923444976076	7,85957371401987	DICER1
Endoderm Development (GO:0007492)	1/6	0.209207	0.555864	0	0	5,023923444976076	7,85957371401987	KIF16B
Engulfment Of Apoptotic Cell (GO:0043652)	1/6	0.209207	0.555864	0	0	5,023923444976076	7,85957371401987	RAC1
Epithelial Structure Maintenance (GO:0010669)	1/6	0.209207	0.555864	0	0	5,023923444976076	7,85957371401987	STRAP
Establishment Of Centrosome Localization (GO:0051660)	1/6	0.209207	0.555864	0	0	5,023923444976076	7,85957371401987	PARD3
Establishment Of Protein Localization To Peroxisome (GO:0072663)	1/6	0.209207	0.555864	0	0	5,023923444976076	7,85957371401987	LONP2
Sulfur Amino Acid Biosynthetic Process (GO:0000097)	1/6	0.209207	0.555864	0	0	5,023923444976076	7,85957371401987	MTR
Ether Lipid Biosynthetic Process (GO:0008611)	1/6	0.209207	0.555864	0	0	5,023923444976076	7,85957371401987	CHPT1
Extracellular Transport (GO:0006858)	1/6	0.209207	0.555864	0	0	5,023923444976076	7,85957371401987	WWP2
Fatty Acid Beta-Oxidation Using acyl-CoA Oxidase (GO:0033540)	1/6	0.209207	0.555864	0	0	5,023923444976076	7,85957371401987	CROT
tRNA 3'-End Processing (GO:0042780)	1/6	0.209207	0.555864	0	0	5,023923444976076	7,85957371401987	TRNT1
Transcription-Coupled Nucleotide-Excision Repair (GO:0006283)	1/6	0.209207	0.555864	0	0	5,023923444976076	7,85957371401987	USP7
Inner Ear Receptor Cell Stereocilium Organization (GO:0060122)	1/6	0.209207	0.555864	0	0	5,023923444976076	7,85957371401987	IFT88
Intraciliary Transport Involved In Cilium Assembly (GO:0035735)	1/6	0.209207	0.555864	0	0	5,023923444976076	7,85957371401987	MBD1
Locomotor Rhythm (GO:0045475)	1/6	0.209207	0.555864	0	0	5,023923444976076	7,85957371401987	NCOR1
Maintenance Of Gastrointestinal Epithelium (GO:0030277)	1/6	0.209207	0.555864	0	0	5,023923444976076	7,85957371401987	STRAP
Multicellular Organismal-Level Iron Ion Homeostasis (GO:0060586)	1/6	0.209207	0.555864	0	0	5,023923444976076	7,85957371401987	SLC11A2
Myelin Assembly (GO:0032288)	1/6	0.209207	0.555864	0	0	5,023923444976076	7,85957371401987	DICER1
Negative Regulation By Host Of Viral Process (GO:0044793)	1/6	0.209207	0.555864	0	0	5,023923444976076	7,85957371401987	EIF2AK4
Negative Regulation Of Lyase Activity (GO:0051350)	1/6	0.209207	0.555864	0	0	5,023923444976076	7,85957371401987	GNAI2
Negative Regulation Of Myotube Differentiation (GO:0010832)	1/6	0.209207	0.555864	0	0	5,023923444976076	7,85957371401987	HDAC1
Neuron Projection Regeneration (GO:0031102)	1/6	0.209207	0.555864	0	0	5,023923444976076	7,85957371401987	MTR
Neurotransmitter Receptor Transport To Postsynaptic Membrane (GO:0098969)	1/6	0.209207	0.555864	0	0	5,023923444976076	7,85957371401987	STX3
Peroxisomal Transport (GO:0043574)	1/6	0.209207	0.555864	0	0	5,023923444976076	7,85957371401987	LONP2
Positive Regulation Of DNA Methylation-Dependent Heterochromatin Formation (GO:0090309)	1/6	0.209207	0.555864	0	0	5,023923444976076	7,85957371401987	PPHLN1
Positive Regulation Of Cation Transmembrane Transport (GO:1904064)	1/6	0.209207	0.555864	0	0	5,023923444976076	7,85957371401987	ANK3
Positive Regulation Of Cytokine Production Involved In Inflammatory Response (GO:1900017)	1/6	0.209207	0.555864	0	0	5,023923444976076	7,85957371401987	IL17RA
Positive Regulation Of Fibroblast Migration (GO:0010763)	1/6	0.209207	0.555864	0	0	5,023923444976076	7,85957371401987	PTK2
Positive Regulation Of Leukocyte Proliferation (GO:0070665)	1/6	0.209207	0.555864	0	0	5,023923444976076	7,85957371401987	PTK2
Positive Regulation Of Lymphocyte Chemotaxis (GO:0140131)	1/6	0.209207	0.555864	0	0	5,023923444976076	7,85957371401987	WNK1
Positive Regulation Of Regulatory T Cell Differentiation (GO:0045591)	1/6	0.209207	0.555864	0	0	5,023923444976076	7,85957371401987	CD46
Positive Regulation Of Sodium Ion Transport (GO:0010765)	1/6	0.209207	0.555864	0	0	5,023923444976076	7,85957371401987	ANK3
Programmed Necrotic Cell Death (GO:0097300)	1/6	0.209207	0.555864	0	0	5,023923444976076	7,85957371401987	RIPK1
Prostanoid Biosynthetic Process (GO:0046457)	1/6	0.209207	0.555864	0	0	5,023923444976076	7,85957371401987	PTGES3
Protein K11-linked Deubiquitination (GO:0035871)	1/6	0.209207	0.555864	0	0	5,023923444976076	7,85957371401987	USP37
Protein Desumoylation (GO:0016926)	1/6	0.209207	0.555864	0	0	5,023923444976076	7,85957371401987	SENP5
Protein Kinase C-activating G Protein-Coupled Receptor Signaling Pathway (GO:0007205)	1/6	0.209207	0.555864	0	0	5,023923444976076	7,85957371401987	PARD3
rRNA Base Methylation (GO:0070475)	1/6	0.209207	0.555864	0	0	5,023923444976076	7,85957371401987	METTL16
Regulation Of Activin Receptor Signaling Pathway (GO:0032925)	1/6	0.209207	0.555864	0	0	5,023923444976076	7,85957371401987	ACVR1B
Regulation Of Bone Remodeling (GO:0046850)	1/6	0.209207	0.555864	0	0	5,023923444976076	7,85957371401987	SUCO
Regulation Of Cold-Induced Thermogenesis (GO:0120161)	5/83	0.212991	0.564493	0	0	1,6144865601387342	2,4968117870951376	CNKSR2;APC;OGT;PPARGC1B;SMARCA4
Regulation Of Proteasomal Ubiquitin-Dependent Protein Catabolic Process (GO:0032434)	5/83	0.212991	0.564493	0	0	1,6144865601387342	2,4968117870951376	PHF20L1;USP7;ARIH2;RACK1;OGT
Activation Of GTPase Activity (GO:0090630)	4/62	0.213724	0.565725	0	0	1,736103032820939	2,6789256086828352	ARHGEF10;AGAP1;TBC1D14;AGAP3
tRNA Processing (GO:0008033)	3/42	0.217226	0.570977	0	0	1,9352810650887573	2,954822951121496	TRNT1;TSEN2;ELP5
protein-DNA Complex Organization (GO:0071824)	3/42	0.217226	0.570977	0	0	1,9352810650887573	2,954822951121496	HDAC1;ATRX;EZH2
DNA-templated Transcription Elongation (GO:0006354)	2/23	0.220042	0.570977	0	0	2,3944273152906246	3,625014874362411	SETD2;ELP2
Amino Acid Transmembrane Transport (GO:0003333)	2/23	0.220042	0.570977	0	0	2,3944273152906246	3,625014874362411	SLC6A6;SLC38A1
Synaptic Vesicle Exocytosis (GO:0016079)	2/23	0.220042	0.570977	0	0	2,3944273152906246	3,625014874362411	RIMS2;STX3
Mismatch Repair (GO:0006298)	2/23	0.220042	0.570977	0	0	2,3944273152906246	3,625014874362411	SETD2;PCNA
Negative Regulation Of Ras Protein Signal Transduction (GO:0046580)	2/23	0.220042	0.570977	0	0	2,3944273152906246	3,625014874362411	KANK1;STAMBP
Positive Regulation Of Cell Death (GO:0010942)	2/23	0.220042	0.570977	0	0	2,3944273152906246	3,625014874362411	SLC6A6;RIPK1
Positive Regulation Of Viral Genome Replication (GO:0045070)	2/23	0.220042	0.570977	0	0	2,3944273152906246	3,625014874362411	DDX3X;STAU1
Regulation Of Actin Filament Polymerization (GO:0030833)	3/43	0.227403	0.570977	0	0	1,88671875	2,794293061602493	ARFGEF1;KANK1;BAIAP2
DNA-templated DNA Replication (GO:0006261)	4/64	0.230121	0.570977	0	0	1,6779116465863453	2,4651039774273555	CDC45;POLE2;MCM3;MCM5
Epithelial Cell Differentiation (GO:0030855)	4/64	0.230121	0.570977	0	0	1,6779116465863453	2,4651039774273555	HDAC2;PCNA;HDAC1;E2F7
Regulation Of Chromatin Organization (GO:1902275)	2/24	0.234367	0.570977	0	0	2,2853717026378897	3,3157733513465786	SETD5;OGT
Regulation Of Chromosome Segregation (GO:0051983)	2/24	0.234367	0.570977	0	0	2,2853717026378897	3,3157733513465786	NUMA1;ZNF207
L-alpha-amino Acid Transmembrane Transport (GO:1902475)	2/24	0.234367	0.570977	0	0	2,2853717026378897	3,3157733513465786	SLC25A29;SLC38A1
Regulation Of Glucose Import (GO:0046324)	2/24	0.234367	0.570977	0	0	2,2853717026378897	3,3157733513465786	INSR;APPL1
RNA Splicing, Via Transesterification Reactions (GO:0000375)	2/24	0.234367	0.570977	0	0	2,2853717026378897	3,3157733513465786	SCAF11;SRSF10
Cellular Response To Fibroblast Growth Factor Stimulus (GO:0044344)	2/24	0.234367	0.570977	0	0	2,2853717026378897	3,3157733513465786	KIF16B;FGFR3
Negative Regulation Of Cellular Metabolic Process (GO:0031324)	2/24	0.234367	0.570977	0	0	2,2853717026378897	3,3157733513465786	NCOR1;YBX1
Neural Tube Closure (GO:0001843)	2/24	0.234367	0.570977	0	0	2,2853717026378897	3,3157733513465786	KDM2B;COBL
Nuclear-Transcribed mRNA Catabolic Process, Nonsense-Mediated Decay (GO:0000184)	2/24	0.234367	0.570977	0	0	2,2853717026378897	3,3157733513465786	EIF3E;SMG7
Positive Regulation Of Protein Dephosphorylation (GO:0035307)	2/24	0.234367	0.570977	0	0	2,2853717026378897	3,3157733513465786	ANKLE2;PPP1R7
Protein K63-linked Deubiquitination (GO:0070536)	2/24	0.234367	0.570977	0	0	2,2853717026378897	3,3157733513465786	UIMC1;STAMBP
Regulation Of DNA Biosynthetic Process (GO:2000278)	2/24	0.234367	0.570977	0	0	2,2853717026378897	3,3157733513465786	TOM1L1;HGF
Regulation Of Cell Cycle (GO:0051726)	11/223	0.237625	0.570977	0	0	1,3089969478357382	1,8811065347112532	NEK9;INO80E;SON;TRRAP;RACK1;EP400;MBIP;ANAPC5;CCNL2;ANAPC1;TBRG4
Negative Regulation Of Cellular Component Organization (GO:0051129)	3/44	0.237668	0.570977	0	0	1,8405253283302063	2,644615455414717	TMEFF2;DDX3X;DNAJB6
Positive Regulation Of Mitochondrion Organization (GO:0010822)	3/44	0.237668	0.570977	0	0	1,8405253283302063	2,644615455414717	RALBP1;DDHD1;FBXO7
Transmembrane Receptor Protein Serine/Threonine Kinase Signaling Pathway (GO:0007178)	4/65	0.238434	0.570977	0	0	1,6502468891961288	2,3658940265102473	DDX5;ACVR1B;PTK2;APPL1
Regulation Of Cytoplasmic Transport (GO:1903649)	1/7	0.239556	0.570977	0	0	4,1862041467304625	5,981959971353897	USP7
Regulation Of Dopamine Secretion (GO:0014059)	1/7	0.239556	0.570977	0	0	4,1862041467304625	5,981959971353897	DTNBP1
N-terminal Peptidyl-Methionine Acetylation (GO:0017196)	1/7	0.239556	0.570977	0	0	4,1862041467304625	5,981959971353897	NAA60
T Cell Mediated Immunity (GO:0002456)	1/7	0.239556	0.570977	0	0	4,1862041467304625	5,981959971353897	CD46
[2Fe-2S] Cluster Assembly (GO:0044571)	1/7	0.239556	0.570977	0	0	4,1862041467304625	5,981959971353897	ISCU
Actin Filament Network Formation (GO:0051639)	1/7	0.239556	0.570977	0	0	4,1862041467304625	5,981959971353897	COBL
Activin Receptor Signaling Pathway (GO:0032924)	1/7	0.239556	0.570977	0	0	4,1862041467304625	5,981959971353897	ACVR1B
Regulation Of Monoatomic Ion Transport (GO:0043269)	1/7	0.239556	0.570977	0	0	4,1862041467304625	5,981959971353897	WWP2
Regulation Of Natural Killer Cell Mediated Cytotoxicity (GO:0042269)	1/7	0.239556	0.570977	0	0	4,1862041467304625	5,981959971353897	PVR
Regulation Of Nuclear Cell Cycle DNA Replication (GO:0033262)	1/7	0.239556	0.570977	0	0	4,1862041467304625	5,981959971353897	ATRX
Axon Regeneration (GO:0031103)	1/7	0.239556	0.570977	0	0	4,1862041467304625	5,981959971353897	MTR
Calcium Ion-Regulated Exocytosis Of Neurotransmitter (GO:0048791)	1/7	0.239556	0.570977	0	0	4,1862041467304625	5,981959971353897	RIMS2
Regulation Of Protein Localization To Cell Cortex (GO:1904776)	1/7	0.239556	0.570977	0	0	4,1862041467304625	5,981959971353897	NUMA1
Regulation Of Receptor Signaling Pathway Via STAT (GO:1904892)	1/7	0.239556	0.570977	0	0	4,1862041467304625	5,981959971353897	DOT1L
Cell Proliferation In Forebrain (GO:0021846)	1/7	0.239556	0.570977	0	0	4,1862041467304625	5,981959971353897	MBD1
Cilium Movement (GO:0003341)	1/7	0.239556	0.570977	0	0	4,1862041467304625	5,981959971353897	DNAAF5
Detection Of Mechanical Stimulus (GO:0050982)	1/7	0.239556	0.570977	0	0	4,1862041467304625	5,981959971353897	PTK2
Endolysosomal Toll-Like Receptor Signaling Pathway (GO:0140894)	1/7	0.239556	0.570977	0	0	4,1862041467304625	5,981959971353897	TNIP2
Somatic Hypermutation Of Immunoglobulin Genes (GO:0016446)	1/7	0.239556	0.570977	0	0	4,1862041467304625	5,981959971353897	MCM3AP
Somatic Recombination Of Immunoglobulin Gene Segments (GO:0016447)	1/7	0.239556	0.570977	0	0	4,1862041467304625	5,981959971353897	TCF3
Synaptic Vesicle Fusion To Presynaptic Active Zone Membrane (GO:0031629)	1/7	0.239556	0.570977	0	0	4,1862041467304625	5,981959971353897	STX3
Translational Termination (GO:0006415)	1/7	0.239556	0.570977	0	0	4,1862041467304625	5,981959971353897	ETF1
Histone Lysine Demethylation (GO:0070076)	1/7	0.239556	0.570977	0	0	4,1862041467304625	5,981959971353897	KDM6A
Isoprenoid Biosynthetic Process (GO:0008299)	1/7	0.239556	0.570977	0	0	4,1862041467304625	5,981959971353897	GGPS1
Mitotic Spindle Elongation (GO:0000022)	1/7	0.239556	0.570977	0	0	4,1862041467304625	5,981959971353897	RACGAP1
Mitotic Spindle Midzone Assembly (GO:0051256)	1/7	0.239556	0.570977	0	0	4,1862041467304625	5,981959971353897	RACGAP1
Negative Regulation By Host Of Viral Transcription (GO:0043922)	1/7	0.239556	0.570977	0	0	4,1862041467304625	5,981959971353897	HDAC1
Negative Regulation Of Cellular Response To Vascular Endothelial Growth Factor Stimulus (GO:1902548)	1/7	0.239556	0.570977	0	0	4,1862041467304625	5,981959971353897	SEMA6A
Negative Regulation Of Endothelial Cell Apoptotic Process (GO:2000352)	1/7	0.239556	0.570977	0	0	4,1862041467304625	5,981959971353897	TNIP2
Negative Regulation Of Leukocyte Cell-Cell Adhesion (GO:1903038)	1/7	0.239556	0.570977	0	0	4,1862041467304625	5,981959971353897	WNK1
Negative Regulation Of Nuclear-Transcribed mRNA Catabolic Process, Deadenylation-Dependent Decay (GO:1900152)	1/7	0.239556	0.570977	0	0	4,1862041467304625	5,981959971353897	YBX1
Negative Regulation Of Peptide Hormone Secretion (GO:0090278)	1/7	0.239556	0.570977	0	0	4,1862041467304625	5,981959971353897	PSMD9
Negative Regulation Of Phosphatidylinositol 3-Kinase Signaling (GO:0014067)	1/7	0.239556	0.570977	0	0	4,1862041467304625	5,981959971353897	STAMBP
Negative Regulation Of Transporter Activity (GO:0032410)	1/7	0.239556	0.570977	0	0	4,1862041467304625	5,981959971353897	WWP2
Neurotransmitter Uptake (GO:0001504)	1/7	0.239556	0.570977	0	0	4,1862041467304625	5,981959971353897	SLC38A1
Peptidyl-Amino Acid Modification (GO:0018193)	1/7	0.239556	0.570977	0	0	4,1862041467304625	5,981959971353897	METAP2
Peptidyl-Serine Autophosphorylation (GO:0036289)	1/7	0.239556	0.570977	0	0	4,1862041467304625	5,981959971353897	RIPK1
Pinocytosis (GO:0006907)	1/7	0.239556	0.570977	0	0	4,1862041467304625	5,981959971353897	SNX5
Plasma Membrane To Endosome Transport (GO:0048227)	1/7	0.239556	0.570977	0	0	4,1862041467304625	5,981959971353897	RAB5C
Positive Regulation By Host Of Viral Genome Replication (GO:0044829)	1/7	0.239556	0.570977	0	0	4,1862041467304625	5,981959971353897	TBC1D20
Positive Regulation Of Cellular Respiration (GO:1901857)	1/7	0.239556	0.570977	0	0	4,1862041467304625	5,981959971353897	ISCU
Positive Regulation Of Embryonic Development (GO:0040019)	1/7	0.239556	0.570977	0	0	4,1862041467304625	5,981959971353897	RACK1
Positive Regulation Of Epidermal Cell Differentiation (GO:0045606)	1/7	0.239556	0.570977	0	0	4,1862041467304625	5,981959971353897	NUMA1
Positive Regulation Of Granulocyte Chemotaxis (GO:0071624)	1/7	0.239556	0.570977	0	0	4,1862041467304625	5,981959971353897	RAC1
Positive Regulation Of Histone Acetylation (GO:0035066)	1/7	0.239556	0.570977	0	0	4,1862041467304625	5,981959971353897	DEK
Positive Regulation Of Immune Effector Process (GO:0002699)	1/7	0.239556	0.570977	0	0	4,1862041467304625	5,981959971353897	CD46
Positive Regulation Of Lyase Activity (GO:0051349)	1/7	0.239556	0.570977	0	0	4,1862041467304625	5,981959971353897	ISCU
Positive Regulation Of Macrophage Differentiation (GO:0045651)	1/7	0.239556	0.570977	0	0	4,1862041467304625	5,981959971353897	RIPK1
Positive Regulation Of Macrophage Migration (GO:1905523)	1/7	0.239556	0.570977	0	0	4,1862041467304625	5,981959971353897	PTK2
Positive Regulation Of miRNA-mediated Gene Silencing (GO:2000637)	1/7	0.239556	0.570977	0	0	4,1862041467304625	5,981959971353897	TIAL1
Positive Regulation Of Neutrophil Chemotaxis (GO:0090023)	1/7	0.239556	0.570977	0	0	4,1862041467304625	5,981959971353897	RAC1
Positive Regulation Of Phospholipase C Activity (GO:0010863)	1/7	0.239556	0.570977	0	0	4,1862041467304625	5,981959971353897	PHB2
Positive Regulation Of Potassium Ion Transmembrane Transport (GO:1901381)	1/7	0.239556	0.570977	0	0	4,1862041467304625	5,981959971353897	AKAP9
Positive Regulation Of Transcription From RNA Polymerase II Promoter In Response To Endoplasmic Reticulum Stress (GO:1990440)	1/7	0.239556	0.570977	0	0	4,1862041467304625	5,981959971353897	MBTPS2
Positive Regulation Of Transmembrane Transport (GO:0034764)	1/7	0.239556	0.570977	0	0	4,1862041467304625	5,981959971353897	SLC38A1
Preassembly Of GPI Anchor In ER Membrane (GO:0016254)	1/7	0.239556	0.570977	0	0	4,1862041467304625	5,981959971353897	PIGG
Primary Alcohol Metabolic Process (GO:0034308)	1/7	0.239556	0.570977	0	0	4,1862041467304625	5,981959971353897	ALDH3A2
Protein Polyglutamylation (GO:0018095)	1/7	0.239556	0.570977	0	0	4,1862041467304625	5,981959971353897	TTLL5
Regulation Of Adenylate Cyclase Activity (GO:0045761)	1/7	0.239556	0.570977	0	0	4,1862041467304625	5,981959971353897	GNAI2
Regulation Of Cell Projection Organization (GO:0031344)	1/7	0.239556	0.570977	0	0	4,1862041467304625	5,981959971353897	MYO9A
Protein Polyubiquitination (GO:0000209)	9/178	0.244454	0.57752	0	0	1,3425313898109394	1,891263556950386	RNF146;WSB1;ARIH2;TPP2;WWP2;UBE3A;ANAPC5;FBXO7;ANAPC1
Negative Regulation Of Macromolecule Metabolic Process (GO:0010605)	6/110	0.246748	0.57752	0	0	1,4529241944496183	2,033205044475602	HDAC1;RACK1;CHD4;WWP2;DICER1;CD46
NADH Dehydrogenase Complex Assembly (GO:0010257)	3/45	0.248011	0.57752	0	0	1,7965315934065933	2,5048726712992537	COA1;NDUFAF6;NDUFAF5
Mitochondrial Respiratory Chain Complex I Assembly (GO:0032981)	3/45	0.248011	0.57752	0	0	1,7965315934065933	2,5048726712992537	COA1;NDUFAF6;NDUFAF5
Regulation Of Cellular Response To Stress (GO:0080135)	5/88	0.248428	0.57752	0	0	1,5165007857517026	2,1118839337109234	INO80E;DNAJB6;TRRAP;UIMC1;MBTPS2
Heart Development (GO:0007507)	5/88	0.248428	0.57752	0	0	1,5165007857517026	2,1118839337109234	INSR;PHIP;BCOR;PTK2;KDM6A
Protein Glycosylation (GO:0006486)	5/88	0.248428	0.57752	0	0	1,5165007857517026	2,1118839337109234	DPM1;B3GALNT2;ARFGEF1;OGT;GALNT10
Transcription Elongation By RNA Polymerase II (GO:0006368)	2/25	0.248743	0.57752	0	0	2,1857991867375666	3,041182014231036	SETD2;ELP2
Tumor Necrosis Factor-Mediated Signaling Pathway (GO:0033209)	2/25	0.248743	0.57752	0	0	2,1857991867375666	3,041182014231036	RIPK1;TNFRSF1A
Membrane Protein Proteolysis (GO:0033619)	2/25	0.248743	0.57752	0	0	2,1857991867375666	3,041182014231036	HM13;MBTPS2
Negative Regulation Of Cell-Cell Adhesion (GO:0022408)	2/25	0.248743	0.57752	0	0	2,1857991867375666	3,041182014231036	WNK1;PTK2
Negative Regulation Of Hydrolase Activity (GO:0051346)	2/25	0.248743	0.57752	0	0	2,1857991867375666	3,041182014231036	ARFGEF1;WNK1
Negative Regulation Of Mitotic Cell Cycle Phase Transition (GO:1901991)	2/25	0.248743	0.57752	0	0	2,1857991867375666	3,041182014231036	APC;E2F7
Positive Regulation Of Immune Response (GO:0050778)	2/25	0.248743	0.57752	0	0	2,1857991867375666	3,041182014231036	EIF2AK4;CD46
Regulation Of Cation Channel Activity (GO:2001257)	2/25	0.248743	0.57752	0	0	2,1857991867375666	3,041182014231036	SLMAP;ANK3
Central Nervous System Development (GO:0007417)	8/156	0.24992	0.57752	0	0	1,3621358584862235	1,888758305085918	ALDH3A2;DHX30;GIT2;ANKLE2;TUBGCP2;VPS13B;UBE3A;BPTF
Macromolecule Catabolic Process (GO:0009057)	4/67	0.255263	0.57752	0	0	1,5975521132147639	2,1813925440269264	EXOSC10;KIF16B;EXOSC9;RIPK1
Nervous System Development (GO:0007399)	11/227	0.255307	0.57752	0	0	1,2842569898329703	1,7533808192886142	ALDH3A2;DHX30;ANKLE2;SEMA6A;APC;ZMYND8;VPS13B;MTR;SPG7;SDHA;ACVR1B
Positive Regulation Of Hydrolase Activity (GO:0051345)	5/89	0.255693	0.57752	0	0	1,4983034276512537	2,043350147881019	RALBP1;TBC1D20;RACK1;ZC3H15;EZH2
Vascular Transport (GO:0010232)	3/46	0.258421	0.57752	0	0	1,7545840787119857	2,3742419395723218	SLC6A6;SLC38A1;INSR
Regulation Of Intracellular Signal Transduction (GO:1902531)	9/181	0.259509	0.57752	0	0	1,3187322745320476	1,778921530642126	ARHGEF11;ARHGEF10;RALBP1;USP7;OBSCN;RACGAP1;ITFG2;MYO9A;TTI1
Cytokine-Mediated Signaling Pathway (GO:0019221)	5/90	0.26301	0.57752	0	0	1,4805342426825803	1,9773446391890313	TNIP2;RIPK1;APPL1;IL17RA;TNFRSF1A
Mitotic Cell Cycle Phase Transition (GO:0044772)	5/90	0.26301	0.57752	0	0	1,4805342426825803	1,9773446391890313	CUL4A;USP37;CUL5;ACVR1B;ANAPC1
Positive Regulation Of Protein Kinase Activity (GO:0045860)	5/90	0.26301	0.57752	0	0	1,4805342426825803	1,9773446391890313	TOM1L1;DDX3X;INSR;PTK2;EZH2
GPI Anchor Biosynthetic Process (GO:0006506)	2/26	0.263145	0.57752	0	0	2,0945243804956033	2,796297567388753	DPM1;PIGG
Apical Junction Assembly (GO:0043297)	2/26	0.263145	0.57752	0	0	2,0945243804956033	2,796297567388753	APC;PARD3
Regulation Of Receptor-Mediated Endocytosis (GO:0048259)	2/26	0.263145	0.57752	0	0	2,0945243804956033	2,796297567388753	RAC1;F3
Regulation Of Ubiquitin-Protein Transferase Activity (GO:0051438)	2/26	0.263145	0.57752	0	0	2,0945243804956033	2,796297567388753	DCUN1D4;BUB3
Cytoplasmic Translational Initiation (GO:0002183)	2/26	0.263145	0.57752	0	0	2,0945243804956033	2,796297567388753	EIF3K;EIF3E
Glycolipid Biosynthetic Process (GO:0009247)	2/26	0.263145	0.57752	0	0	2,0945243804956033	2,796297567388753	DPM1;PIGG
mRNA Modification (GO:0016556)	2/26	0.263145	0.57752	0	0	2,0945243804956033	2,796297567388753	METTL16;CBLL1
Microtubule Bundle Formation (GO:0001578)	2/26	0.263145	0.57752	0	0	2,0945243804956033	2,796297567388753	NUMA1;ZNF207
Mitochondrial Membrane Organization (GO:0007006)	2/26	0.263145	0.57752	0	0	2,0945243804956033	2,796297567388753	MTX3;SPG7
Positive Regulation Of Epithelial To Mesenchymal Transition (GO:0010718)	2/26	0.263145	0.57752	0	0	2,0945243804956033	2,796297567388753	PTK2;EZH2
Protein Quality Control For Misfolded Or Incompletely Synthesized Proteins (GO:0006515)	2/26	0.263145	0.57752	0	0	2,0945243804956033	2,796297567388753	YME1L1;AUP1
Regulation Of DNA Recombination (GO:0000018)	2/26	0.263145	0.57752	0	0	2,0945243804956033	2,796297567388753	SETD2;PPP4R2
Positive Regulation Of Cell Growth (GO:0030307)	4/68	0.263768	0.57752	0	0	1,5724397590361445	2,095570287023472	RIMS2;DDX3X;RUFY3;EXOSC9
Positive Regulation Of Intracellular Signal Transduction (GO:1902533)	13/277	0.266197	0.57752	0	0	1,2420977011494252	1,6439416338886024	CANT1;DDX3X;INSR;HGF;CFLAR;PHB2;PTK2;TNFRSF1A;TIAL1;TNIP2;RACK1;RIPK1;FGFR3
CRD-mediated mRNA Stabilization (GO:0070934)	1/8	0.268742	0.57752	0	0	3,587833219412167	4,714428633073231	YBX1
Regulation Of Establishment Of Endothelial Barrier (GO:1903140)	1/8	0.268742	0.57752	0	0	3,587833219412167	4,714428633073231	TNFRSF1A
Regulation Of Insulin-Like Growth Factor Receptor Signaling Pathway (GO:0043567)	1/8	0.268742	0.57752	0	0	3,587833219412167	4,714428633073231	PHIP
Regulation Of Macrophage Differentiation (GO:0045649)	1/8	0.268742	0.57752	0	0	3,587833219412167	4,714428633073231	RIPK1
Regulation Of Membrane Depolarization (GO:0003254)	1/8	0.268742	0.57752	0	0	3,587833219412167	4,714428633073231	PTPN3
Regulation Of miRNA Metabolic Process (GO:2000628)	1/8	0.268742	0.57752	0	0	3,587833219412167	4,714428633073231	DDX5
Regulation Of Monooxygenase Activity (GO:0032768)	1/8	0.268742	0.57752	0	0	3,587833219412167	4,714428633073231	HM13
Astral Microtubule Organization (GO:0030953)	1/8	0.268742	0.57752	0	0	3,587833219412167	4,714428633073231	NUMA1
Bone Morphogenesis (GO:0060349)	1/8	0.268742	0.57752	0	0	3,587833219412167	4,714428633073231	FGFR3
Regulation Of Platelet-Derived Growth Factor Receptor Signaling Pathway (GO:0010640)	1/8	0.268742	0.57752	0	0	3,587833219412167	4,714428633073231	CBLB
Regulation Of Protein Acetylation (GO:1901983)	1/8	0.268742	0.57752	0	0	3,587833219412167	4,714428633073231	DDX3X
Regulation Of Protein Localization To Chromatin (GO:1905634)	1/8	0.268742	0.57752	0	0	3,587833219412167	4,714428633073231	SETD2
Respiratory Chain Complex III Assembly (GO:0017062)	1/8	0.268742	0.57752	0	0	3,587833219412167	4,714428633073231	UQCC1
Response To Chemokine (GO:1990868)	1/8	0.268742	0.57752	0	0	3,587833219412167	4,714428633073231	WNK1
Copper Ion Transport (GO:0006825)	1/8	0.268742	0.57752	0	0	3,587833219412167	4,714428633073231	SLC11A2
Smooth Muscle Contraction (GO:0006939)	1/8	0.268742	0.57752	0	0	3,587833219412167	4,714428633073231	SMTN
sno(s)RNA 3'-End Processing (GO:0031126)	1/8	0.268742	0.57752	0	0	3,587833219412167	4,714428633073231	EXOSC10
Error-Prone Translesion Synthesis (GO:0042276)	1/8	0.268742	0.57752	0	0	3,587833219412167	4,714428633073231	POLE2
Erythrocyte Development (GO:0048821)	1/8	0.268742	0.57752	0	0	3,587833219412167	4,714428633073231	HEATR3
Establishment Of Endothelial Intestinal Barrier (GO:0090557)	1/8	0.268742	0.57752	0	0	3,587833219412167	4,714428633073231	RAB1A
Establishment Of Epithelial Cell Apical/Basal Polarity (GO:0045198)	1/8	0.268742	0.57752	0	0	3,587833219412167	4,714428633073231	MYO9A
Tetrapyrrole Metabolic Process (GO:0033013)	1/8	0.268742	0.57752	0	0	3,587833219412167	4,714428633073231	MTR
Histone mRNA Catabolic Process (GO:0071044)	1/8	0.268742	0.57752	0	0	3,587833219412167	4,714428633073231	EXOSC10
Iron Ion Transmembrane Transport (GO:0034755)	1/8	0.268742	0.57752	0	0	3,587833219412167	4,714428633073231	SLC11A2
Lymphocyte Proliferation (GO:0046651)	1/8	0.268742	0.57752	0	0	3,587833219412167	4,714428633073231	HELLS
Medium-Chain Fatty Acid Metabolic Process (GO:0051791)	1/8	0.268742	0.57752	0	0	3,587833219412167	4,714428633073231	CROT
Microtubule Anchoring At Centrosome (GO:0034454)	1/8	0.268742	0.57752	0	0	3,587833219412167	4,714428633073231	MBD1
Mitochondrial RNA Processing (GO:0000963)	1/8	0.268742	0.57752	0	0	3,587833219412167	4,714428633073231	TBRG4
Mitochondrial Respiratory Chain Complex III Assembly (GO:0034551)	1/8	0.268742	0.57752	0	0	3,587833219412167	4,714428633073231	UQCC1
Mitotic Nuclear Membrane Organization (GO:0101024)	1/8	0.268742	0.57752	0	0	3,587833219412167	4,714428633073231	UBE2I
Mitotic Nuclear Membrane Reassembly (GO:0007084)	1/8	0.268742	0.57752	0	0	3,587833219412167	4,714428633073231	UBE2I
Negative Regulation Of Cell Cycle Phase Transition (GO:1901988)	1/8	0.268742	0.57752	0	0	3,587833219412167	4,714428633073231	APC
Negative Regulation Of Cell Division (GO:0051782)	1/8	0.268742	0.57752	0	0	3,587833219412167	4,714428633073231	E2F7
Negative Regulation Of Lipid Metabolic Process (GO:0045833)	1/8	0.268742	0.57752	0	0	3,587833219412167	4,714428633073231	NCOR1
Negative Regulation Of Necroptotic Process (GO:0060546)	1/8	0.268742	0.57752	0	0	3,587833219412167	4,714428633073231	RIPK1
Negative Regulation Of Receptor Internalization (GO:0002091)	1/8	0.268742	0.57752	0	0	3,587833219412167	4,714428633073231	ATXN2
Negative Regulation Of Smooth Muscle Cell Migration (GO:0014912)	1/8	0.268742	0.57752	0	0	3,587833219412167	4,714428633073231	TPM1
Negative Regulation Of Sprouting Angiogenesis (GO:1903671)	1/8	0.268742	0.57752	0	0	3,587833219412167	4,714428633073231	SEMA6A
Peptidyl-Lysine Monomethylation (GO:0018026)	1/8	0.268742	0.57752	0	0	3,587833219412167	4,714428633073231	SETD4
Positive Regulation Of Heart Rate (GO:0010460)	1/8	0.268742	0.57752	0	0	3,587833219412167	4,714428633073231	TPM1
Positive Regulation Of Phospholipase Activity (GO:0010518)	1/8	0.268742	0.57752	0	0	3,587833219412167	4,714428633073231	FGFR3
Positive Regulation Of Post-Transcriptional Gene Silencing By RNA (GO:1900370)	1/8	0.268742	0.57752	0	0	3,587833219412167	4,714428633073231	TIAL1
Positive Regulation Of Protein Localization To Cell Surface (GO:2000010)	1/8	0.268742	0.57752	0	0	3,587833219412167	4,714428633073231	STX3
Positive Regulation Of Transcription Of Nucleolar Large rRNA By RNA Polymerase I (GO:1901838)	1/8	0.268742	0.57752	0	0	3,587833219412167	4,714428633073231	SMARCA4
Progesterone Receptor Signaling Pathway (GO:0050847)	1/8	0.268742	0.57752	0	0	3,587833219412167	4,714428633073231	UBE3A
Prostaglandin Biosynthetic Process (GO:0001516)	1/8	0.268742	0.57752	0	0	3,587833219412167	4,714428633073231	PTGES3
Protein Hexamerization (GO:0034214)	1/8	0.268742	0.57752	0	0	3,587833219412167	4,714428633073231	YME1L1
Regulation Of ER To Golgi Vesicle-Mediated Transport (GO:0060628)	1/8	0.268742	0.57752	0	0	3,587833219412167	4,714428633073231	TBC1D20
Regulation Of MHC Class II Biosynthetic Process (GO:0045346)	1/8	0.268742	0.57752	0	0	3,587833219412167	4,714428633073231	HDAC2
Regulation Of Rac Protein Signal Transduction (GO:0035020)	1/8	0.268742	0.57752	0	0	3,587833219412167	4,714428633073231	OGT
Regulation Of Alcohol Biosynthetic Process (GO:1902930)	1/8	0.268742	0.57752	0	0	3,587833219412167	4,714428633073231	MBTPS2
Regulation Of Attachment Of Spindle Microtubules To Kinetochore (GO:0051988)	1/8	0.268742	0.57752	0	0	3,587833219412167	4,714428633073231	RACGAP1
Regulation Of Behavior (GO:0050795)	1/8	0.268742	0.57752	0	0	3,587833219412167	4,714428633073231	EIF2AK4
Regulation Of Blood Circulation (GO:1903522)	1/8	0.268742	0.57752	0	0	3,587833219412167	4,714428633073231	TPM1
Cell-Matrix Adhesion (GO:0007160)	3/47	0.268888	0.57752	0	0	1,7145432692307692	2,2519836179771655	SGCE;PPFIA1;RAC1
Cellular Response To Light Stimulus (GO:0071482)	3/47	0.268888	0.57752	0	0	1,7145432692307692	2,2519836179771655	CUL4A;PCNA;EIF2AK4
Transport Across Blood-Brain Barrier (GO:0150104)	3/47	0.268888	0.57752	0	0	1,7145432692307692	2,2519836179771655	SLC6A6;SLC38A1;INSR
Positive Regulation Of Cell Adhesion (GO:0045785)	3/47	0.268888	0.57752	0	0	1,7145432692307692	2,2519836179771655	TPM1;RAC1;STX3
Positive Regulation Of Protein Polymerization (GO:0032273)	3/47	0.268888	0.57752	0	0	1,7145432692307692	2,2519836179771655	NUMA1;RAC1;BAIAP2
mRNA Splicing, Via Spliceosome (GO:0000398)	9/183	0.269707	0.57869	0	0	1,3033221194280908	1,7078961409410875	SRRM2;DDX5;LSM6;SCAF11;HNRNPH1;RSRP1;STRAP;SNRPA1;SRSF10
Intracellular Monoatomic Cation Homeostasis (GO:0030003)	5/91	0.270375	0.579532	0	0	1,4631782945736433	1,9137566947014875	SLC10A7;SLC11A2;LETMD1;F3;ISCU
RNA Stabilization (GO:0043489)	2/27	0.27755	0.5931	0	0	2,0105515587529976	2,5770355007793	FUS;YBX1
Renal System Development (GO:0072001)	2/27	0.27755	0.5931	0	0	2,0105515587529976	2,5770355007793	HELLS;IFT88
Negative Regulation Of mRNA Catabolic Process (GO:1902373)	2/27	0.27755	0.5931	0	0	2,0105515587529976	2,5770355007793	FUS;YBX1
Activation Of Protein Kinase Activity (GO:0032147)	3/48	0.279402	0.594647	0	0	1,6762820512820513	2,1374312542703864	TOM1L1;INSR;PHB2
Cell Morphogenesis Involved In Neuron Differentiation (GO:0048667)	3/48	0.279402	0.594647	0	0	1,6762820512820513	2,1374312542703864	PARD3;ANK3;BAIAP2
Hemopoiesis (GO:0030097)	3/48	0.279402	0.594647	0	0	1,6762820512820513	2,1374312542703864	ARIH2;PRRC2C;OGT
Negative Regulation Of Cellular Catabolic Process (GO:0031330)	3/48	0.279402	0.594647	0	0	1,6762820512820513	2,1374312542703864	HGF;TBC1D14;PTPN3
Intracellular Protein Transport (GO:0006886)	12/257	0.282981	0.600749	0	0	1,2347189490046633	1,5586806176898371	NUP214;RAB1A;POM121;RAB5C;POM121C;SYNRG;VPS26C;HEATR3;PHIP;STX3;PHB2;APPL1
Protein Localization To Plasma Membrane (GO:0072659)	5/93	0.285234	0.600749	0	0	1,4296497584541064	1,7934194109652029	SLMAP;BSG;ANK3;ZDHHC3;TNFRSF1A
Enzyme-Linked Receptor Protein Signaling Pathway (GO:0007167)	3/49	0.289954	0.600749	0	0	1,639684364548495	2,0299830176240774	INSR;ACVR1B;FGFR3
Positive Regulation Of Peptidyl-Tyrosine Phosphorylation (GO:0050731)	3/49	0.289954	0.600749	0	0	1,639684364548495	2,0299830176240774	HGF;FGFR3;TNFRSF1A
Lymphocyte Differentiation (GO:0030098)	2/28	0.291936	0.600749	0	0	1,933038184836746	2,3799952536144713	DCAF1;TCF3
Positive Regulation Of NIK/NF-kappaB Signaling (GO:1901224)	2/28	0.291936	0.600749	0	0	1,933038184836746	2,3799952536144713	DDX3X;PHB2
Regulation Of Dendrite Extension (GO:1903859)	1/9	0.29681	0.600749	0	0	3,139055023923445	3,812890608331816	RIMS2
Regulation Of Endoplasmic Reticulum Unfolded Protein Response (GO:1900101)	1/9	0.29681	0.600749	0	0	3,139055023923445	3,812890608331816	RACK1
Actin Crosslink Formation (GO:0051764)	1/9	0.29681	0.600749	0	0	3,139055023923445	3,812890608331816	BAIAP2
Regulation Of Macrophage Chemotaxis (GO:0010758)	1/9	0.29681	0.600749	0	0	3,139055023923445	3,812890608331816	PTK2
Aminoglycan Catabolic Process (GO:0006026)	1/9	0.29681	0.600749	0	0	3,139055023923445	3,812890608331816	SGSH
Regulation Of miRNA-mediated Gene Silencing (GO:0060964)	1/9	0.29681	0.600749	0	0	3,139055023923445	3,812890608331816	TIAL1
Regulation Of Phospholipid Metabolic Process (GO:1903725)	1/9	0.29681	0.600749	0	0	3,139055023923445	3,812890608331816	PHB2
Cellular Component Maintenance (GO:0043954)	1/9	0.29681	0.600749	0	0	3,139055023923445	3,812890608331816	INSR
Cellular Response To Estrogen Stimulus (GO:0071391)	1/9	0.29681	0.600749	0	0	3,139055023923445	3,812890608331816	NCOA4
Chemokine-Mediated Signaling Pathway (GO:0070098)	1/9	0.29681	0.600749	0	0	3,139055023923445	3,812890608331816	WNK1
Response To Progesterone (GO:0032570)	1/9	0.29681	0.600749	0	0	3,139055023923445	3,812890608331816	UBE3A
Endocardial Cushion Morphogenesis (GO:0003203)	1/9	0.29681	0.600749	0	0	3,139055023923445	3,812890608331816	APC
Sulfur Amino Acid Metabolic Process (GO:0000096)	1/9	0.29681	0.600749	0	0	3,139055023923445	3,812890608331816	MTR
Glutamine Metabolic Process (GO:0006541)	1/9	0.29681	0.600749	0	0	3,139055023923445	3,812890608331816	SLC38A1
Lipoprotein Localization (GO:0044872)	1/9	0.29681	0.600749	0	0	3,139055023923445	3,812890608331816	ZDHHC3
Mesenchyme Morphogenesis (GO:0072132)	1/9	0.29681	0.600749	0	0	3,139055023923445	3,812890608331816	APC
Microtubule Anchoring (GO:0034453)	1/9	0.29681	0.600749	0	0	3,139055023923445	3,812890608331816	MBD1
Negative Regulation Of Establishment Of Protein Localization (GO:1904950)	1/9	0.29681	0.600749	0	0	3,139055023923445	3,812890608331816	WWP2
Negative Regulation Of Gluconeogenesis (GO:0045721)	1/9	0.29681	0.600749	0	0	3,139055023923445	3,812890608331816	USP7
Negative Regulation Of Insulin Secretion (GO:0046676)	1/9	0.29681	0.600749	0	0	3,139055023923445	3,812890608331816	PSMD9
Negative Regulation Of Programmed Necrotic Cell Death (GO:0062099)	1/9	0.29681	0.600749	0	0	3,139055023923445	3,812890608331816	RIPK1
Negative Regulation Of Vascular Associated Smooth Muscle Cell Proliferation (GO:1904706)	1/9	0.29681	0.600749	0	0	3,139055023923445	3,812890608331816	TPM1
Neuromuscular Synaptic Transmission (GO:0007274)	1/9	0.29681	0.600749	0	0	3,139055023923445	3,812890608331816	KIF1B
Oligosaccharide-Lipid Intermediate Biosynthetic Process (GO:0006490)	1/9	0.29681	0.600749	0	0	3,139055023923445	3,812890608331816	DPM1
Positive Regulation Of BMP Signaling Pathway (GO:0030513)	1/9	0.29681	0.600749	0	0	3,139055023923445	3,812890608331816	NUMA1
Positive Regulation Of Rho Protein Signal Transduction (GO:0035025)	1/9	0.29681	0.600749	0	0	3,139055023923445	3,812890608331816	RAC1
Positive Regulation Of T Cell Mediated Cytotoxicity (GO:0001916)	1/9	0.29681	0.600749	0	0	3,139055023923445	3,812890608331816	PVR
Positive Regulation Of Dendrite Extension (GO:1903861)	1/9	0.29681	0.600749	0	0	3,139055023923445	3,812890608331816	RIMS2
Positive Regulation Of Glycogen Biosynthetic Process (GO:0045725)	1/9	0.29681	0.600749	0	0	3,139055023923445	3,812890608331816	INSR
Positive Regulation Of Glycolytic Process (GO:0045821)	1/9	0.29681	0.600749	0	0	3,139055023923445	3,812890608331816	INSR
Positive Regulation Of Heterochromatin Formation (GO:0031453)	1/9	0.29681	0.600749	0	0	3,139055023923445	3,812890608331816	PPHLN1
Positive Regulation Of Immunoglobulin Mediated Immune Response (GO:0002891)	1/9	0.29681	0.600749	0	0	3,139055023923445	3,812890608331816	PAXIP1
Positive Regulation Of Insulin Receptor Signaling Pathway (GO:0046628)	1/9	0.29681	0.600749	0	0	3,139055023923445	3,812890608331816	SNX5
Positive Regulation Of Long-Term Synaptic Potentiation (GO:1900273)	1/9	0.29681	0.600749	0	0	3,139055023923445	3,812890608331816	EIF2AK4
Positive Regulation Of Mitochondrial Membrane Permeability (GO:0035794)	1/9	0.29681	0.600749	0	0	3,139055023923445	3,812890608331816	SPG7
Positive Regulation Of Neutrophil Migration (GO:1902624)	1/9	0.29681	0.600749	0	0	3,139055023923445	3,812890608331816	RAC1
Positive Regulation Of Protein Acetylation (GO:1901985)	1/9	0.29681	0.600749	0	0	3,139055023923445	3,812890608331816	DDX3X
Positive Regulation Of Reproductive Process (GO:2000243)	1/9	0.29681	0.600749	0	0	3,139055023923445	3,812890608331816	CFAP69
Positive Regulation Of Sodium Ion Transmembrane Transporter Activity (GO:2000651)	1/9	0.29681	0.600749	0	0	3,139055023923445	3,812890608331816	ANK3
Positive Regulation Of Stem Cell Proliferation (GO:2000648)	1/9	0.29681	0.600749	0	0	3,139055023923445	3,812890608331816	PDCD2
Post-Transcriptional Gene Silencing (GO:0016441)	1/9	0.29681	0.600749	0	0	3,139055023923445	3,812890608331816	DICER1
Regulation Of Adaptive Immune Response (GO:0002819)	1/9	0.29681	0.600749	0	0	3,139055023923445	3,812890608331816	EIF2AK4
Regulation Of Amyloid-Beta Clearance (GO:1900221)	1/9	0.29681	0.600749	0	0	3,139055023923445	3,812890608331816	HDAC1
Regulation Of Catecholamine Secretion (GO:0050433)	1/9	0.29681	0.600749	0	0	3,139055023923445	3,812890608331816	DTNBP1
Regulation Of Cellular Ketone Metabolic Process (GO:0010565)	1/9	0.29681	0.600749	0	0	3,139055023923445	3,812890608331816	NCOR2
Regulation Of Inflammatory Response (GO:0050727)	5/95	0.300241	0.605957	0	0	1,3976113794954375	1,6815627441922436	SETD4;RIPK1;LETMD1;IL17RA;TNFRSF1A
Ribosomal Large Subunit Biogenesis (GO:0042273)	3/50	0.300534	0.605957	0	0	1,6046440261865793	1,9290942846766712	NVL;WDR74;HEATR3
mRNA Transport (GO:0051028)	3/50	0.300534	0.605957	0	0	1,6046440261865793	1,9290942846766712	NUP214;MCM3AP;SMG7
Positive Regulation Of Protein Transport (GO:0051222)	3/50	0.300534	0.605957	0	0	1,6046440261865793	1,9290942846766712	RUFY3;MBD1;RACK1
Regulation Of Intracellular Protein Transport (GO:0033157)	2/29	0.306285	0.606449	0	0	1,8612665423216983	2,2023258988279575	MBD1;RUFY3
Epithelial To Mesenchymal Transition (GO:0001837)	2/29	0.306285	0.606449	0	0	1,8612665423216983	2,2023258988279575	DDX5;HGF
Memory (GO:0007613)	2/29	0.306285	0.606449	0	0	1,8612665423216983	2,2023258988279575	INSR;EIF2AK4
Modulation By Host Of Symbiont Process (GO:0051851)	2/29	0.306285	0.606449	0	0	1,8612665423216983	2,2023258988279575	HDAC1;SMARCA4
Negative Regulation Of Organelle Assembly (GO:1902116)	2/29	0.306285	0.606449	0	0	1,8612665423216983	2,2023258988279575	MPHOSPH9;CCP110
Positive Regulation Of RNA Metabolic Process (GO:0051254)	2/29	0.306285	0.606449	0	0	1,8612665423216983	2,2023258988279575	WDR75;WDR43
Regulation Of Cell-Substrate Adhesion (GO:0010810)	2/29	0.306285	0.606449	0	0	1,8612665423216983	2,2023258988279575	RAC1;PTK2
Regulation Of Cytoskeleton Organization (GO:0051493)	4/73	0.306966	0.606449	0	0	1,4577964030033177	1,7216835982771581	PATJ;RAC1;BAIAP2;PTK2
Mitochondrial Respiratory Chain Complex Assembly (GO:0033108)	4/73	0.306966	0.606449	0	0	1,4577964030033177	1,7216835982771581	COA1;NDUFAF6;UQCC1;NDUFAF5
Positive Regulation Of Cell Differentiation (GO:0045597)	7/143	0.309388	0.606449	0	0	1,2953847801256424	1,519693316211638	SLC6A6;HGF;SUCO;TCF3;PTK2;SMARCA4;EZH2
Regulation Of Apoptotic Process (GO:0042981)	20/459	0.309398	0.606449	0	0	1,1493426048035806	1,3483257861396216	ANKLE2;HDAC2;DDX3X;TRRAP;API5;HDAC1;HGF;CFLAR;PHB2;PTK2;SON;APC;TCTN3;RACK1;EP400;YME1L1;PHIP;PDCD2;RIPK1;CCNL2
Regulation Of Cysteine-Type Endopeptidase Activity Involved In Apoptotic Process (GO:0043281)	3/51	0.311133	0.606449	0	0	1,5710637019230769	1,8342712080706156	DDX3X;DNAJB6;HGF
G1/S Transition Of Mitotic Cell Cycle (GO:0000082)	3/51	0.311133	0.606449	0	0	1,5710637019230769	1,8342712080706156	CUL4A;USP37;CUL5
Positive Regulation Of Organelle Assembly (GO:1902117)	3/51	0.311133	0.606449	0	0	1,5710637019230769	1,8342712080706156	IFT88;NUMA1;CCP110
rRNA Processing (GO:0006364)	5/97	0.315371	0.606449	0	0	1,3669659735349717	1,5774883196979297	LSM6;EXOSC10;NVL;EXOSC9;WDR74
Negative Regulation Of Growth (GO:0045926)	4/74	0.315704	0.606449	0	0	1,4368330464716006	1,6565954961082914	DDX3X;RACK1;FGFR3;SMARCA4
Regulation Of Interleukin-8 Production (GO:0032677)	2/30	0.320577	0.606449	0	0	1,7946214457005825	2,0416218872657335	RAB1A;RIPK1
Epidermal Growth Factor Receptor Signaling Pathway (GO:0007173)	2/30	0.320577	0.606449	0	0	1,7946214457005825	2,0416218872657335	KIF16B;PTK2
Establishment Of Protein Localization To Plasma Membrane (GO:0061951)	2/30	0.320577	0.606449	0	0	1,7946214457005825	2,0416218872657335	ANK3;BLZF1
Myelination (GO:0042552)	2/30	0.320577	0.606449	0	0	1,7946214457005825	2,0416218872657335	ARHGEF10;PARD3
Protein Lipidation (GO:0006497)	3/52	0.321743	0.606449	0	0	1,5388540031397173	1,7450651157472186	DPM1;PIGG;ZDHHC3
Regulation Of Cell Growth (GO:0001558)	7/145	0.321764	0.606449	0	0	1,2763648515548052	1,4473191296378232	ARHGEF11;DDX3X;EXOSC9;RACK1;LTBP4;CHPT1;SMARCA4
Positive Regulation Of Macromolecule Metabolic Process (GO:0010604)	8/169	0.32247	0.606449	0	0	1,2505780477852835	1,41533716240522	DDX3X;HDAC1;EPHX2;MBIP;DTNBP1;RIPK1;ANK3;CD46
Regulation Of Cholesterol Biosynthetic Process (GO:0045540)	1/10	0.323804	0.606449	0	0	2,7900053163211056	3,146056908686965	MBTPS2
Regulation Of Fatty Acid Beta-Oxidation (GO:0031998)	1/10	0.323804	0.606449	0	0	2,7900053163211056	3,146056908686965	LONP2
Regulation Of Heterotypic Cell-Cell Adhesion (GO:0034114)	1/10	0.323804	0.606449	0	0	2,7900053163211056	3,146056908686965	WNK1
SRP-dependent Cotranslational Protein Targeting To Membrane (GO:0006614)	1/10	0.323804	0.606449	0	0	2,7900053163211056	3,146056908686965	SRP54
Regulation Of Isotype Switching (GO:0045191)	1/10	0.323804	0.606449	0	0	2,7900053163211056	3,146056908686965	PAXIP1
Regulation Of Lamellipodium Organization (GO:1902743)	1/10	0.323804	0.606449	0	0	2,7900053163211056	3,146056908686965	RAC1
Regulation Of Lipid Catabolic Process (GO:0050994)	1/10	0.323804	0.606449	0	0	2,7900053163211056	3,146056908686965	LONP2
Regulation Of Macrophage Activation (GO:0043030)	1/10	0.323804	0.606449	0	0	2,7900053163211056	3,146056908686965	TNIP2
Regulation Of Mononuclear Cell Migration (GO:0071675)	1/10	0.323804	0.606449	0	0	2,7900053163211056	3,146056908686965	PTK2
Regulation Of Muscle Contraction (GO:0006937)	1/10	0.323804	0.606449	0	0	2,7900053163211056	3,146056908686965	TPM1
Apoptotic Nuclear Changes (GO:0030262)	1/10	0.323804	0.606449	0	0	2,7900053163211056	3,146056908686965	DICER1
Regulation Of Myotube Differentiation (GO:0010830)	1/10	0.323804	0.606449	0	0	2,7900053163211056	3,146056908686965	HDAC1
Regulation Of Neuron Projection Arborization (GO:0150011)	1/10	0.323804	0.606449	0	0	2,7900053163211056	3,146056908686965	MYO9A
Regulation Of Nucleocytoplasmic Transport (GO:0046822)	1/10	0.323804	0.606449	0	0	2,7900053163211056	3,146056908686965	NUP214
Cardiac Muscle Contraction (GO:0060048)	1/10	0.323804	0.606449	0	0	2,7900053163211056	3,146056908686965	TPM1
Regulation Of Receptor Recycling (GO:0001919)	1/10	0.323804	0.606449	0	0	2,7900053163211056	3,146056908686965	KIF16B
Regulation Of Regulatory T Cell Differentiation (GO:0045589)	1/10	0.323804	0.606449	0	0	2,7900053163211056	3,146056908686965	CD46
Cellular Response To Chemokine (GO:1990869)	1/10	0.323804	0.606449	0	0	2,7900053163211056	3,146056908686965	WNK1
Regulation Of Transcription Of Nucleolar Large rRNA By RNA Polymerase I (GO:1901836)	1/10	0.323804	0.606449	0	0	2,7900053163211056	3,146056908686965	SMARCA4
Regulation Of Transmembrane Transport (GO:0034762)	1/10	0.323804	0.606449	0	0	2,7900053163211056	3,146056908686965	WWP2
Regulation Of Vascular Endothelial Growth Factor Signaling Pathway (GO:1900746)	1/10	0.323804	0.606449	0	0	2,7900053163211056	3,146056908686965	SEMA6A
Respiratory Electron Transport Chain (GO:0022904)	1/10	0.323804	0.606449	0	0	2,7900053163211056	3,146056908686965	SDHA
Response To Axon Injury (GO:0048678)	1/10	0.323804	0.606449	0	0	2,7900053163211056	3,146056908686965	MTR
Dosage Compensation By Inactivation Of X Chromosome (GO:0009048)	1/10	0.323804	0.606449	0	0	2,7900053163211056	3,146056908686965	SMCHD1
Establishment Of Spindle Localization (GO:0051293)	1/10	0.323804	0.606449	0	0	2,7900053163211056	3,146056908686965	MAP4
Synaptic Vesicle Membrane Organization (GO:0048499)	1/10	0.323804	0.606449	0	0	2,7900053163211056	3,146056908686965	STX3
Tetrahydrofolate Metabolic Process (GO:0046653)	1/10	0.323804	0.606449	0	0	2,7900053163211056	3,146056908686965	MTR
Glycosaminoglycan Catabolic Process (GO:0006027)	1/10	0.323804	0.606449	0	0	2,7900053163211056	3,146056908686965	SGSH
Histone H3-K14 Acetylation (GO:0044154)	1/10	0.323804	0.606449	0	0	2,7900053163211056	3,146056908686965	MBIP
Limb Morphogenesis (GO:0035108)	1/10	0.323804	0.606449	0	0	2,7900053163211056	3,146056908686965	ZNF141
Microtubule Anchoring At Microtubule Organizing Center (GO:0072393)	1/10	0.323804	0.606449	0	0	2,7900053163211056	3,146056908686965	MBD1
Mitotic DNA Replication (GO:1902969)	1/10	0.323804	0.606449	0	0	2,7900053163211056	3,146056908686965	MCM3
Negative Regulation Of Epidermal Growth Factor-Activated Receptor Activity (GO:0007175)	1/10	0.323804	0.606449	0	0	2,7900053163211056	3,146056908686965	CBLB
Negative Regulation Of Small GTPase Mediated Signal Transduction (GO:0051058)	1/10	0.323804	0.606449	0	0	2,7900053163211056	3,146056908686965	STAMBP
Negative Regulation Of Substrate Adhesion-Dependent Cell Spreading (GO:1900025)	1/10	0.323804	0.606449	0	0	2,7900053163211056	3,146056908686965	KANK1
Neuron Projection Organization (GO:0106027)	1/10	0.323804	0.606449	0	0	2,7900053163211056	3,146056908686965	INSR
Nuclear Pore Complex Assembly (GO:0051292)	1/10	0.323804	0.606449	0	0	2,7900053163211056	3,146056908686965	NUP205
Phosphatidylcholine Biosynthetic Process (GO:0006656)	1/10	0.323804	0.606449	0	0	2,7900053163211056	3,146056908686965	CHPT1
Plasma Membrane Tubulation (GO:0097320)	1/10	0.323804	0.606449	0	0	2,7900053163211056	3,146056908686965	FNBP1L
Positive Regulation Of CREB Transcription Factor Activity (GO:0032793)	1/10	0.323804	0.606449	0	0	2,7900053163211056	3,146056908686965	CRTC2
Positive Regulation Of DNA-templated DNA Replication (GO:2000105)	1/10	0.323804	0.606449	0	0	2,7900053163211056	3,146056908686965	E2F7
Positive Regulation Of NLRP3 Inflammasome Complex Assembly (GO:1900227)	1/10	0.323804	0.606449	0	0	2,7900053163211056	3,146056908686965	DDX3X
Positive Regulation Of T Cell Migration (GO:2000406)	1/10	0.323804	0.606449	0	0	2,7900053163211056	3,146056908686965	WNK1
Positive Regulation Of Cellular Response To Insulin Stimulus (GO:1900078)	1/10	0.323804	0.606449	0	0	2,7900053163211056	3,146056908686965	SNX5
Positive Regulation Of Cytoplasmic Translation (GO:2000767)	1/10	0.323804	0.606449	0	0	2,7900053163211056	3,146056908686965	YBX1
Positive Regulation Of Double-Strand Break Repair Via Nonhomologous End Joining (GO:2001034)	1/10	0.323804	0.606449	0	0	2,7900053163211056	3,146056908686965	SMCHD1
Positive Regulation Of Focal Adhesion Assembly (GO:0051894)	1/10	0.323804	0.606449	0	0	2,7900053163211056	3,146056908686965	RAC1
Positive Regulation Of Glycogen Metabolic Process (GO:0070875)	1/10	0.323804	0.606449	0	0	2,7900053163211056	3,146056908686965	INSR
Positive Regulation Of Histone H3-K4 Methylation (GO:0051571)	1/10	0.323804	0.606449	0	0	2,7900053163211056	3,146056908686965	OGT
Positive Regulation Of Interleukin-10 Production (GO:0032733)	1/10	0.323804	0.606449	0	0	2,7900053163211056	3,146056908686965	CD46
Positive Regulation Of Isotype Switching (GO:0045830)	1/10	0.323804	0.606449	0	0	2,7900053163211056	3,146056908686965	PAXIP1
Positive Regulation Of Lymphocyte Activation (GO:0051251)	1/10	0.323804	0.606449	0	0	2,7900053163211056	3,146056908686965	TNIP2
Positive Regulation Of Neuron Migration (GO:2001224)	1/10	0.323804	0.606449	0	0	2,7900053163211056	3,146056908686965	SEMA6A
Positive Regulation Of Protein-Containing Complex Disassembly (GO:0043243)	1/10	0.323804	0.606449	0	0	2,7900053163211056	3,146056908686965	INSR
Positive Regulation Of Receptor Internalization (GO:0002092)	1/10	0.323804	0.606449	0	0	2,7900053163211056	3,146056908686965	INSR
Proteoglycan Metabolic Process (GO:0006029)	1/10	0.323804	0.606449	0	0	2,7900053163211056	3,146056908686965	CANT1
Regulation Of RNA Export From Nucleus (GO:0046831)	1/10	0.323804	0.606449	0	0	2,7900053163211056	3,146056908686965	SETD2
Endocytosis (GO:0006897)	6/122	0.326504	0.610963	0	0	1,301118811054521	1,456359223292985	CSNK1G3;RAB1A;RALBP1;INSR;SNX5;REPS1
Protein Modification By Small Protein Conjugation (GO:0032446)	12/267	0.328006	0.612596	0	0	1,18514236161295	1,3211076796673313	CUL4A;USP7;UBE2I;SENP5;CUL5;DCUN1D4;ARIH2;RACK1;WWP2;FBXO7;CBLL1;CHFR
Protein Localization To Cell Periphery (GO:1990778)	5/99	0.330595	0.612596	0	0	1,3376246274026107	1,4805659391802641	SLMAP;BSG;ANK3;ZDHHC3;TNFRSF1A
Regulation Of Transcription Initiation By RNA Polymerase II (GO:0060260)	3/53	0.332355	0.612596	0	0	1,5079326923076923	1,6610676242164477	PAXIP1;MED8;PWWP2A
Cellular Response To Reactive Oxygen Species (GO:0034614)	3/53	0.332355	0.612596	0	0	1,5079326923076923	1,6610676242164477	TPM1;RIPK1;AGAP3
Endocytic Recycling (GO:0032456)	3/53	0.332355	0.612596	0	0	1,5079326923076923	1,6610676242164477	VPS26C;VPS13B;RAB11FIP4
Positive Regulation Of Growth (GO:0045927)	3/53	0.332355	0.612596	0	0	1,5079326923076923	1,6610676242164477	DDX3X;EXOSC9;INSR
Protein Autoubiquitination (GO:0051865)	3/53	0.332355	0.612596	0	0	1,5079326923076923	1,6610676242164477	RNF146;UBE3A;WWP2
COPII-coated Vesicle Budding (GO:0090114)	2/31	0.334796	0.612596	0	0	1,7325725626395436	1,895841346512834	RAB1A;TBC1D20
Anterograde Axonal Transport (GO:0008089)	2/31	0.334796	0.612596	0	0	1,7325725626395436	1,895841346512834	DTNBP1;KIF1B
Histone Deubiquitination (GO:0016578)	2/31	0.334796	0.612596	0	0	1,7325725626395436	1,895841346512834	TRRAP;UIMC1
Plasma Membrane Bounded Cell Projection Morphogenesis (GO:0120039)	2/31	0.334796	0.612596	0	0	1,7325725626395436	1,895841346512834	DTNBP1;DICER1
Positive Regulation Of Telomerase Activity (GO:0051973)	2/31	0.334796	0.612596	0	0	1,7325725626395436	1,895841346512834	NVL;PTGES3
Protein Targeting To Vacuole (GO:0006623)	2/31	0.334796	0.612596	0	0	1,7325725626395436	1,895841346512834	NCOA4;VPS13D
Intrinsic Apoptotic Signaling Pathway (GO:0097193)	4/77	0.342025	0.612596	0	0	1,3773890080871432	1,4777631997983633	CUL4A;DDX5;DDX3X;CUL5
Regulation Of Anatomical Structure Morphogenesis (GO:0022603)	4/77	0.342025	0.612596	0	0	1,3773890080871432	1,4777631997983633	INF2;RUFY3;PHIP;LARP4
Positive Regulation Of Kinase Activity (GO:0033674)	3/54	0.342961	0.612596	0	0	1,4782239819004526	1,5819063605399641	INSR;FGFR3;PTK2
T Cell Activation (GO:0042110)	2/32	0.348926	0.612596	0	0	1,674660271782574	1,763241488059867	NCOR2;EIF2AK4
Regulation Of Interleukin-6 Production (GO:0032675)	2/32	0.348926	0.612596	0	0	1,674660271782574	1,763241488059867	SETD4;IL17RA
Sister Chromatid Segregation (GO:0000819)	2/32	0.348926	0.612596	0	0	1,674660271782574	1,763241488059867	ZNF207;NDC80
mRNA Stabilization (GO:0048255)	2/32	0.348926	0.612596	0	0	1,674660271782574	1,763241488059867	FUS;YBX1
Mesenchymal Cell Differentiation (GO:0048762)	2/32	0.348926	0.612596	0	0	1,674660271782574	1,763241488059867	DDX5;HGF
Monoubiquitinated Protein Deubiquitination (GO:0035520)	2/32	0.348926	0.612596	0	0	1,674660271782574	1,763241488059867	USP7;TRRAP
Myeloid Cell Differentiation (GO:0030099)	2/32	0.348926	0.612596	0	0	1,674660271782574	1,763241488059867	RACGAP1;CFLAR
Positive Regulation Of T Cell Differentiation (GO:0045582)	2/32	0.348926	0.612596	0	0	1,674660271782574	1,763241488059867	CD46;SMARCA4
Positive Regulation Of Endocytosis (GO:0045807)	2/32	0.348926	0.612596	0	0	1,674660271782574	1,763241488059867	F3;CBLL1
Positive Regulation Of Transport (GO:0051050)	2/32	0.348926	0.612596	0	0	1,674660271782574	1,763241488059867	NUMA1;CBLL1
NAD Metabolic Process (GO:0019674)	1/11	0.349764	0.612596	0	0	2,5107655502392343	2,6375517742796055	NAMPT
RNA Splicing, Via Endonucleolytic Cleavage And Ligation (GO:0000394)	1/11	0.349764	0.612596	0	0	2,5107655502392343	2,6375517742796055	TSEN2
Regulation Of Immunoglobulin Production (GO:0002637)	1/11	0.349764	0.612596	0	0	2,5107655502392343	2,6375517742796055	PHB2
Action Potential (GO:0001508)	1/11	0.349764	0.612596	0	0	2,5107655502392343	2,6375517742796055	ANK3
Activation Of Protein Kinase B Activity (GO:0032148)	1/11	0.349764	0.612596	0	0	2,5107655502392343	2,6375517742796055	INSR
Regulation Of mRNA 3'-End Processing (GO:0031440)	1/11	0.349764	0.612596	0	0	2,5107655502392343	2,6375517742796055	PAPOLA
Anterograde Synaptic Vesicle Transport (GO:0048490)	1/11	0.349764	0.612596	0	0	2,5107655502392343	2,6375517742796055	DTNBP1
Antimicrobial Humoral Response (GO:0019730)	1/11	0.349764	0.612596	0	0	2,5107655502392343	2,6375517742796055	F3
Regulation Of Neutrophil Chemotaxis (GO:0090022)	1/11	0.349764	0.612596	0	0	2,5107655502392343	2,6375517742796055	RAC1
Regulation Of Phosphate Metabolic Process (GO:0019220)	1/11	0.349764	0.612596	0	0	2,5107655502392343	2,6375517742796055	SMG7
Regulation Of Potassium Ion Transport (GO:0043266)	1/11	0.349764	0.612596	0	0	2,5107655502392343	2,6375517742796055	ANK3
Calcium-Ion Regulated Exocytosis (GO:0017156)	1/11	0.349764	0.612596	0	0	2,5107655502392343	2,6375517742796055	RIMS2
Regulation Of Response To Endoplasmic Reticulum Stress (GO:1905897)	1/11	0.349764	0.612596	0	0	2,5107655502392343	2,6375517742796055	MBTPS2
Cellular Response To Arsenic-Containing Substance (GO:0071243)	1/11	0.349764	0.612596	0	0	2,5107655502392343	2,6375517742796055	DDX3X
Regulation Of Steroid Metabolic Process (GO:0019218)	1/11	0.349764	0.612596	0	0	2,5107655502392343	2,6375517742796055	EPHX2
Cellular Response To Leucine Starvation (GO:1990253)	1/11	0.349764	0.612596	0	0	2,5107655502392343	2,6375517742796055	EIF2AK4
Response To Ketone (GO:1901654)	1/11	0.349764	0.612596	0	0	2,5107655502392343	2,6375517742796055	UBE3A
Ribonucleoside Bisphosphate Metabolic Process (GO:0033875)	1/11	0.349764	0.612596	0	0	2,5107655502392343	2,6375517742796055	CROT
Dolichol Metabolic Process (GO:0019348)	1/11	0.349764	0.612596	0	0	2,5107655502392343	2,6375517742796055	DPM1
Dolichol-Linked Oligosaccharide Biosynthetic Process (GO:0006488)	1/11	0.349764	0.612596	0	0	2,5107655502392343	2,6375517742796055	DPM1
Endocardial Cushion Development (GO:0003197)	1/11	0.349764	0.612596	0	0	2,5107655502392343	2,6375517742796055	APC
Skeletal Muscle Organ Development (GO:0060538)	1/11	0.349764	0.612596	0	0	2,5107655502392343	2,6375517742796055	CFLAR
Epiboly Involved In Wound Healing (GO:0090505)	1/11	0.349764	0.612596	0	0	2,5107655502392343	2,6375517742796055	TMEFF2
Spliceosomal tri-snRNP Complex Assembly (GO:0000244)	1/11	0.349764	0.612596	0	0	2,5107655502392343	2,6375517742796055	SRSF10
Exonucleolytic Catabolism Of Deadenylated mRNA (GO:0043928)	1/11	0.349764	0.612596	0	0	2,5107655502392343	2,6375517742796055	EXOSC9
Synaptic Vesicle Transport Along Microtubule (GO:0099517)	1/11	0.349764	0.612596	0	0	2,5107655502392343	2,6375517742796055	DTNBP1
tRNA Splicing, Via Endonucleolytic Cleavage And Ligation (GO:0006388)	1/11	0.349764	0.612596	0	0	2,5107655502392343	2,6375517742796055	TSEN2
Growth Hormone Receptor Signaling Pathway (GO:0060396)	1/11	0.349764	0.612596	0	0	2,5107655502392343	2,6375517742796055	PTK2
Heterophilic Cell-Cell Adhesion Via Plasma Membrane Cell Adhesion Molecules (GO:0007157)	1/11	0.349764	0.612596	0	0	2,5107655502392343	2,6375517742796055	PVR
Long-Term Memory (GO:0007616)	1/11	0.349764	0.612596	0	0	2,5107655502392343	2,6375517742796055	EIF2AK4
Melanosome Transport (GO:0032402)	1/11	0.349764	0.612596	0	0	2,5107655502392343	2,6375517742796055	MLPH
Mitochondrial Transcription (GO:0006390)	1/11	0.349764	0.612596	0	0	2,5107655502392343	2,6375517742796055	MTERF4
ncRNA Metabolic Process (GO:0034660)	1/11	0.349764	0.612596	0	0	2,5107655502392343	2,6375517742796055	DICER1
Negative Regulation Of Biomineral Tissue Development (GO:0070168)	1/11	0.349764	0.612596	0	0	2,5107655502392343	2,6375517742796055	BCOR
Negative Regulation Of Striated Muscle Cell Differentiation (GO:0051154)	1/11	0.349764	0.612596	0	0	2,5107655502392343	2,6375517742796055	HDAC1
Negative Regulation Of Tumor Necrosis Factor Production (GO:0032720)	1/11	0.349764	0.612596	0	0	2,5107655502392343	2,6375517742796055	DICER1
Negative Regulation Of Tumor Necrosis Factor Superfamily Cytokine Production (GO:1903556)	1/11	0.349764	0.612596	0	0	2,5107655502392343	2,6375517742796055	DICER1
Oxoacid Metabolic Process (GO:0043436)	1/11	0.349764	0.612596	0	0	2,5107655502392343	2,6375517742796055	PPA2
Pigment Granule Transport (GO:0051904)	1/11	0.349764	0.612596	0	0	2,5107655502392343	2,6375517742796055	MLPH
Positive Regulation Of DNA Damage Response, Signal Transduction By P53 Class Mediator (GO:0043517)	1/11	0.349764	0.612596	0	0	2,5107655502392343	2,6375517742796055	DDX5
Positive Regulation Of Leukocyte Mediated Cytotoxicity (GO:0001912)	1/11	0.349764	0.612596	0	0	2,5107655502392343	2,6375517742796055	PVR
Positive Regulation Of Metaphase/Anaphase Transition Of Cell Cycle (GO:1902101)	1/11	0.349764	0.612596	0	0	2,5107655502392343	2,6375517742796055	ANAPC5
Positive Regulation Of Mitotic Cell Cycle Spindle Assembly Checkpoint (GO:0090267)	1/11	0.349764	0.612596	0	0	2,5107655502392343	2,6375517742796055	NDC80
Positive Regulation Of Mitotic Metaphase/Anaphase Transition (GO:0045842)	1/11	0.349764	0.612596	0	0	2,5107655502392343	2,6375517742796055	ANAPC5
Positive Regulation Of Peptidyl-Lysine Acetylation (GO:2000758)	1/11	0.349764	0.612596	0	0	2,5107655502392343	2,6375517742796055	DEK
Positive Regulation Of Spindle Checkpoint (GO:0090232)	1/11	0.349764	0.612596	0	0	2,5107655502392343	2,6375517742796055	NDC80
Pulmonary Valve Development (GO:0003177)	1/11	0.349764	0.612596	0	0	2,5107655502392343	2,6375517742796055	TNFRSF1A
Purine Nucleoside Bisphosphate Metabolic Process (GO:0034032)	1/11	0.349764	0.612596	0	0	2,5107655502392343	2,6375517742796055	CROT
Receptor Catabolic Process (GO:0032801)	1/11	0.349764	0.612596	0	0	2,5107655502392343	2,6375517742796055	KIF16B
Regulation Of DNA Methylation-Dependent Heterochromatin Formation (GO:0090308)	1/11	0.349764	0.612596	0	0	2,5107655502392343	2,6375517742796055	PPHLN1
Regulation Of Actomyosin Structure Organization (GO:0110020)	1/11	0.349764	0.612596	0	0	2,5107655502392343	2,6375517742796055	RAC1
Protein Modification By Small Protein Removal (GO:0070646)	4/78	0.350817	0.61393	0	0	1,358645392380332	1,4231678799882006	USP7;USP37;SENP5;STAMBP
Regulation Of Translational Initiation (GO:0006446)	3/55	0.353553	0.618204	0	0	1,4496579142011834	1,507241208148939	DDX3X;EIF3E;EIF2AK4
Protein Localization To Organelle (GO:0033365)	5/103	0.361224	0.620842	0	0	1,2825347530316475	1,305951632535945	TIA1;OBSCN;DDX3X;AUP1;YBX1
Axonal Transport (GO:0098930)	2/33	0.362954	0.620842	0	0	1,6204842577550862	1,6423271179423498	DTNBP1;KIF1B
Regulation Of Protein Modification Process (GO:0031399)	2/33	0.362954	0.620842	0	0	1,6204842577550862	1,6423271179423498	PHIP;PTK2
Erythrocyte Differentiation (GO:0030218)	2/33	0.362954	0.620842	0	0	1,6204842577550862	1,6423271179423498	RACGAP1;CFLAR
Kidney Development (GO:0001822)	2/33	0.362954	0.620842	0	0	1,6204842577550862	1,6423271179423498	HELLS;IFT88
Regulation Of Cellular Component Size (GO:0032535)	2/33	0.362954	0.620842	0	0	1,6204842577550862	1,6423271179423498	HP1BP3;RAC1
Response To Ionizing Radiation (GO:0010212)	3/56	0.364124	0.620842	0	0	1,4221698113207548	1,4367610041021135	PAXIP1;INTS3;UIMC1
Regulation Of Wnt Signaling Pathway (GO:0030111)	3/56	0.364124	0.620842	0	0	1,4221698113207548	1,4367610041021135	KANK1;RACK1;SMARCA4
Regulation Of Organelle Organization (GO:0033043)	4/80	0.368403	0.620842	0	0	1,3226379201014584	1,3207563498979171	INO80E;RHOT1;AKAP9;PTK2
rRNA Metabolic Process (GO:0016072)	4/80	0.368403	0.620842	0	0	1,3226379201014584	1,3207563498979171	EXOSC10;NVL;EXOSC9;WDR74
Regulation Of Chromosome Separation (GO:1905818)	1/12	0.374729	0.620842	0	0	2,2822966507177034	2,240191069307964	NUMA1
DNA Catabolic Process (GO:0006308)	1/12	0.374729	0.620842	0	0	2,2822966507177034	2,240191069307964	DICER1
DNA Strand Elongation (GO:0022616)	1/12	0.374729	0.620842	0	0	2,2822966507177034	2,240191069307964	MCM3
Regulation Of Dephosphorylation (GO:0035303)	1/12	0.374729	0.620842	0	0	2,2822966507177034	2,240191069307964	SMG7
Regulation Of Dosage Compensation By Inactivation Of X Chromosome (GO:1900095)	1/12	0.374729	0.620842	0	0	2,2822966507177034	2,240191069307964	OGT
Regulation Of Exit From Mitosis (GO:0007096)	1/12	0.374729	0.620842	0	0	2,2822966507177034	2,240191069307964	PHB2
Regulation Of Fatty Acid Oxidation (GO:0046320)	1/12	0.374729	0.620842	0	0	2,2822966507177034	2,240191069307964	LONP2
Regulation Of Histone H3-K4 Methylation (GO:0051569)	1/12	0.374729	0.620842	0	0	2,2822966507177034	2,240191069307964	OGT
Regulation Of Interleukin-10 Production (GO:0032653)	1/12	0.374729	0.620842	0	0	2,2822966507177034	2,240191069307964	CD46
Regulation Of Membrane Protein Ectodomain Proteolysis (GO:0051043)	1/12	0.374729	0.620842	0	0	2,2822966507177034	2,240191069307964	PTPN3
Attachment Of Mitotic Spindle Microtubules To Kinetochore (GO:0051315)	1/12	0.374729	0.620842	0	0	2,2822966507177034	2,240191069307964	NDC80
Regulation Of Nuclear-Transcribed mRNA poly(A) Tail Shortening (GO:0060211)	1/12	0.374729	0.620842	0	0	2,2822966507177034	2,240191069307964	TNRC6A
Carbohydrate Derivative Transport (GO:1901264)	1/12	0.374729	0.620842	0	0	2,2822966507177034	2,240191069307964	SLC10A7
Cardiac Muscle Tissue Morphogenesis (GO:0055008)	1/12	0.374729	0.620842	0	0	2,2822966507177034	2,240191069307964	TPM1
Regulation Of Stem Cell Proliferation (GO:0072091)	1/12	0.374729	0.620842	0	0	2,2822966507177034	2,240191069307964	AGO3
Regulation Of Toll-Like Receptor 4 Signaling Pathway (GO:0034143)	1/12	0.374729	0.620842	0	0	2,2822966507177034	2,240191069307964	APPL1
Respiratory System Development (GO:0060541)	1/12	0.374729	0.620842	0	0	2,2822966507177034	2,240191069307964	SMCHD1
Development Of Primary Male Sexual Characteristics (GO:0046546)	1/12	0.374729	0.620842	0	0	2,2822966507177034	2,240191069307964	NCOA4
Digestive Tract Development (GO:0048565)	1/12	0.374729	0.620842	0	0	2,2822966507177034	2,240191069307964	COBL
Endoderm Formation (GO:0001706)	1/12	0.374729	0.620842	0	0	2,2822966507177034	2,240191069307964	SETD2
Endodermal Cell Differentiation (GO:0035987)	1/12	0.374729	0.620842	0	0	2,2822966507177034	2,240191069307964	SETD2
Establishment Of Chromosome Localization (GO:0051303)	1/12	0.374729	0.620842	0	0	2,2822966507177034	2,240191069307964	NDC80
Establishment Of Melanosome Localization (GO:0032401)	1/12	0.374729	0.620842	0	0	2,2822966507177034	2,240191069307964	MLPH
Fat-Soluble Vitamin Metabolic Process (GO:0006775)	1/12	0.374729	0.620842	0	0	2,2822966507177034	2,240191069307964	KDM5A
Ubiquinone Biosynthetic Process (GO:0006744)	1/12	0.374729	0.620842	0	0	2,2822966507177034	2,240191069307964	COQ4
Heart Contraction (GO:0060047)	1/12	0.374729	0.620842	0	0	2,2822966507177034	2,240191069307964	TPM1
Hematopoietic Progenitor Cell Differentiation (GO:0002244)	1/12	0.374729	0.620842	0	0	2,2822966507177034	2,240191069307964	PRRC2C
Histone H4-K16 Acetylation (GO:0043984)	1/12	0.374729	0.620842	0	0	2,2822966507177034	2,240191069307964	OGT
Insulin Secretion (GO:0030073)	1/12	0.374729	0.620842	0	0	2,2822966507177034	2,240191069307964	RIMS2
Intermediate Filament Organization (GO:0045109)	1/12	0.374729	0.620842	0	0	2,2822966507177034	2,240191069307964	DNAJB6
Intracellular Monoatomic Ion Homeostasis (GO:0006873)	1/12	0.374729	0.620842	0	0	2,2822966507177034	2,240191069307964	LETMD1
Myoblast Differentiation (GO:0045445)	1/12	0.374729	0.620842	0	0	2,2822966507177034	2,240191069307964	DDX5
Negative Regulation Of NIK/NF-kappaB Signaling (GO:1901223)	1/12	0.374729	0.620842	0	0	2,2822966507177034	2,240191069307964	DDX3X
Negative Regulation Of Anoikis (GO:2000811)	1/12	0.374729	0.620842	0	0	2,2822966507177034	2,240191069307964	PTK2
Negative Regulation Of Axon Extension Involved In Axon Guidance (GO:0048843)	1/12	0.374729	0.620842	0	0	2,2822966507177034	2,240191069307964	SEMA6A
Negative Regulation Of Endoplasmic Reticulum Unfolded Protein Response (GO:1900102)	1/12	0.374729	0.620842	0	0	2,2822966507177034	2,240191069307964	RACK1
Negative Regulation Of Fatty Acid Metabolic Process (GO:0045922)	1/12	0.374729	0.620842	0	0	2,2822966507177034	2,240191069307964	NCOR1
Negative Regulation Of mRNA Splicing, Via Spliceosome (GO:0048025)	1/12	0.374729	0.620842	0	0	2,2822966507177034	2,240191069307964	SRSF10
Negative Regulation Of Peptidyl-Threonine Phosphorylation (GO:0010801)	1/12	0.374729	0.620842	0	0	2,2822966507177034	2,240191069307964	PARD3
Nucleosome Disassembly (GO:0006337)	1/12	0.374729	0.620842	0	0	2,2822966507177034	2,240191069307964	SMARCA4
Peptide Catabolic Process (GO:0043171)	1/12	0.374729	0.620842	0	0	2,2822966507177034	2,240191069307964	XPNPEP1
Polarized Epithelial Cell Differentiation (GO:0030859)	1/12	0.374729	0.620842	0	0	2,2822966507177034	2,240191069307964	MYO9A
Positive Regulation Of DNA Replication (GO:0045740)	1/12	0.374729	0.620842	0	0	2,2822966507177034	2,240191069307964	PCNA
Positive Regulation Of DNA-directed DNA Polymerase Activity (GO:1900264)	1/12	0.374729	0.620842	0	0	2,2822966507177034	2,240191069307964	PCNA
Positive Regulation Of Axon Extension (GO:0045773)	1/12	0.374729	0.620842	0	0	2,2822966507177034	2,240191069307964	RUFY3
Positive Regulation Of Excitatory Postsynaptic Potential (GO:2000463)	1/12	0.374729	0.620842	0	0	2,2822966507177034	2,240191069307964	RIMS2
Positive Regulation Of Glial Cell Differentiation (GO:0045687)	1/12	0.374729	0.620842	0	0	2,2822966507177034	2,240191069307964	DICER1
Positive Regulation Of Nuclear-Transcribed mRNA poly(A) Tail Shortening (GO:0060213)	1/12	0.374729	0.620842	0	0	2,2822966507177034	2,240191069307964	TNRC6A
Positive Regulation Of Transcription From RNA Polymerase II Promoter In Response To Stress (GO:0036003)	1/12	0.374729	0.620842	0	0	2,2822966507177034	2,240191069307964	MBTPS2
Prostaglandin Metabolic Process (GO:0006693)	1/12	0.374729	0.620842	0	0	2,2822966507177034	2,240191069307964	PTGES3
Protein Kinase B Signaling (GO:0043491)	1/12	0.374729	0.620842	0	0	2,2822966507177034	2,240191069307964	THEM4
Quinone Biosynthetic Process (GO:1901663)	1/12	0.374729	0.620842	0	0	2,2822966507177034	2,240191069307964	COQ4
Regulation Of DNA-directed DNA Polymerase Activity (GO:1900262)	1/12	0.374729	0.620842	0	0	2,2822966507177034	2,240191069307964	PCNA
Regulation Of Carbohydrate Catabolic Process (GO:0043470)	1/12	0.374729	0.620842	0	0	2,2822966507177034	2,240191069307964	OGT
Regulation Of Cellular Component Organization (GO:0051128)	5/105	0.376578	0.620842	0	0	1,2566425120772946	1,2272749759964598	ARHGEF11;SETD5;LTBP4;CHPT1;CCNL2
Rho Protein Signal Transduction (GO:0007266)	2/34	0.376866	0.620842	0	0	1,5696942446043165	1,5318092815369804	ARHGEF11;RACGAP1
Regulation Of Microtubule-Based Process (GO:0032886)	2/34	0.376866	0.620842	0	0	1,5696942446043165	1,5318092815369804	PATJ;CCNL2
Regulation Of Smoothened Signaling Pathway (GO:0008589)	2/34	0.376866	0.620842	0	0	1,5696942446043165	1,5318092815369804	RACK1;PHIP
Response To Amino Acid Starvation (GO:1990928)	2/34	0.376866	0.620842	0	0	1,5696942446043165	1,5318092815369804	EIF2AK4;ITFG2
Gland Development (GO:0048732)	2/34	0.376866	0.620842	0	0	1,5696942446043165	1,5318092815369804	SRP54;COBL
mRNA 3'-End Processing (GO:0031124)	2/34	0.376866	0.620842	0	0	1,5696942446043165	1,5318092815369804	CSTF3;PAPOLA
Negative Regulation Of Protein Catabolic Process (GO:0042177)	2/34	0.376866	0.620842	0	0	1,5696942446043165	1,5318092815369804	PHF20L1;PTPN3
Peptide Metabolic Process (GO:0006518)	2/34	0.376866	0.620842	0	0	1,5696942446043165	1,5318092815369804	HM13;SEC11A
Regulation Of Autophagosome Assembly (GO:2000785)	2/34	0.376866	0.620842	0	0	1,5696942446043165	1,5318092815369804	IFT88;TBC1D14
Cilium Assembly (GO:0060271)	7/155	0.384583	0.629792	0	0	1,1889759905536605	1,1361815489751335	RAB1A;IFT88;TCTN3;MBD1;CEP83;PHIP;FNBP1L
Positive Regulation Of Protein Modification By Small Protein Conjugation Or Removal (GO:1903322)	3/58	0.385176	0.629792	0	0	1,3701923076923077	1,3072384164627253	PAXIP1;DCUN1D4;UBE3A
Positive Regulation Of Protein Serine/Threonine Kinase Activity (GO:0071902)	3/58	0.385176	0.629792	0	0	1,3701923076923077	1,3072384164627253	DDX3X;INSR;EZH2
DNA Integrity Checkpoint Signaling (GO:0031570)	2/35	0.390651	0.629792	0	0	1,521982414068745	1,4305718065894693	CDC45;DOT1L
Regulation Of Intrinsic Apoptotic Signaling Pathway (GO:2001242)	2/35	0.390651	0.629792	0	0	1,521982414068745	1,4305718065894693	DDX3X;RACK1
Regulation Of Reactive Oxygen Species Metabolic Process (GO:2000377)	2/35	0.390651	0.629792	0	0	1,521982414068745	1,4305718065894693	RIPK1;RAC1
Cellular Response To Amino Acid Starvation (GO:0034198)	2/35	0.390651	0.629792	0	0	1,521982414068745	1,4305718065894693	EIF2AK4;ITFG2
Regulation Of Ubiquitin-Dependent Protein Catabolic Process (GO:2000058)	2/35	0.390651	0.629792	0	0	1,521982414068745	1,4305718065894693	UBE3A;PTK2
Spliceosomal snRNP Assembly (GO:0000387)	2/35	0.390651	0.629792	0	0	1,521982414068745	1,4305718065894693	STRAP;SRSF10
mRNA Destabilization (GO:0061157)	2/35	0.390651	0.629792	0	0	1,521982414068745	1,4305718065894693	AGO3;METTL16
Nucleobase-Containing Compound Catabolic Process (GO:0034655)	2/35	0.390651	0.629792	0	0	1,521982414068745	1,4305718065894693	EXOSC10;EXOSC9
Protein Stabilization (GO:0050821)	7/156	0.390909	0.629792	0	0	1,180882257118655	1,1091795694438322	USP7;TNIP2;PTGES3;ZNF207;ZSWIM7;PHB2;TTI1
Ubiquitin-Dependent Protein Catabolic Process (GO:0006511)	13/306	0.392857	0.629792	0	0	1,1159905176616958	1,0426797431845862	UBE2I;WWP2;ARMC8;AGAP3;CHFR;RNF146;TOM1L1;CUL4A;PSMD9;PSMD6;APC;ARIH2;FBXO7
Vesicle-Mediated Transport (GO:0016192)	13/306	0.392857	0.629792	0	0	1,1159905176616958	1,0426797431845862	ARFGEF1;CSNK1G3;RAB1A;RALBP1;RAB5C;SLC10A7;VPS13B;FNBP1L;SYTL2;CEP83;KIF1B;STX3;REPS1
Protein-Containing Complex Organization (GO:0043933)	4/83	0.394719	0.629792	0	0	1,2720451425956993	1,182468593724651	NUP205;APC;TUBGCP2;PARD3
Epigenetic Regulation Of Gene Expression (GO:0040029)	3/59	0.395643	0.629792	0	0	1,3455958104395604	1,2476939040888253	PPHLN1;SMARCA4;EZH2
Exocytosis (GO:0006887)	3/59	0.395643	0.629792	0	0	1,3455958104395604	1,2476939040888253	ARFGEF1;STX3;SYTL2
Positive Regulation Of Protein Catabolic Process (GO:0045732)	3/59	0.395643	0.629792	0	0	1,3455958104395604	1,2476939040888253	DCAF1;CUL4A;APC
Positive Regulation Of Protein Ubiquitination (GO:0031398)	3/59	0.395643	0.629792	0	0	1,3455958104395604	1,2476939040888253	PAXIP1;DCUN1D4;UBE3A
Regulation Of Cellular Response To Transforming Growth Factor Beta Stimulus (GO:1903844)	1/13	0.398739	0.629792	0	0	2,0919059011164274	1,9234016688177404	LTBP4
DNA Double-Strand Break Processing (GO:0000729)	1/13	0.398739	0.629792	0	0	2,0919059011164274	1,9234016688177404	EXD2
Golgi To Endosome Transport (GO:0006895)	1/13	0.398739	0.629792	0	0	2,0919059011164274	1,9234016688177404	KIF16B
N-terminal Protein Amino Acid Acetylation (GO:0006474)	1/13	0.398739	0.629792	0	0	2,0919059011164274	1,9234016688177404	NAA60
Regulation Of Hematopoietic Progenitor Cell Differentiation (GO:1901532)	1/13	0.398739	0.629792	0	0	2,0919059011164274	1,9234016688177404	PDCD2
Rac Protein Signal Transduction (GO:0016601)	1/13	0.398739	0.629792	0	0	2,0919059011164274	1,9234016688177404	RAC1
Alternative mRNA Splicing, Via Spliceosome (GO:0000380)	1/13	0.398739	0.629792	0	0	2,0919059011164274	1,9234016688177404	DDX5
Androgen Receptor Signaling Pathway (GO:0030521)	1/13	0.398739	0.629792	0	0	2,0919059011164274	1,9234016688177404	DDX5
Regulation Of Synapse Organization (GO:0050807)	1/13	0.398739	0.629792	0	0	2,0919059011164274	1,9234016688177404	SETD5
Regulation Of Synaptic Vesicle Exocytosis (GO:2000300)	1/13	0.398739	0.629792	0	0	2,0919059011164274	1,9234016688177404	RIMS2
Regulation Of Telomere Maintenance In Response To DNA Damage (GO:1904505)	1/13	0.398739	0.629792	0	0	2,0919059011164274	1,9234016688177404	INO80E
Cellular Response To Nitrogen Compound (GO:1901699)	1/13	0.398739	0.629792	0	0	2,0919059011164274	1,9234016688177404	ATRX
Coenzyme A Metabolic Process (GO:0015936)	1/13	0.398739	0.629792	0	0	2,0919059011164274	1,9234016688177404	CROT
Cotranslational Protein Targeting To Membrane (GO:0006613)	1/13	0.398739	0.629792	0	0	2,0919059011164274	1,9234016688177404	SRP54
Diterpenoid Metabolic Process (GO:0016101)	1/13	0.398739	0.629792	0	0	2,0919059011164274	1,9234016688177404	ALDH3A2
Electron Transport Chain (GO:0022900)	1/13	0.398739	0.629792	0	0	2,0919059011164274	1,9234016688177404	SDHA
Folic Acid-Containing Compound Metabolic Process (GO:0006760)	1/13	0.398739	0.629792	0	0	2,0919059011164274	1,9234016688177404	MTR
Ventricular Cardiac Muscle Tissue Development (GO:0003229)	1/13	0.398739	0.629792	0	0	2,0919059011164274	1,9234016688177404	TPM1
Zinc Ion Transmembrane Transport (GO:0071577)	1/13	0.398739	0.629792	0	0	2,0919059011164274	1,9234016688177404	SLC39A3
Male Gonad Development (GO:0008584)	1/13	0.398739	0.629792	0	0	2,0919059011164274	1,9234016688177404	NCOA4
Melanosome Localization (GO:0032400)	1/13	0.398739	0.629792	0	0	2,0919059011164274	1,9234016688177404	MLPH
Muscle Tissue Development (GO:0060537)	1/13	0.398739	0.629792	0	0	2,0919059011164274	1,9234016688177404	CFLAR
Negative Regulation Of GTPase Activity (GO:0034260)	1/13	0.398739	0.629792	0	0	2,0919059011164274	1,9234016688177404	WNK1
Negative Regulation Of Axonogenesis (GO:0050771)	1/13	0.398739	0.629792	0	0	2,0919059011164274	1,9234016688177404	RUFY3
Negative Regulation Of Cellular Senescence (GO:2000773)	1/13	0.398739	0.629792	0	0	2,0919059011164274	1,9234016688177404	YBX1
Negative Regulation Of mRNA Processing (GO:0050686)	1/13	0.398739	0.629792	0	0	2,0919059011164274	1,9234016688177404	SRSF10
Negative Regulation Of Neuron Differentiation (GO:0045665)	1/13	0.398739	0.629792	0	0	2,0919059011164274	1,9234016688177404	EIF2AK4
Negative Regulation Of Release Of Cytochrome C From Mitochondria (GO:0090201)	1/13	0.398739	0.629792	0	0	2,0919059011164274	1,9234016688177404	HGF
Negative Regulation Of Transcription Elongation By RNA Polymerase II (GO:0034244)	1/13	0.398739	0.629792	0	0	2,0919059011164274	1,9234016688177404	TCERG1
Neutrophil Chemotaxis (GO:0030593)	1/13	0.398739	0.629792	0	0	2,0919059011164274	1,9234016688177404	SRP54
Nuclear Migration (GO:0007097)	1/13	0.398739	0.629792	0	0	2,0919059011164274	1,9234016688177404	MBD1
Peptidyl-Glutamic Acid Modification (GO:0018200)	1/13	0.398739	0.629792	0	0	2,0919059011164274	1,9234016688177404	TTLL5
Positive Regulation Of Chromosome Separation (GO:1905820)	1/13	0.398739	0.629792	0	0	2,0919059011164274	1,9234016688177404	NUMA1
Positive Regulation Of Defense Response To Virus By Host (GO:0002230)	1/13	0.398739	0.629792	0	0	2,0919059011164274	1,9234016688177404	EIF2AK4
Positive Regulation Of Telomere Maintenance In Response To DNA Damage (GO:1904507)	1/13	0.398739	0.629792	0	0	2,0919059011164274	1,9234016688177404	INO80E
protein-DNA Complex Disassembly (GO:0032986)	1/13	0.398739	0.629792	0	0	2,0919059011164274	1,9234016688177404	SMARCA4
Regulation Of Cell Adhesion (GO:0030155)	4/84	0.403458	0.634294	0	0	1,2560240963855422	1,1400723250482143	TPM1;STX3;CBLL1;PTK2
Regulation Of Cellular Metabolic Process (GO:0031323)	2/36	0.404298	0.634294	0	0	1,4770771617999718	1,3376440594843277	NCOR2;OGT
Regulation Of Mitochondrion Organization (GO:0010821)	2/36	0.404298	0.634294	0	0	1,4770771617999718	1,3376440594843277	INF2;RHOT1
Regulation Of Neuron Differentiation (GO:0045664)	2/36	0.404298	0.634294	0	0	1,4770771617999718	1,3376440594843277	EIF2AK4;TCF3
Regulation Of Proteolysis (GO:0030162)	2/36	0.404298	0.634294	0	0	1,4770771617999718	1,3376440594843277	HDAC2;OGT
Sulfur Compound Biosynthetic Process (GO:0044272)	2/36	0.404298	0.634294	0	0	1,4770771617999718	1,3376440594843277	SLC10A7;METTL16
Maturation Of SSU-rRNA (GO:0030490)	2/36	0.404298	0.634294	0	0	1,4770771617999718	1,3376440594843277	LSM6;WDR43
Negative Regulation Of Cell Projection Organization (GO:0031345)	2/36	0.404298	0.634294	0	0	1,4770771617999718	1,3376440594843277	KANK1;HDAC2
Protein Sumoylation (GO:0016925)	2/36	0.404298	0.634294	0	0	1,4770771617999718	1,3376440594843277	SENP5;UBE2I
Skeletal System Development (GO:0001501)	3/60	0.406063	0.636588	0	0	1,3218623481781377	1,1913257753813997	SLC10A7;ANKRD11;FGFR3
Regulation Of DNA Metabolic Process (GO:0051052)	5/110	0.414891	0.639879	0	0	1,196227283183805	1,052369546639994	TOM1L1;INO80E;USP37;TRRAP;UIMC1
Plasma Membrane Bounded Cell Projection Assembly (GO:0120031)	8/185	0.415897	0.639879	0	0	1,1357719218661937	0,9964319935875154	RAB1A;IFT88;TCTN3;MBD1;CEP83;PHIP;RAC1;FNBP1L
Protein Modification Process (GO:0036211)	20/489	0.4161	0.639879	0	0	1,0726175780602893	0,9405017188760603	B3GALNT2;ARFGEF1;CSNK1G3;UBE2I;INSR;MAST2;WWP2;EIF2AK4;PPP4R3B;ACVR1B;FBXW2;PTK2;DCAF1;PPP1CC;ILF3;PPP4R2;WNK1;MAP3K9;PTPN3;METAP2
Positive Regulation Of Programmed Cell Death (GO:0043068)	7/160	0.416212	0.639879	0	0	1,1495653277492226	1,0076644340516365	DDX3X;APC;TCTN3;RACK1;RIPK1;PDCD2;CFLAR
Cellular Response To UV (GO:0034644)	3/61	0.416429	0.639879	0	0	1,2989472811671088	1,1379300741718492	CUL4A;PCNA;EIF2AK4
Positive Regulation Of Ubiquitin-Dependent Protein Catabolic Process (GO:2000060)	3/61	0.416429	0.639879	0	0	1,2989472811671088	1,1379300741718492	ARIH2;RACK1;PTK2
Regulation Of DNA Replication (GO:0006275)	3/61	0.416429	0.639879	0	0	1,2989472811671088	1,1379300741718492	USP37;INO80E;PCNA
Regulation Of Telomere Maintenance (GO:0032204)	2/37	0.417798	0.639879	0	0	1,434737923946557	1,252178617314742	USP7;ATRX
Regulation Of Cellular Response To Heat (GO:1900034)	1/14	0.421828	0.639879	0	0	1,9308060360691939	1,6665904836879144	DNAJB6
DNA Replication Checkpoint Signaling (GO:0000076)	1/14	0.421828	0.639879	0	0	1,9308060360691939	1,6665904836879144	CDC45
Regulation Of Endothelial Cell Apoptotic Process (GO:2000351)	1/14	0.421828	0.639879	0	0	1,9308060360691939	1,6665904836879144	TNIP2
L-amino Acid Transport (GO:0015807)	1/14	0.421828	0.639879	0	0	1,9308060360691939	1,6665904836879144	SLC38A1
Regulation Of Histone Acetylation (GO:0035065)	1/14	0.421828	0.639879	0	0	1,9308060360691939	1,6665904836879144	DEK
Regulation Of Peptidase Activity (GO:0052547)	1/14	0.421828	0.639879	0	0	1,9308060360691939	1,6665904836879144	HDAC1
Regulation Of Phosphatase Activity (GO:0010921)	1/14	0.421828	0.639879	0	0	1,9308060360691939	1,6665904836879144	PPP6R3
Retina Homeostasis (GO:0001895)	1/14	0.421828	0.639879	0	0	1,9308060360691939	1,6665904836879144	F3
Skeletal Muscle Tissue Development (GO:0007519)	1/14	0.421828	0.639879	0	0	1,9308060360691939	1,6665904836879144	CFLAR
Establishment Of Protein Localization To Endoplasmic Reticulum (GO:0072599)	1/14	0.421828	0.639879	0	0	1,9308060360691939	1,6665904836879144	SRP54
Sulfur Compound Catabolic Process (GO:0044273)	1/14	0.421828	0.639879	0	0	1,9308060360691939	1,6665904836879144	SGSH
tRNA Metabolic Process (GO:0006399)	1/14	0.421828	0.639879	0	0	1,9308060360691939	1,6665904836879144	DICER1
Ubiquinone Metabolic Process (GO:0006743)	1/14	0.421828	0.639879	0	0	1,9308060360691939	1,6665904836879144	COQ4
Ventricular Cardiac Muscle Tissue Morphogenesis (GO:0055010)	1/14	0.421828	0.639879	0	0	1,9308060360691939	1,6665904836879144	TPM1
Hepaticobiliary System Development (GO:0061008)	1/14	0.421828	0.639879	0	0	1,9308060360691939	1,6665904836879144	COBL
Intraciliary Anterograde Transport (GO:0035720)	1/14	0.421828	0.639879	0	0	1,9308060360691939	1,6665904836879144	IFT88
Negative Regulation Of Rho Protein Signal Transduction (GO:0035024)	1/14	0.421828	0.639879	0	0	1,9308060360691939	1,6665904836879144	KANK1
Negative Regulation Of Double-Strand Break Repair Via Homologous Recombination (GO:2000042)	1/14	0.421828	0.639879	0	0	1,9308060360691939	1,6665904836879144	SMCHD1
Negative Regulation Of Peptidyl-Serine Phosphorylation (GO:0033137)	1/14	0.421828	0.639879	0	0	1,9308060360691939	1,6665904836879144	RACK1
Negative Regulation Of Signaling Receptor Activity (GO:2000272)	1/14	0.421828	0.639879	0	0	1,9308060360691939	1,6665904836879144	CBLB
Negative Regulation Of Ubiquitin-Protein Transferase Activity (GO:0051444)	1/14	0.421828	0.639879	0	0	1,9308060360691939	1,6665904836879144	BUB3
Nuclear Chromosome Segregation (GO:0098813)	1/14	0.421828	0.639879	0	0	1,9308060360691939	1,6665904836879144	NDC80
Nuclear Pore Organization (GO:0006999)	1/14	0.421828	0.639879	0	0	1,9308060360691939	1,6665904836879144	NUP205
Nuclear-Transcribed mRNA Catabolic Process, Exonucleolytic (GO:0000291)	1/14	0.421828	0.639879	0	0	1,9308060360691939	1,6665904836879144	EXOSC9
Peripheral Nervous System Development (GO:0007422)	1/14	0.421828	0.639879	0	0	1,9308060360691939	1,6665904836879144	ALDH3A2
Phagocytosis, Engulfment (GO:0006911)	1/14	0.421828	0.639879	0	0	1,9308060360691939	1,6665904836879144	RAC1
Positive Regulation By Host Of Viral Process (GO:0044794)	1/14	0.421828	0.639879	0	0	1,9308060360691939	1,6665904836879144	TBC1D20
Positive Regulation By Host Of Viral Transcription (GO:0043923)	1/14	0.421828	0.639879	0	0	1,9308060360691939	1,6665904836879144	SMARCA4
Positive Regulation Of Cell Development (GO:0010720)	1/14	0.421828	0.639879	0	0	1,9308060360691939	1,6665904836879144	NAP1L1
Positive Regulation Of Neural Precursor Cell Proliferation (GO:2000179)	1/14	0.421828	0.639879	0	0	1,9308060360691939	1,6665904836879144	NAP1L1
Positive Regulation Of Nitric Oxide Biosynthetic Process (GO:0045429)	1/14	0.421828	0.639879	0	0	1,9308060360691939	1,6665904836879144	INSR
Positive Regulation Of Nitric Oxide Metabolic Process (GO:1904407)	1/14	0.421828	0.639879	0	0	1,9308060360691939	1,6665904836879144	INSR
Positive Regulation Of Transcription By RNA Polymerase III (GO:0045945)	1/14	0.421828	0.639879	0	0	1,9308060360691939	1,6665904836879144	DEK
Protein O-linked Mannosylation (GO:0035269)	1/14	0.421828	0.639879	0	0	1,9308060360691939	1,6665904836879144	DPM1
Protein Localization To Chromosome, Telomeric Region (GO:0070198)	1/14	0.421828	0.639879	0	0	1,9308060360691939	1,6665904836879144	ATRX
Purine Ribonucleotide Transport (GO:0015868)	1/14	0.421828	0.639879	0	0	1,9308060360691939	1,6665904836879144	SLC35B3
Regulation Of Axon Extension Involved In Axon Guidance (GO:0048841)	1/14	0.421828	0.639879	0	0	1,9308060360691939	1,6665904836879144	SEMA6A
Axonogenesis (GO:0007409)	5/111	0.422518	0.640465	0	0	1,1848281833925804	1,020756453408738	SEMA6A;PARD3;ANK3;BAIAP2;PTK2
Regulation Of Protein Localization (GO:0032880)	3/62	0.426736	0.645928	0	0	1,276808996088657	1,0873185941907644	SETD2;DNAJB6;RACK1
Positive Regulation Of Supramolecular Fiber Organization (GO:1902905)	3/62	0.426736	0.645928	0	0	1,276808996088657	1,0873185941907644	NUMA1;RAC1;BAIAP2
Regulation Of Protein Catabolic Process (GO:0042176)	4/87	0.429519	0.646981	0	0	1,210277253592684	1,022792791928796	DCAF1;PHF20L1;CUL4A;APC
Protein Transport (GO:0015031)	10/238	0.42999	0.646981	0	0	1,1020675159782096	0,9301366890546783	RAB1A;SLC10A7;RAB5C;ARRDC2;SYNRG;VPS26C;PHIP;ANK3;STX3;BLZF1
Defense Response To Bacterium (GO:0042742)	2/38	0.431141	0.646981	0	0	1,3947508659738876	1,1734328655416666	RAB1A;F3
Establishment Of Protein Localization To Mitochondrion (GO:0072655)	2/38	0.431141	0.646981	0	0	1,3947508659738876	1,1734328655416666	TIMM23B;FBXO7
Fatty Acid Oxidation (GO:0019395)	2/38	0.431141	0.646981	0	0	1,3947508659738876	1,1734328655416666	ECI1;CROT
Nucleus Organization (GO:0006997)	2/38	0.431141	0.646981	0	0	1,3947508659738876	1,1734328655416666	NUP205;NUMA1
DNA Damage Response (GO:0006974)	13/315	0.433662	0.646981	0	0	1,0817782924999184	0,903815509391613	WDR48;TRRAP;INTS3;DOT1L;ATRX;CHD1L;PPP4R3B;CUL4A;RAD51C;APC;TDP1;POLE2;EP400
Neuron Differentiation (GO:0030182)	3/63	0.436978	0.646981	0	0	1,2554086538461537	1,039317444644704	WNK1;BCCIP;CFLAR
Positive Regulation Of I-kappaB kinase/NF-kappaB Signaling (GO:0043123)	5/113	0.437717	0.646981	0	0	1,1626632671318662	0,9605710083586513	CANT1;TNIP2;RIPK1;CFLAR;TNFRSF1A
Protein Ubiquitination (GO:0016567)	13/317	0.442736	0.646981	0	0	1,0744506740990407	0,8754436082962388	USP7;WSB1;CUL5;WWP2;UBE3A;CHFR;RNF146;CUL4A;RACK1;ARIH2;TPP2;FBXO7;CBLL1
Regulation Of Chemotaxis (GO:0050920)	1/15	0.444033	0.646981	0	0	1,7927204374572796	1,455433082984639	STX3
Fc Receptor Mediated Stimulatory Signaling Pathway (GO:0002431)	1/15	0.444033	0.646981	0	0	1,7927204374572796	1,455433082984639	PTK2
Fc-gamma Receptor Signaling Pathway (GO:0038094)	1/15	0.444033	0.646981	0	0	1,7927204374572796	1,455433082984639	PTK2
Fc-gamma Receptor Signaling Pathway Involved In Phagocytosis (GO:0038096)	1/15	0.444033	0.646981	0	0	1,7927204374572796	1,455433082984639	PTK2
Regulation Of Histone Modification (GO:0031056)	1/15	0.444033	0.646981	0	0	1,7927204374572796	1,455433082984639	MBIP
Adenine Nucleotide Transport (GO:0051503)	1/15	0.444033	0.646981	0	0	1,7927204374572796	1,455433082984639	SLC35B3
Alpha-Amino Acid Metabolic Process (GO:1901605)	1/15	0.444033	0.646981	0	0	1,7927204374572796	1,455433082984639	MTR
Amino Acid Import Across Plasma Membrane (GO:0089718)	1/15	0.444033	0.646981	0	0	1,7927204374572796	1,455433082984639	SLC6A6
Apoptotic Cell Clearance (GO:0043277)	1/15	0.444033	0.646981	0	0	1,7927204374572796	1,455433082984639	RAC1
Regulation Of Plasma Membrane Bounded Cell Projection Organization (GO:0120035)	1/15	0.444033	0.646981	0	0	1,7927204374572796	1,455433082984639	FBXO7
Regulation Of Potassium Ion Transmembrane Transport (GO:1901379)	1/15	0.444033	0.646981	0	0	1,7927204374572796	1,455433082984639	WWP2
Regulation Of Protein Localization To Cell Periphery (GO:1904375)	1/15	0.444033	0.646981	0	0	1,7927204374572796	1,455433082984639	APPL1
Regulation Of Protein Localization To Membrane (GO:1905475)	1/15	0.444033	0.646981	0	0	1,7927204374572796	1,455433082984639	APPL1
Cytosolic Pattern Recognition Receptor Signaling Pathway (GO:0002753)	1/15	0.444033	0.646981	0	0	1,7927204374572796	1,455433082984639	PHB2
Glycosaminoglycan Metabolic Process (GO:0030203)	1/15	0.444033	0.646981	0	0	1,7927204374572796	1,455433082984639	SGSH
Wound Healing, Spreading Of Cells (GO:0044319)	1/15	0.444033	0.646981	0	0	1,7927204374572796	1,455433082984639	TMEFF2
Zinc Ion Transport (GO:0006829)	1/15	0.444033	0.646981	0	0	1,7927204374572796	1,455433082984639	SLC39A3
Histone H4-K5 Acetylation (GO:0043981)	1/15	0.444033	0.646981	0	0	1,7927204374572796	1,455433082984639	OGT
Histone H4-K8 Acetylation (GO:0043982)	1/15	0.444033	0.646981	0	0	1,7927204374572796	1,455433082984639	OGT
Interleukin-1-Mediated Signaling Pathway (GO:0070498)	1/15	0.444033	0.646981	0	0	1,7927204374572796	1,455433082984639	TNIP2
mRNA Methylation (GO:0080009)	1/15	0.444033	0.646981	0	0	1,7927204374572796	1,455433082984639	METTL16
Mitochondrial Cytochrome C Oxidase Assembly (GO:0033617)	1/15	0.444033	0.646981	0	0	1,7927204374572796	1,455433082984639	COA1
Modified Amino Acid Transport (GO:0072337)	1/15	0.444033	0.646981	0	0	1,7927204374572796	1,455433082984639	SLC25A29
Modulation Of Excitatory Postsynaptic Potential (GO:0098815)	1/15	0.444033	0.646981	0	0	1,7927204374572796	1,455433082984639	RIMS2
Morphogenesis Of An Epithelium (GO:0002009)	1/15	0.444033	0.646981	0	0	1,7927204374572796	1,455433082984639	KDM2B
Negative Regulation Of Protein Transport (GO:0051224)	1/15	0.444033	0.646981	0	0	1,7927204374572796	1,455433082984639	WWP2
Negative Regulation Of Smoothened Signaling Pathway (GO:0045879)	1/15	0.444033	0.646981	0	0	1,7927204374572796	1,455433082984639	RACK1
Negative Regulation Of Telomere Maintenance Via Telomerase (GO:0032211)	1/15	0.444033	0.646981	0	0	1,7927204374572796	1,455433082984639	EXOSC10
Neutrophil Migration (GO:1990266)	1/15	0.444033	0.646981	0	0	1,7927204374572796	1,455433082984639	SRP54
Positive Regulation Of Cell-Substrate Junction Organization (GO:0150117)	1/15	0.444033	0.646981	0	0	1,7927204374572796	1,455433082984639	RAC1
Positive Regulation Of Histone Methylation (GO:0031062)	1/15	0.444033	0.646981	0	0	1,7927204374572796	1,455433082984639	OGT
Positive Regulation Of Locomotion (GO:0040017)	1/15	0.444033	0.646981	0	0	1,7927204374572796	1,455433082984639	STX3
Positive Regulation Of Mitotic Sister Chromatid Separation (GO:1901970)	1/15	0.444033	0.646981	0	0	1,7927204374572796	1,455433082984639	ANAPC5
Positive Regulation Of Phosphate Metabolic Process (GO:0045937)	1/15	0.444033	0.646981	0	0	1,7927204374572796	1,455433082984639	PTGES3
Positive Regulation Of Production Of Molecular Mediator Of Immune Response (GO:0002702)	1/15	0.444033	0.646981	0	0	1,7927204374572796	1,455433082984639	PHB2
Positive Regulation Of Translational Initiation (GO:0045948)	1/15	0.444033	0.646981	0	0	1,7927204374572796	1,455433082984639	DDX3X
Protein Import Into Mitochondrial Matrix (GO:0030150)	1/15	0.444033	0.646981	0	0	1,7927204374572796	1,455433082984639	TIMM23B
Protein Targeting To Peroxisome (GO:0006625)	1/15	0.444033	0.646981	0	0	1,7927204374572796	1,455433082984639	LONP2
Proteoglycan Biosynthetic Process (GO:0030166)	1/15	0.444033	0.646981	0	0	1,7927204374572796	1,455433082984639	CANT1
Regulation Of DNA Strand Elongation (GO:0060382)	1/15	0.444033	0.646981	0	0	1,7927204374572796	1,455433082984639	INO80E
Regulation Of Anoikis (GO:2000209)	1/15	0.444033	0.646981	0	0	1,7927204374572796	1,455433082984639	PTK2
Regulation Of Cell Adhesion Mediated By Integrin (GO:0033628)	1/15	0.444033	0.646981	0	0	1,7927204374572796	1,455433082984639	PTK2
Cell Junction Organization (GO:0034330)	2/39	0.444319	0.646981	0	0	1,3569252705943353	1,1007537443167679	PPFIA1;MYO9A
Positive Regulation Of mRNA Catabolic Process (GO:0061014)	2/39	0.444319	0.646981	0	0	1,3569252705943353	1,1007537443167679	METTL16;TNRC6A
Positive Regulation Of Proteolysis (GO:0045862)	2/39	0.444319	0.646981	0	0	1,3569252705943353	1,1007537443167679	HDAC2;OGT
Positive Regulation Of Protein Localization (GO:1903829)	3/64	0.447152	0.650655	0	0	1,2347099621689785	0,9937657656078648	NUMA1;APC;STX3
Proteasome-Mediated Ubiquitin-Dependent Protein Catabolic Process (GO:0043161)	11/268	0.452917	0.658589	0	0	1,0750743877317464	0,8515094128479664	CUL4A;PSMD6;CUL5;APC;WWP2;ANAPC5;ARMC8;AGAP3;AUP1;FBXO7;ANAPC1
DNA Replication (GO:0006260)	3/65	0.457251	0.660316	0	0	1,2146789702233252	0,9505145767026107	POLE2;MCM5;NAP1L1
Small GTPase Mediated Signal Transduction (GO:0007264)	3/65	0.457251	0.660316	0	0	1,2146789702233252	0,9505145767026107	CNKSR2;RALBP1;RAC1
Positive Regulation Of Cysteine-Type Endopeptidase Activity Involved In Apoptotic Process (GO:0043280)	3/65	0.457251	0.660316	0	0	1,2146789702233252	0,9505145767026107	DDX3X;RACK1;PDCD2
Golgi To Plasma Membrane Transport (GO:0006893)	2/40	0.457327	0.660316	0	0	1,3210904960242333	1,033565038824023	ANK3;BLZF1
Fatty Acid Beta-Oxidation (GO:0006635)	2/40	0.457327	0.660316	0	0	1,3210904960242333	1,033565038824023	ECI1;CROT
Negative Regulation Of Protein Ubiquitination (GO:0031397)	2/40	0.457327	0.660316	0	0	1,3210904960242333	1,033565038824023	BUB3;OGT
Regulation Of NIK/NF-kappaB Signaling (GO:1901222)	2/40	0.457327	0.660316	0	0	1,3210904960242333	1,033565038824023	DDX3X;PHB2
Regulation Of Keratinocyte Differentiation (GO:0045616)	1/16	0.465387	0.660316	0	0	1,6730462519936204	1,2796912592708456	NUMA1
Regulation Of Mitotic Cell Cycle Spindle Assembly Checkpoint (GO:0090266)	1/16	0.465387	0.660316	0	0	1,6730462519936204	1,2796912592708456	NDC80
Regulation Of Neuron Migration (GO:2001222)	1/16	0.465387	0.660316	0	0	1,6730462519936204	1,2796912592708456	SEMA6A
Regulation Of Protein Deacetylation (GO:0090311)	1/16	0.465387	0.660316	0	0	1,6730462519936204	1,2796912592708456	MBIP
Regulation Of Protein Neddylation (GO:2000434)	1/16	0.465387	0.660316	0	0	1,6730462519936204	1,2796912592708456	DCUN1D4
Cardiac Ventricle Morphogenesis (GO:0003208)	1/16	0.465387	0.660316	0	0	1,6730462519936204	1,2796912592708456	TPM1
Cellular Response To cAMP (GO:0071320)	1/16	0.465387	0.660316	0	0	1,6730462519936204	1,2796912592708456	AKAP9
Cellular Response To Hexose Stimulus (GO:0071331)	1/16	0.465387	0.660316	0	0	1,6730462519936204	1,2796912592708456	RACK1
Regulation Of Trans-Synaptic Signaling (GO:0099177)	1/16	0.465387	0.660316	0	0	1,6730462519936204	1,2796912592708456	IQSEC2
Chaperone-Mediated Protein Complex Assembly (GO:0051131)	1/16	0.465387	0.660316	0	0	1,6730462519936204	1,2796912592708456	PTGES3
Chondrocyte Differentiation (GO:0002062)	1/16	0.465387	0.660316	0	0	1,6730462519936204	1,2796912592708456	FGFR3
Retinoid Metabolic Process (GO:0001523)	1/16	0.465387	0.660316	0	0	1,6730462519936204	1,2796912592708456	KDM5A
snRNA Processing (GO:0016180)	1/16	0.465387	0.660316	0	0	1,6730462519936204	1,2796912592708456	INTS3
Entrainment Of Circadian Clock By Photoperiod (GO:0043153)	1/16	0.465387	0.660316	0	0	1,6730462519936204	1,2796912592708456	PPP1CC
Lamellipodium Assembly (GO:0030032)	1/16	0.465387	0.660316	0	0	1,6730462519936204	1,2796912592708456	RAC1
Maturation Of 5,8S rRNA (GO:0000460)	1/16	0.465387	0.660316	0	0	1,6730462519936204	1,2796912592708456	EXOSC10
Mesenchymal Cell Migration (GO:0090497)	1/16	0.465387	0.660316	0	0	1,6730462519936204	1,2796912592708456	SEMA6A
ncRNA-mediated Post-Transcriptional Gene Silencing (GO:0035194)	1/16	0.465387	0.660316	0	0	1,6730462519936204	1,2796912592708456	TNRC6A
Negative Regulation Of Catalytic Activity (GO:0043086)	1/16	0.465387	0.660316	0	0	1,6730462519936204	1,2796912592708456	TMBIM1
Negative Regulation Of Epithelial Cell Apoptotic Process (GO:1904036)	1/16	0.465387	0.660316	0	0	1,6730462519936204	1,2796912592708456	TNIP2
Negative Regulation Of Oxidative Stress-Induced Cell Death (GO:1903202)	1/16	0.465387	0.660316	0	0	1,6730462519936204	1,2796912592708456	FBXO7
peptidyl-L-cysteine S-palmitoylation (GO:0018230)	1/16	0.465387	0.660316	0	0	1,6730462519936204	1,2796912592708456	ZDHHC3
peptidyl-S-diacylglycerol-L-cysteine Biosynthetic Process From Peptidyl-Cysteine (GO:0018231)	1/16	0.465387	0.660316	0	0	1,6730462519936204	1,2796912592708456	ZDHHC3
Positive Regulation Of Signal Transduction By P53 Class Mediator (GO:1901798)	1/16	0.465387	0.660316	0	0	1,6730462519936204	1,2796912592708456	DDX5
Postreplication Repair (GO:0006301)	1/16	0.465387	0.660316	0	0	1,6730462519936204	1,2796912592708456	PCNA
Protein Deacylation (GO:0035601)	1/16	0.465387	0.660316	0	0	1,6730462519936204	1,2796912592708456	HDAC1
Purine Nucleotide Biosynthetic Process (GO:0006164)	1/16	0.465387	0.660316	0	0	1,6730462519936204	1,2796912592708456	NAMPT
Regulation Of DNA Damage Checkpoint (GO:2000001)	1/16	0.465387	0.660316	0	0	1,6730462519936204	1,2796912592708456	TTI1
Regulation Of Actin Cytoskeleton Reorganization (GO:2000249)	1/16	0.465387	0.660316	0	0	1,6730462519936204	1,2796912592708456	BAIAP2
MAPK Cascade (GO:0000165)	3/66	0.467271	0.660541	0	0	1,1952838827838828	0,9094257430446528	PPP1CC;FGFR3;PTPN3
Activation Of Cysteine-Type Endopeptidase Activity Involved In Apoptotic Process (GO:0006919)	2/41	0.470156	0.660541	0	0	1,2870934022013159	0,9713567394493294	RACK1;PDCD2
Actomyosin Structure Organization (GO:0031032)	2/41	0.470156	0.660541	0	0	1,2870934022013159	0,9713567394493294	OBSCN;TPM1
Regulation Of Telomerase Activity (GO:0051972)	2/41	0.470156	0.660541	0	0	1,2870934022013159	0,9713567394493294	NVL;PTGES3
Mitotic Nuclear Division (GO:0140014)	2/41	0.470156	0.660541	0	0	1,2870934022013159	0,9713567394493294	ZNF207;NDC80
Positive Regulation Of Protein Kinase B Signaling (GO:0051897)	2/41	0.470156	0.660541	0	0	1,2870934022013159	0,9713567394493294	INSR;PTK2
Positive Regulation Of Type I Interferon Production (GO:0032481)	2/41	0.470156	0.660541	0	0	1,2870934022013159	0,9713567394493294	SETD2;DDX3X
Regulation Of Cell-Matrix Adhesion (GO:0001952)	2/41	0.470156	0.660541	0	0	1,2870934022013159	0,9713567394493294	LIMCH1;PTK2
Regulation Of Protein Kinase B Signaling (GO:0051896)	3/67	0.477209	0.660541	0	0	1,1764948918269231	0,8703710451739824	INSR;RACK1;PTK2
Response To Cytokine (GO:0034097)	3/67	0.477209	0.660541	0	0	1,1764948918269231	0,8703710451739824	SETD2;RIPK1;AFF3
Ras Protein Signal Transduction (GO:0007265)	4/93	0.480632	0.660541	0	0	1,1280357384594557	0,8264581523591007	ARHGEF11;CNKSR2;RACGAP1;RAC1
T Cell Receptor Signaling Pathway (GO:0050852)	2/42	0.482803	0.660541	0	0	1,2547961630695443	0,9136760905504383	NCOR2;WNK1
Intracellular Protein Transmembrane Transport (GO:0065002)	2/42	0.482803	0.660541	0	0	1,2547961630695443	0,9136760905504383	TIMM23B;SRP54
Positive Regulation Of T Cell Activation (GO:0050870)	2/42	0.482803	0.660541	0	0	1,2547961630695443	0,9136760905504383	CD46;SMARCA4
Positive Regulation Of Apoptotic Signaling Pathway (GO:2001235)	2/42	0.482803	0.660541	0	0	1,2547961630695443	0,9136760905504383	RACK1;RIPK1
Positive Regulation Of Protein Localization To Cell Periphery (GO:1904377)	2/42	0.482803	0.660541	0	0	1,2547961630695443	0,9136760905504383	NUMA1;STX3
Positive Regulation Of Protein Localization To Plasma Membrane (GO:1903078)	2/42	0.482803	0.660541	0	0	1,2547961630695443	0,9136760905504383	RACK1;STX3
Positive Regulation Of Transmembrane Receptor Protein Serine/Threonine Kinase Signaling Pathway (GO:0090100)	2/42	0.482803	0.660541	0	0	1,2547961630695443	0,9136760905504383	NUMA1;ACVR1B
Regulation Of Double-Strand Break Repair Via Nonhomologous End Joining (GO:2001032)	1/17	0.485922	0.660541	0	0	1,5683313397129186	1,1318754499797645	SMCHD1
Regulation Of Establishment Of Planar Polarity (GO:0090175)	1/17	0.485922	0.660541	0	0	1,5683313397129186	1,1318754499797645	RAC1
Regulation Of Glycogen Biosynthetic Process (GO:0005979)	1/17	0.485922	0.660541	0	0	1,5683313397129186	1,1318754499797645	INSR
RNA Destabilization (GO:0050779)	1/17	0.485922	0.660541	0	0	1,5683313397129186	1,1318754499797645	METTL16
Regulation Of Interleukin-12 Production (GO:0032655)	1/17	0.485922	0.660541	0	0	1,5683313397129186	1,1318754499797645	MAST2
Wnt Signaling Pathway, Planar Cell Polarity Pathway (GO:0060071)	1/17	0.485922	0.660541	0	0	1,5683313397129186	1,1318754499797645	RAC1
Adenylate Cyclase-Inhibiting G Protein-Coupled Receptor Signaling Pathway (GO:0007193)	1/17	0.485922	0.660541	0	0	1,5683313397129186	1,1318754499797645	GNAI2
Cardiac Conduction (GO:0061337)	1/17	0.485922	0.660541	0	0	1,5683313397129186	1,1318754499797645	AKAP9
Regulation Of Telomerase RNA Localization To Cajal Body (GO:1904872)	1/17	0.485922	0.660541	0	0	1,5683313397129186	1,1318754499797645	EXOSC10
Regulation Of Transcription Involved In G1/S Transition Of Mitotic Cell Cycle (GO:0000083)	1/17	0.485922	0.660541	0	0	1,5683313397129186	1,1318754499797645	E2F7
Regulation Of Transmembrane Receptor Protein Serine/Threonine Kinase Signaling Pathway (GO:0090092)	1/17	0.485922	0.660541	0	0	1,5683313397129186	1,1318754499797645	LTBP4
Regulation Of Tubulin Deacetylation (GO:0090043)	1/17	0.485922	0.660541	0	0	1,5683313397129186	1,1318754499797645	MBIP
Rescue Of Stalled Ribosome (GO:0072344)	1/17	0.485922	0.660541	0	0	1,5683313397129186	1,1318754499797645	RACK1
Cytoskeleton-Dependent Intracellular Transport (GO:0030705)	1/17	0.485922	0.660541	0	0	1,5683313397129186	1,1318754499797645	KIF1B
Retrograde Protein Transport, ER To Cytosol (GO:0030970)	1/17	0.485922	0.660541	0	0	1,5683313397129186	1,1318754499797645	HM13
snRNA 3'-End Processing (GO:0034472)	1/17	0.485922	0.660541	0	0	1,5683313397129186	1,1318754499797645	EXOSC9
Fatty Acid Transport (GO:0015908)	1/17	0.485922	0.660541	0	0	1,5683313397129186	1,1318754499797645	KDM5A
Gonad Development (GO:0008406)	1/17	0.485922	0.660541	0	0	1,5683313397129186	1,1318754499797645	NCOA4
Histone mRNA Metabolic Process (GO:0008334)	1/17	0.485922	0.660541	0	0	1,5683313397129186	1,1318754499797645	EXOSC10
Integrated Stress Response Signaling (GO:0140467)	1/17	0.485922	0.660541	0	0	1,5683313397129186	1,1318754499797645	EIF2AK4
Membrane Protein Ectodomain Proteolysis (GO:0006509)	1/17	0.485922	0.660541	0	0	1,5683313397129186	1,1318754499797645	HM13
Negative Regulation Of DNA-templated Transcription, Elongation (GO:0032785)	1/17	0.485922	0.660541	0	0	1,5683313397129186	1,1318754499797645	TCERG1
Negative Regulation Of ERBB Signaling Pathway (GO:1901185)	1/17	0.485922	0.660541	0	0	1,5683313397129186	1,1318754499797645	PTPN3
Negative Regulation Of Notch Signaling Pathway (GO:0045746)	1/17	0.485922	0.660541	0	0	1,5683313397129186	1,1318754499797645	WWP2
Negative Regulation Of RNA Splicing (GO:0033119)	1/17	0.485922	0.660541	0	0	1,5683313397129186	1,1318754499797645	SRSF10
Negative Regulation Of Protein Tyrosine Kinase Activity (GO:0061099)	1/17	0.485922	0.660541	0	0	1,5683313397129186	1,1318754499797645	CBLB
Negative Regulation Of Smooth Muscle Cell Proliferation (GO:0048662)	1/17	0.485922	0.660541	0	0	1,5683313397129186	1,1318754499797645	TPM1
Neural Crest Cell Migration (GO:0001755)	1/17	0.485922	0.660541	0	0	1,5683313397129186	1,1318754499797645	SEMA6A
Photoperiodism (GO:0009648)	1/17	0.485922	0.660541	0	0	1,5683313397129186	1,1318754499797645	PPP1CC
Pore Complex Assembly (GO:0046931)	1/17	0.485922	0.660541	0	0	1,5683313397129186	1,1318754499797645	NUP205
Positive Regulation Of G2/M Transition Of Mitotic Cell Cycle (GO:0010971)	1/17	0.485922	0.660541	0	0	1,5683313397129186	1,1318754499797645	RAD51C
Positive Regulation Of Carbohydrate Metabolic Process (GO:0045913)	1/17	0.485922	0.660541	0	0	1,5683313397129186	1,1318754499797645	INSR
Positive Regulation Of Cation Channel Activity (GO:2001259)	1/17	0.485922	0.660541	0	0	1,5683313397129186	1,1318754499797645	ANK3
Positive Regulation Of Cytokine-Mediated Signaling Pathway (GO:0001961)	1/17	0.485922	0.660541	0	0	1,5683313397129186	1,1318754499797645	RIPK1
Positive Regulation Of Erythrocyte Differentiation (GO:0045648)	1/17	0.485922	0.660541	0	0	1,5683313397129186	1,1318754499797645	ACVR1B
Positive Regulation Of Filopodium Assembly (GO:0051491)	1/17	0.485922	0.660541	0	0	1,5683313397129186	1,1318754499797645	FNBP1L
Positive Regulation Of Lamellipodium Assembly (GO:0010592)	1/17	0.485922	0.660541	0	0	1,5683313397129186	1,1318754499797645	RAC1
Positive Regulation Of mRNA Splicing, Via Spliceosome (GO:0048026)	1/17	0.485922	0.660541	0	0	1,5683313397129186	1,1318754499797645	DAZAP1
Positive Regulation Of Monoatomic Ion Transport (GO:0043270)	1/17	0.485922	0.660541	0	0	1,5683313397129186	1,1318754499797645	ANK3
Positive Regulation Of Myeloid Leukocyte Differentiation (GO:0002763)	1/17	0.485922	0.660541	0	0	1,5683313397129186	1,1318754499797645	RIPK1
Positive Regulation Of Neuron Differentiation (GO:0045666)	1/17	0.485922	0.660541	0	0	1,5683313397129186	1,1318754499797645	TCF3
Positive Regulation Of Protein Targeting To Membrane (GO:0090314)	1/17	0.485922	0.660541	0	0	1,5683313397129186	1,1318754499797645	ANK3
Protein K48-linked Deubiquitination (GO:0071108)	1/17	0.485922	0.660541	0	0	1,5683313397129186	1,1318754499797645	USP37
Protein Mannosylation (GO:0035268)	1/17	0.485922	0.660541	0	0	1,5683313397129186	1,1318754499797645	DPM1
Protein Neddylation (GO:0045116)	1/17	0.485922	0.660541	0	0	1,5683313397129186	1,1318754499797645	DCUN1D4
Receptor Metabolic Process (GO:0043112)	1/17	0.485922	0.660541	0	0	1,5683313397129186	1,1318754499797645	KIF16B
Regulation Of NLRP3 Inflammasome Complex Assembly (GO:1900225)	1/17	0.485922	0.660541	0	0	1,5683313397129186	1,1318754499797645	DDX3X
Synapse Organization (GO:0050808)	3/68	0.48706	0.661661	0	0	1,1582840236686391	0,8332313403850192	PPFIA1;ANK3;APPL1
Regulation Of Actin Filament-Based Process (GO:0032970)	2/43	0.495261	0.671709	0	0	1,2240743990173715	0,8601200281193078	RAC1;BAIAP2
Positive Regulation Of Signal Transduction (GO:0009967)	6/147	0.497437	0.671709	0	0	1,0678481273504714	0,7456637253683879	RIMS2;ASXL1;KANK1;PHIP;SNX5;SMARCA4
Endomembrane System Organization (GO:0010256)	6/148	0.504069	0.671709	0	0	1,0602257613477475	0,7262988929716923	ARFGEF1;RAB1A;TBC1D20;VPS13B;ANK3;BLZF1
Regulation Of Cytoplasmic Translation (GO:2000765)	1/18	0.505671	0.671709	0	0	1,4759358288770053	1,00639558072866	YBX1
Regulation Of Defense Response To Virus By Host (GO:0050691)	1/18	0.505671	0.671709	0	0	1,4759358288770053	1,00639558072866	EIF2AK4
Regulation Of Epidermal Growth Factor-Activated Receptor Activity (GO:0007176)	1/18	0.505671	0.671709	0	0	1,4759358288770053	1,00639558072866	CBLB
RNA-templated DNA Biosynthetic Process (GO:0006278)	1/18	0.505671	0.671709	0	0	1,4759358288770053	1,00639558072866	PTGES3
Regulation Of Meiotic Cell Cycle (GO:0051445)	1/18	0.505671	0.671709	0	0	1,4759358288770053	1,00639558072866	ANAPC5
Regulation Of Nuclear-Transcribed mRNA Catabolic Process, Deadenylation-Dependent Decay (GO:1900151)	1/18	0.505671	0.671709	0	0	1,4759358288770053	1,00639558072866	YBX1
Regulation Of Ruffle Assembly (GO:1900027)	1/18	0.505671	0.671709	0	0	1,4759358288770053	1,00639558072866	KANK1
Regulation Of Spindle Organization (GO:0090224)	1/18	0.505671	0.671709	0	0	1,4759358288770053	1,00639558072866	NUMA1
Cellular Response To Misfolded Protein (GO:0071218)	1/18	0.505671	0.671709	0	0	1,4759358288770053	1,00639558072866	AUP1
Regulation Of Vascular Associated Smooth Muscle Cell Proliferation (GO:1904705)	1/18	0.505671	0.671709	0	0	1,4759358288770053	1,00639558072866	TPM1
Chaperone Cofactor-Dependent Protein Refolding (GO:0051085)	1/18	0.505671	0.671709	0	0	1,4759358288770053	1,00639558072866	PTGES3
Chromosome Condensation (GO:0030261)	1/18	0.505671	0.671709	0	0	1,4759358288770053	1,00639558072866	AKAP8L
Dendritic Spine Organization (GO:0097061)	1/18	0.505671	0.671709	0	0	1,4759358288770053	1,00639558072866	INSR
Response To Steroid Hormone (GO:0048545)	1/18	0.505671	0.671709	0	0	1,4759358288770053	1,00639558072866	UBE3A
Secondary Alcohol Biosynthetic Process (GO:1902653)	1/18	0.505671	0.671709	0	0	1,4759358288770053	1,00639558072866	LBR
Establishment Of Endothelial Barrier (GO:0061028)	1/18	0.505671	0.671709	0	0	1,4759358288770053	1,00639558072866	RAB1A
Telomere Maintenance Via Telomerase (GO:0007004)	1/18	0.505671	0.671709	0	0	1,4759358288770053	1,00639558072866	PTGES3
Negative Chemotaxis (GO:0050919)	1/18	0.505671	0.671709	0	0	1,4759358288770053	1,00639558072866	SEMA6A
Negative Regulation Of Axon Extension (GO:0030517)	1/18	0.505671	0.671709	0	0	1,4759358288770053	1,00639558072866	SEMA6A
Negative Regulation Of Chemotaxis (GO:0050922)	1/18	0.505671	0.671709	0	0	1,4759358288770053	1,00639558072866	SEMA6A
Negative Regulation Of Cytoskeleton Organization (GO:0051494)	1/18	0.505671	0.671709	0	0	1,4759358288770053	1,00639558072866	KANK1
Negative Regulation Of Protein Polymerization (GO:0032272)	1/18	0.505671	0.671709	0	0	1,4759358288770053	1,00639558072866	KANK1
Platelet Dense Granule Organization (GO:0060155)	1/18	0.505671	0.671709	0	0	1,4759358288770053	1,00639558072866	DTNBP1
Positive Regulation Of Ras Protein Signal Transduction (GO:0046579)	1/18	0.505671	0.671709	0	0	1,4759358288770053	1,00639558072866	RAC1
Positive Regulation Of Chromosome Segregation (GO:0051984)	1/18	0.505671	0.671709	0	0	1,4759358288770053	1,00639558072866	NUMA1
Positive Regulation Of Extrinsic Apoptotic Signaling Pathway (GO:2001238)	1/18	0.505671	0.671709	0	0	1,4759358288770053	1,00639558072866	RIPK1
Positive Regulation Of Pattern Recognition Receptor Signaling Pathway (GO:0062208)	1/18	0.505671	0.671709	0	0	1,4759358288770053	1,00639558072866	DDX3X
rRNA Methylation (GO:0031167)	1/18	0.505671	0.671709	0	0	1,4759358288770053	1,00639558072866	METTL16
Regulation Of T Cell Proliferation (GO:0042129)	1/18	0.505671	0.671709	0	0	1,4759358288770053	1,00639558072866	CD46
Regulation Of Actin Filament Bundle Assembly (GO:0032231)	1/18	0.505671	0.671709	0	0	1,4759358288770053	1,00639558072866	RAC1
Regulation Of Autophagy Of Mitochondrion (GO:1903146)	1/18	0.505671	0.671709	0	0	1,4759358288770053	1,00639558072866	FBXO7
Positive Regulation Of Cellular Component Organization (GO:0051130)	3/70	0.506488	0.671709	0	0	1,1234931113662456	0,764261259595824	INSR;RACK1;CBLL1
Regulation Of Endocytosis (GO:0030100)	2/44	0.507528	0.671709	0	0	1,1948155761105401	0,8103287637487613	LETMD1;CBLL1
Adenylate Cyclase-Modulating G Protein-Coupled Receptor Signaling Pathway (GO:0007188)	2/44	0.507528	0.671709	0	0	1,1948155761105401	0,8103287637487613	RIMS2;GNAI2
Regulation Of Mitotic Metaphase/Anaphase Transition (GO:0030071)	2/44	0.507528	0.671709	0	0	1,1948155761105401	0,8103287637487613	ANAPC5;SMARCA4
Ribosome Assembly (GO:0042255)	2/44	0.507528	0.671709	0	0	1,1948155761105401	0,8103287637487613	DDX3X;MTERF4
Transforming Growth Factor Beta Receptor Signaling Pathway (GO:0007179)	2/44	0.507528	0.671709	0	0	1,1948155761105401	0,8103287637487613	PTK2;APPL1
Regulation Of Notch Signaling Pathway (GO:0008593)	2/44	0.507528	0.671709	0	0	1,1948155761105401	0,8103287637487613	WWP2;CD46
Golgi Organization (GO:0007030)	4/97	0.513698	0.679448	0	0	1,0791035108174634	0,718813189314111	RAB1A;TBC1D20;VPS13B;BLZF1
Regulation Of JNK Cascade (GO:0046328)	3/71	0.516058	0.679449	0	0	1,1068651018099547	0,7322315309259968	NCOR1;MBIP;RIPK1
Regulation Of Cellular Localization (GO:0060341)	2/45	0.519598	0.679449	0	0	1,1669176286877474	0,7639803191161472	DNAJB6;RACK1
Regulation Of Kinase Activity (GO:0043549)	2/45	0.519598	0.679449	0	0	1,1669176286877474	0,7639803191161472	INSR;FGFR3
Negative Regulation Of Catabolic Process (GO:0009895)	2/45	0.519598	0.679449	0	0	1,1669176286877474	0,7639803191161472	PHF20L1;NCOR1
Regulation Of Centrosome Cycle (GO:0046605)	1/19	0.524662	0.679449	0	0	1,3938064859117492	0,8990053749751478	CCNL2
DNA Synthesis Involved In DNA Repair (GO:0000731)	1/19	0.524662	0.679449	0	0	1,3938064859117492	0,8990053749751478	PCNA
Regulation Of Hippo Signaling (GO:0035330)	1/19	0.524662	0.679449	0	0	1,3938064859117492	0,8990053749751478	TIAL1
Regulation Of Long-Term Synaptic Potentiation (GO:1900271)	1/19	0.524662	0.679449	0	0	1,3938064859117492	0,8990053749751478	EIF2AK4
Anaphase-Promoting Complex-Dependent Catabolic Process (GO:0031145)	1/19	0.524662	0.679449	0	0	1,3938064859117492	0,8990053749751478	ANAPC5
Arachidonic Acid Metabolic Process (GO:0019369)	1/19	0.524662	0.679449	0	0	1,3938064859117492	0,8990053749751478	PTGES3
Cell Surface Receptor Signaling Pathway Involved In Cell-Cell Signaling (GO:1905114)	1/19	0.524662	0.679449	0	0	1,3938064859117492	0,8990053749751478	DDX3X
Cell-Cell Signaling By Wnt (GO:0198738)	1/19	0.524662	0.679449	0	0	1,3938064859117492	0,8990053749751478	DDX3X
Cellular Response To Osmotic Stress (GO:0071470)	1/19	0.524662	0.679449	0	0	1,3938064859117492	0,8990053749751478	DDX3X
Cholesterol Biosynthetic Process (GO:0006695)	1/19	0.524662	0.679449	0	0	1,3938064859117492	0,8990053749751478	LBR
Respiratory Chain Complex IV Assembly (GO:0008535)	1/19	0.524662	0.679449	0	0	1,3938064859117492	0,8990053749751478	COA1
Ribosomal Large Subunit Assembly (GO:0000027)	1/19	0.524662	0.679449	0	0	1,3938064859117492	0,8990053749751478	DHX30
Smoothened Signaling Pathway (GO:0007224)	1/19	0.524662	0.679449	0	0	1,3938064859117492	0,8990053749751478	TCTN3
Establishment Of Protein Localization To Vacuole (GO:0072666)	1/19	0.524662	0.679449	0	0	1,3938064859117492	0,8990053749751478	VPS13D
Vascular Endothelial Growth Factor Receptor Signaling Pathway (GO:0048010)	1/19	0.524662	0.679449	0	0	1,3938064859117492	0,8990053749751478	PTK2
Lipid Modification (GO:0030258)	1/19	0.524662	0.679449	0	0	1,3938064859117492	0,8990053749751478	EPHX2
Negative Regulation Of Actin Filament Polymerization (GO:0030837)	1/19	0.524662	0.679449	0	0	1,3938064859117492	0,8990053749751478	KANK1
Negative Regulation Of Developmental Growth (GO:0048640)	1/19	0.524662	0.679449	0	0	1,3938064859117492	0,8990053749751478	FGFR3
Negative Regulation Of Fat Cell Differentiation (GO:0045599)	1/19	0.524662	0.679449	0	0	1,3938064859117492	0,8990053749751478	ASXL1
Negative Regulation Of Protein Secretion (GO:0050709)	1/19	0.524662	0.679449	0	0	1,3938064859117492	0,8990053749751478	PSMD9
Negative Regulation Of Proteolysis (GO:0045861)	1/19	0.524662	0.679449	0	0	1,3938064859117492	0,8990053749751478	PTPN3
Organelle Membrane Fusion (GO:0090174)	1/19	0.524662	0.679449	0	0	1,3938064859117492	0,8990053749751478	STX3
Organic Hydroxy Compound Transport (GO:0015850)	1/19	0.524662	0.679449	0	0	1,3938064859117492	0,8990053749751478	RALBP1
Peroxisome Organization (GO:0007031)	1/19	0.524662	0.679449	0	0	1,3938064859117492	0,8990053749751478	LONP2
Positive Regulation Of Cell Cycle G2/M Phase Transition (GO:1902751)	1/19	0.524662	0.679449	0	0	1,3938064859117492	0,8990053749751478	RAD51C
Protein N-linked Glycosylation Via Asparagine (GO:0018279)	1/19	0.524662	0.679449	0	0	1,3938064859117492	0,8990053749751478	DPM1
Protein Alkylation (GO:0008213)	1/19	0.524662	0.679449	0	0	1,3938064859117492	0,8990053749751478	ETF1
Protein Targeting To ER (GO:0045047)	1/19	0.524662	0.679449	0	0	1,3938064859117492	0,8990053749751478	SRP54
Receptor Signaling Pathway Via STAT (GO:0097696)	1/19	0.524662	0.679449	0	0	1,3938064859117492	0,8990053749751478	STAMBP
Regulation Of Cell Junction Assembly (GO:1901888)	1/19	0.524662	0.679449	0	0	1,3938064859117492	0,8990053749751478	SETD5
Regulation Of Protein Metabolic Process (GO:0051246)	3/72	0.525528	0.679734	0	0	1,0907190635451505	0,7017169102274867	ATXN2;ELP2;ELP5
Circulatory System Development (GO:0072359)	3/72	0.525528	0.679734	0	0	1,0907190635451505	0,7017169102274867	PHIP;BCOR;KDM6A
Brain Development (GO:0007420)	4/99	0.529865	0.684479	0	0	1,0561826252377933	0,6708169203580483	GIT2;TUBGCP2;UBE3A;BPTF
Dephosphorylation (GO:0016311)	4/99	0.529865	0.684479	0	0	1,0561826252377933	0,6708169203580483	PPP1CC;EPHX2;PPP4R3B;PTPN3
Regulation Of Endothelial Cell Migration (GO:0010594)	2/46	0.53147	0.684479	0	0	1,1402877697841727	0,7207858535987529	RAC1;PTK2
Establishment Of Protein Localization To Membrane (GO:0090150)	2/46	0.53147	0.684479	0	0	1,1402877697841727	0,7207858535987529	PARD3;ZDHHC3
Glucose Homeostasis (GO:0042593)	2/46	0.53147	0.684479	0	0	1,1402877697841727	0,7207858535987529	CRTC2;INSR
Wound Healing (GO:0042060)	2/46	0.53147	0.684479	0	0	1,1402877697841727	0,7207858535987529	TPM1;CFLAR
Positive Regulation Of JNK Cascade (GO:0046330)	2/46	0.53147	0.684479	0	0	1,1402877697841727	0,7207858535987529	MBIP;RIPK1
Negative Regulation Of Cell Growth (GO:0030308)	3/73	0.534895	0.686089	0	0	1,0750343406593406	0,672633633932527	DDX3X;RACK1;SMARCA4
Cellular Component Assembly (GO:0022607)	6/153	0.536735	0.686089	0	0	1,0236695162326432	0,6369798852358914	APC;TUBGCP2;PARD3;ANK3;BAIAP2;MYO9A
Positive Regulation Of Apoptotic Process (GO:0043065)	7/180	0.53968	0.686089	0	0	1,0147034064762332	0,6258479301851174	DDX3X;APC;TCTN3;RACK1;RIPK1;PDCD2;CFLAR
ATP Biosynthetic Process (GO:0006754)	1/20	0.542926	0.686089	0	0	1,3203223369428356	0,8064289691639528	ALDOA
Regulation Of Heart Contraction (GO:0008016)	1/20	0.542926	0.686089	0	0	1,3203223369428356	0,8064289691639528	TPM1
Regulation Of Histone Deacetylation (GO:0031063)	1/20	0.542926	0.686089	0	0	1,3203223369428356	0,8064289691639528	MBIP
Regulation Of Intracellular Steroid Hormone Receptor Signaling Pathway (GO:0033143)	1/20	0.542926	0.686089	0	0	1,3203223369428356	0,8064289691639528	DDX5
Regulation Of Protein Localization To Cell Surface (GO:2000008)	1/20	0.542926	0.686089	0	0	1,3203223369428356	0,8064289691639528	STX3
Regulation Of Protein Targeting To Membrane (GO:0090313)	1/20	0.542926	0.686089	0	0	1,3203223369428356	0,8064289691639528	ANK3
Regulation Of Response To Biotic Stimulus (GO:0002831)	1/20	0.542926	0.686089	0	0	1,3203223369428356	0,8064289691639528	APPL1
Regulation Of Sprouting Angiogenesis (GO:1903670)	1/20	0.542926	0.686089	0	0	1,3203223369428356	0,8064289691639528	SEMA6A
Regulation Of Telomere Capping (GO:1904353)	1/20	0.542926	0.686089	0	0	1,3203223369428356	0,8064289691639528	USP7
Response To cAMP (GO:0051591)	1/20	0.542926	0.686089	0	0	1,3203223369428356	0,8064289691639528	AKAP9
Cortical Cytoskeleton Organization (GO:0030865)	1/20	0.542926	0.686089	0	0	1,3203223369428356	0,8064289691639528	RAC1
Secretory Granule Organization (GO:0033363)	1/20	0.542926	0.686089	0	0	1,3203223369428356	0,8064289691639528	DTNBP1
snRNA Metabolic Process (GO:0016073)	1/20	0.542926	0.686089	0	0	1,3203223369428356	0,8064289691639528	INTS3
Inositol Lipid-Mediated Signaling (GO:0048017)	1/20	0.542926	0.686089	0	0	1,3203223369428356	0,8064289691639528	OGT
mRNA Splice Site Recognition (GO:0006376)	1/20	0.542926	0.686089	0	0	1,3203223369428356	0,8064289691639528	SRSF10
Negative Regulation Of DNA Biosynthetic Process (GO:2000279)	1/20	0.542926	0.686089	0	0	1,3203223369428356	0,8064289691639528	EXOSC10
Negative Regulation Of TORC1 Signaling (GO:1904262)	1/20	0.542926	0.686089	0	0	1,3203223369428356	0,8064289691639528	ITFG2
Negative Regulation Of Insulin Receptor Signaling Pathway (GO:0046627)	1/20	0.542926	0.686089	0	0	1,3203223369428356	0,8064289691639528	KANK1
Negative Regulation Of Telomere Maintenance Via Telomere Lengthening (GO:1904357)	1/20	0.542926	0.686089	0	0	1,3203223369428356	0,8064289691639528	EXOSC10
Nuclear Membrane Reassembly (GO:0031468)	1/20	0.542926	0.686089	0	0	1,3203223369428356	0,8064289691639528	UBE2I
Organelle Fusion (GO:0048284)	1/20	0.542926	0.686089	0	0	1,3203223369428356	0,8064289691639528	STX3
Positive Regulation Of Peptide Hormone Secretion (GO:0090277)	1/20	0.542926	0.686089	0	0	1,3203223369428356	0,8064289691639528	PSMD9
Positive Regulation Of Small Molecule Metabolic Process (GO:0062013)	1/20	0.542926	0.686089	0	0	1,3203223369428356	0,8064289691639528	INSR
Receptor Signaling Pathway Via JAK-STAT (GO:0007259)	1/20	0.542926	0.686089	0	0	1,3203223369428356	0,8064289691639528	STAMBP
Regulation Of Catabolic Process (GO:0009894)	1/20	0.542926	0.686089	0	0	1,3203223369428356	0,8064289691639528	UBE3A
Regulation Of Hydrolase Activity (GO:0051336)	2/47	0.54314	0.686089	0	0	1,1148414601652012	0,6804856537488136	RALBP1;PTK2
Negative Regulation Of Autophagy (GO:0010507)	2/47	0.54314	0.686089	0	0	1,1148414601652012	0,6804856537488136	HGF;TBC1D14
Negative Regulation Of Supramolecular Fiber Organization (GO:1902904)	2/47	0.54314	0.686089	0	0	1,1148414601652012	0,6804856537488136	ARFGEF1;KANK1
Positive Regulation Of MAP Kinase Activity (GO:0043406)	2/47	0.54314	0.686089	0	0	1,1148414601652012	0,6804856537488136	INSR;EZH2
Protein Deubiquitination (GO:0016579)	3/74	0.544156	0.68696	0	0	1,0597914409534128	0,6449034226110297	USP7;USP37;STAMBP
Regulation Of Mitotic Cell Cycle (GO:0007346)	4/101	0.545765	0.688167	0	0	1,0342069308160478	0,6262807717823208	NEK9;ANAPC5;ANAPC1;PTPN3
Positive Regulation Of Intracellular Protein Transport (GO:0090316)	4/101	0.545765	0.688167	0	0	1,0342069308160478	0,6262807717823208	RUFY3;MBD1;ARIH2;ANK3
Regulation Of Programmed Cell Death (GO:0043067)	5/129	0.554588	0.691829	0	0	1,0110838398005297	0,5960641014050568	XPNPEP1;TRRAP;EP400;RIPK1;CCNL2
Protein Localization To Membrane (GO:0072657)	5/129	0.554588	0.691829	0	0	1,0110838398005297	0,5960641014050568	SLMAP;BSG;ANK3;ZDHHC3;TNFRSF1A
Regulation Of Defense Response (GO:0031347)	2/48	0.554607	0.691829	0	0	1,0905015118340111	0,6428456813665031	LETMD1;APPL1
Mitochondrial Transport (GO:0006839)	2/48	0.554607	0.691829	0	0	1,0905015118340111	0,6428456813665031	SPG7;FBXO7
Plasma Membrane Organization (GO:0007009)	2/48	0.554607	0.691829	0	0	1,0905015118340111	0,6428456813665031	ANK3;FNBP1L
Positive Regulation Of Cytoskeleton Organization (GO:0051495)	2/48	0.554607	0.691829	0	0	1,0905015118340111	0,6428456813665031	NUMA1;BAIAP2
Positive Regulation Of Telomere Maintenance (GO:0032206)	2/48	0.554607	0.691829	0	0	1,0905015118340111	0,6428456813665031	INO80E;ATRX
Actin Filament Bundle Assembly (GO:0051017)	1/21	0.56049	0.691829	0	0	1,2541866028708133	0,726104127055805	BAIAP2
Actin Filament Bundle Organization (GO:0061572)	1/21	0.56049	0.691829	0	0	1,2541866028708133	0,726104127055805	BAIAP2
Regulation Of Receptor Signaling Pathway Via JAK-STAT (GO:0046425)	1/21	0.56049	0.691829	0	0	1,2541866028708133	0,726104127055805	DOT1L
Cellular Response To Glucose Stimulus (GO:0071333)	1/21	0.56049	0.691829	0	0	1,2541866028708133	0,726104127055805	RACK1
Cellular Response To Vascular Endothelial Growth Factor Stimulus (GO:0035924)	1/21	0.56049	0.691829	0	0	1,2541866028708133	0,726104127055805	SEMA6A
Response To Estrogen (GO:0043627)	1/21	0.56049	0.691829	0	0	1,2541866028708133	0,726104127055805	NCOA4
Sterol Biosynthetic Process (GO:0016126)	1/21	0.56049	0.691829	0	0	1,2541866028708133	0,726104127055805	LBR
Glutamine Family Amino Acid Metabolic Process (GO:0009064)	1/21	0.56049	0.691829	0	0	1,2541866028708133	0,726104127055805	SLC38A1
Tube Closure (GO:0060606)	1/21	0.56049	0.691829	0	0	1,2541866028708133	0,726104127055805	COBL
Iron-Sulfur Cluster Assembly (GO:0016226)	1/21	0.56049	0.691829	0	0	1,2541866028708133	0,726104127055805	ISCU
Keratinocyte Differentiation (GO:0030216)	1/21	0.56049	0.691829	0	0	1,2541866028708133	0,726104127055805	CFLAR
Membrane Fusion (GO:0061025)	1/21	0.56049	0.691829	0	0	1,2541866028708133	0,726104127055805	STX3
Metallo-Sulfur Cluster Assembly (GO:0031163)	1/21	0.56049	0.691829	0	0	1,2541866028708133	0,726104127055805	ISCU
Negative Regulation Of DNA Recombination (GO:0045910)	1/21	0.56049	0.691829	0	0	1,2541866028708133	0,726104127055805	SMCHD1
Negative Regulation Of JNK Cascade (GO:0046329)	1/21	0.56049	0.691829	0	0	1,2541866028708133	0,726104127055805	NCOR1
Negative Regulation Of Cellular Response To Insulin Stimulus (GO:1900077)	1/21	0.56049	0.691829	0	0	1,2541866028708133	0,726104127055805	KANK1
Negative Regulation Of Response To Endoplasmic Reticulum Stress (GO:1903573)	1/21	0.56049	0.691829	0	0	1,2541866028708133	0,726104127055805	RACK1
Negative Regulation Of Secretion By Cell (GO:1903531)	1/21	0.56049	0.691829	0	0	1,2541866028708133	0,726104127055805	TNFRSF1A
Positive Regulation Of T Cell Proliferation (GO:0042102)	1/21	0.56049	0.691829	0	0	1,2541866028708133	0,726104127055805	CD46
Positive Regulation Of Cell Division (GO:0051781)	1/21	0.56049	0.691829	0	0	1,2541866028708133	0,726104127055805	RACGAP1
Positive Regulation Of Cell-Cell Adhesion (GO:0022409)	1/21	0.56049	0.691829	0	0	1,2541866028708133	0,726104127055805	ANK3
Positive Regulation Of Cell-Matrix Adhesion (GO:0001954)	1/21	0.56049	0.691829	0	0	1,2541866028708133	0,726104127055805	RAC1
Positive Regulation Of Insulin Secretion (GO:0032024)	1/21	0.56049	0.691829	0	0	1,2541866028708133	0,726104127055805	PSMD9
Positive Regulation Of Signaling (GO:0023056)	1/21	0.56049	0.691829	0	0	1,2541866028708133	0,726104127055805	RIMS2
Positive Regulation Of Smooth Muscle Cell Proliferation (GO:0048661)	1/21	0.56049	0.691829	0	0	1,2541866028708133	0,726104127055805	HDAC1
Primary Neural Tube Formation (GO:0014020)	1/21	0.56049	0.691829	0	0	1,2541866028708133	0,726104127055805	COBL
Regulation Of DNA Damage Response, Signal Transduction By P53 Class Mediator (GO:0043516)	1/21	0.56049	0.691829	0	0	1,2541866028708133	0,726104127055805	DDX5
Regulation Of Axon Extension (GO:0030516)	1/21	0.56049	0.691829	0	0	1,2541866028708133	0,726104127055805	RUFY3
Regulation Of Cell Size (GO:0008361)	1/21	0.56049	0.691829	0	0	1,2541866028708133	0,726104127055805	RAC1
Regulation Of Neuron Projection Development (GO:0010975)	4/103	0.561384	0.692527	0	0	1,0131191432396252	0,5849244784759852	KANK1;HDAC2;RUFY3;FBXO7
RNA Splicing, Via Transesterification Reactions With Bulged Adenosine As Nucleophile (GO:0000377)	6/157	0.562194	0.693121	0	0	0,9961675993778362	0,573700326615173	SRRM2;DDX5;LSM6;HNRNPH1;SNRPA1;SRSF10
Proteasomal Protein Catabolic Process (GO:0010498)	7/184	0.563186	0.693938	0	0	0,9913882946629368	0,56920041816642	CUL4A;PSMD6;APC;WWP2;ARMC8;AGAP3;FBXO7
Autophagosome Organization (GO:1905037)	2/49	0.565869	0.69521	0	0	1,0671973059849993	0,6076545901359061	RAB1A;ZFYVE26
Response To Reactive Oxygen Species (GO:0000302)	2/49	0.565869	0.69521	0	0	1,0671973059849993	0,6076545901359061	TPM1;AGAP3
Fatty Acid Catabolic Process (GO:0009062)	2/49	0.565869	0.69521	0	0	1,0671973059849993	0,6076545901359061	ECI1;CROT
Peptidyl-Threonine Phosphorylation (GO:0018107)	2/49	0.565869	0.69521	0	0	1,0671973059849993	0,6076545901359061	WNK1;ACVR1B
Positive Regulation Of Transcription Initiation By RNA Polymerase II (GO:0060261)	2/49	0.565869	0.69521	0	0	1,0671973059849993	0,6076545901359061	PAXIP1;MED8
Regulation Of Epithelial To Mesenchymal Transition (GO:0010717)	2/50	0.576924	0.697957	0	0	1,0448641087130295	0,5747211415288513	PTK2;EZH2
Antigen Receptor-Mediated Signaling Pathway (GO:0050851)	2/50	0.576924	0.697957	0	0	1,0448641087130295	0,5747211415288513	NCOR2;WNK1
Response To Tumor Necrosis Factor (GO:0034612)	2/50	0.576924	0.697957	0	0	1,0448641087130295	0,5747211415288513	RIPK1;AFF3
Negative Regulation Of Neuron Death (GO:1901215)	2/50	0.576924	0.697957	0	0	1,0448641087130295	0,5747211415288513	KDM2B;FBXO7
Positive Regulation Of DNA-templated Transcription Initiation (GO:2000144)	2/50	0.576924	0.697957	0	0	1,0448641087130295	0,5747211415288513	PAXIP1;MED8
Protein Targeting To Mitochondrion (GO:0006626)	2/50	0.576924	0.697957	0	0	1,0448641087130295	0,5747211415288513	TIMM23B;FBXO7
BMP Signaling Pathway (GO:0030509)	1/22	0.57738	0.697957	0	0	1,1943495101389838	0,6560019653375584	DDX5
Regulation Of Glucose Metabolic Process (GO:0010906)	1/22	0.57738	0.697957	0	0	1,1943495101389838	0,6560019653375584	OGT
U2-type Prespliceosome Assembly (GO:1903241)	1/22	0.57738	0.697957	0	0	1,1943495101389838	0,6560019653375584	SNRPA1
Aortic Valve Development (GO:0003176)	1/22	0.57738	0.697957	0	0	1,1943495101389838	0,6560019653375584	TNFRSF1A
Regulation Of Ossification (GO:0030278)	1/22	0.57738	0.697957	0	0	1,1943495101389838	0,6560019653375584	KREMEN2
Cartilage Development (GO:0051216)	1/22	0.57738	0.697957	0	0	1,1943495101389838	0,6560019653375584	FGFR3
Cell Chemotaxis (GO:0060326)	1/22	0.57738	0.697957	0	0	1,1943495101389838	0,6560019653375584	HGF
Regulation Of Proteolysis Involved In Protein Catabolic Process (GO:1903050)	1/22	0.57738	0.697957	0	0	1,1943495101389838	0,6560019653375584	UBE3A
Cellular Response To Hydrogen Peroxide (GO:0070301)	1/22	0.57738	0.697957	0	0	1,1943495101389838	0,6560019653375584	RIPK1
Synaptic Vesicle Cycle (GO:0099504)	1/22	0.57738	0.697957	0	0	1,1943495101389838	0,6560019653375584	GIT2
Telomere Maintenance Via Telomere Lengthening (GO:0010833)	1/22	0.57738	0.697957	0	0	1,1943495101389838	0,6560019653375584	PTGES3
Vacuolar Acidification (GO:0007035)	1/22	0.57738	0.697957	0	0	1,1943495101389838	0,6560019653375584	DMXL1
Inorganic Anion Transport (GO:0015698)	1/22	0.57738	0.697957	0	0	1,1943495101389838	0,6560019653375584	RACGAP1
Lamellipodium Organization (GO:0097581)	1/22	0.57738	0.697957	0	0	1,1943495101389838	0,6560019653375584	RAC1
Positive Regulation Of Axonogenesis (GO:0050772)	1/22	0.57738	0.697957	0	0	1,1943495101389838	0,6560019653375584	RUFY3
Positive Regulation Of Chemotaxis (GO:0050921)	1/22	0.57738	0.697957	0	0	1,1943495101389838	0,6560019653375584	STX3
Positive Regulation Of Cytokinesis (GO:0032467)	1/22	0.57738	0.697957	0	0	1,1943495101389838	0,6560019653375584	RACGAP1
Positive Regulation Of mRNA Processing (GO:0050685)	1/22	0.57738	0.697957	0	0	1,1943495101389838	0,6560019653375584	DAZAP1
Positive Regulation Of Myeloid Cell Differentiation (GO:0045639)	1/22	0.57738	0.697957	0	0	1,1943495101389838	0,6560019653375584	ACVR1B
Positive Regulation Of Proteolysis Involved In Protein Catabolic Process (GO:1903052)	1/22	0.57738	0.697957	0	0	1,1943495101389838	0,6560019653375584	PTK2
Positive Regulation Of Ubiquitin-Protein Transferase Activity (GO:0051443)	1/22	0.57738	0.697957	0	0	1,1943495101389838	0,6560019653375584	DCUN1D4
Regulation Of Cell-Cell Adhesion (GO:0022407)	1/22	0.57738	0.697957	0	0	1,1943495101389838	0,6560019653375584	PTK2
Protein Targeting To Membrane (GO:0006612)	2/51	0.587773	0.70545	0	0	1,023442470513385	0,54387195802841	PARD3;ZDHHC3
Axon Guidance (GO:0007411)	3/79	0.588809	0.70545	0	0	0,9895938765182186	0,5241423456288224	SEMA6A;RAC1;PTK2
Regulation Of Protein Serine/Threonine Kinase Activity (GO:0071900)	3/79	0.588809	0.70545	0	0	0,9895938765182186	0,5241423456288224	DDX3X;BCCIP;EZH2
'De Novo' Post-Translational Protein Folding (GO:0051084)	1/23	0.593623	0.70545	0	0	1,1399521531100478	0,5944980458983798	PTGES3
ATP Metabolic Process (GO:0046034)	1/23	0.593623	0.70545	0	0	1,1399521531100478	0,5944980458983798	ALDOA
O-glycan Processing (GO:0016266)	1/23	0.593623	0.70545	0	0	1,1399521531100478	0,5944980458983798	GALNT10
Regulation Of Lamellipodium Assembly (GO:0010591)	1/23	0.593623	0.70545	0	0	1,1399521531100478	0,5944980458983798	RAC1
Regulation Of Nucleotide-Excision Repair (GO:2000819)	1/23	0.593623	0.70545	0	0	1,1399521531100478	0,5944980458983798	SMARCA4
Regulation Of Protein Transport (GO:0051223)	1/23	0.593623	0.70545	0	0	1,1399521531100478	0,5944980458983798	WWP2
Cellular Response To Ketone (GO:1901655)	1/23	0.593623	0.70545	0	0	1,1399521531100478	0,5944980458983798	NCOA4
Cellular Response To Virus (GO:0098586)	1/23	0.593623	0.70545	0	0	1,1399521531100478	0,5944980458983798	DDX3X
Clathrin-Dependent Endocytosis (GO:0072583)	1/23	0.593623	0.70545	0	0	1,1399521531100478	0,5944980458983798	FNBP1L
Early Endosome To Late Endosome Transport (GO:0045022)	1/23	0.593623	0.70545	0	0	1,1399521531100478	0,5944980458983798	KIF16B
Sensory Organ Development (GO:0007423)	1/23	0.593623	0.70545	0	0	1,1399521531100478	0,5944980458983798	SMCHD1
Stem Cell Differentiation (GO:0048863)	1/23	0.593623	0.70545	0	0	1,1399521531100478	0,5944980458983798	SETD2
Substrate Adhesion-Dependent Cell Spreading (GO:0034446)	1/23	0.593623	0.70545	0	0	1,1399521531100478	0,5944980458983798	RAC1
Gluconeogenesis (GO:0006094)	1/23	0.593623	0.70545	0	0	1,1399521531100478	0,5944980458983798	CRTC2
Microtubule Nucleation (GO:0007020)	1/23	0.593623	0.70545	0	0	1,1399521531100478	0,5944980458983798	TUBGCP2
Mitotic G2 DNA Damage Checkpoint Signaling (GO:0007095)	1/23	0.593623	0.70545	0	0	1,1399521531100478	0,5944980458983798	UIMC1
Negative Regulation Of Double-Strand Break Repair (GO:2000780)	1/23	0.593623	0.70545	0	0	1,1399521531100478	0,5944980458983798	SMCHD1
Negative Regulation Of Stress-Activated MAPK Cascade (GO:0032873)	1/23	0.593623	0.70545	0	0	1,1399521531100478	0,5944980458983798	NCOR1
Neuron Projection Extension (GO:1990138)	1/23	0.593623	0.70545	0	0	1,1399521531100478	0,5944980458983798	EIF2AK4
Non-Canonical Wnt Signaling Pathway (GO:0035567)	1/23	0.593623	0.70545	0	0	1,1399521531100478	0,5944980458983798	RAC1
Positive Regulation Of Interferon-Beta Production (GO:0032728)	1/23	0.593623	0.70545	0	0	1,1399521531100478	0,5944980458983798	DDX3X
Positive Regulation Of Lamellipodium Organization (GO:1902745)	1/23	0.593623	0.70545	0	0	1,1399521531100478	0,5944980458983798	RAC1
Positive Regulation Of Leukocyte Chemotaxis (GO:0002690)	1/23	0.593623	0.70545	0	0	1,1399521531100478	0,5944980458983798	PTK2
Positive Regulation Of Lymphocyte Proliferation (GO:0050671)	1/23	0.593623	0.70545	0	0	1,1399521531100478	0,5944980458983798	CD46
Protein Export From Nucleus (GO:0006611)	1/23	0.593623	0.70545	0	0	1,1399521531100478	0,5944980458983798	NUP214
Protein Localization To Golgi Apparatus (GO:0034067)	1/23	0.593623	0.70545	0	0	1,1399521531100478	0,5944980458983798	VPS13D
Protein Palmitoylation (GO:0018345)	1/23	0.593623	0.70545	0	0	1,1399521531100478	0,5944980458983798	ZDHHC3
Negative Regulation Of Multicellular Organismal Process (GO:0051241)	5/135	0.595292	0.707035	0	0	0,9638610182088443	0,4999578772771187	HDAC2;HDAC1;KREMEN2;SINHCAF;OGT
Negative Regulation Of Binding (GO:0051100)	2/52	0.598414	0.709544	0	0	1,0028776978417266	0,5149495646344718	BTAF1;RACK1
Positive Regulation Of ERK1 And ERK2 Cascade (GO:0070374)	2/52	0.598414	0.709544	0	0	1,0028776978417266	0,5149495646344718	PHB2;FGFR3
Regulation Of TOR Signaling (GO:0032006)	2/52	0.598414	0.709544	0	0	1,0028776978417266	0,5149495646344718	ITFG2;TTI1
Positive Regulation Of MAPK Cascade (GO:0043410)	4/108	0.599113	0.709973	0	0	0,9639481000926784	0,49383523409066044	INSR;PHB2;FGFR3;EZH2
Cellular Response To Tumor Necrosis Factor (GO:0071356)	2/53	0.608848	0.713945	0	0	0,9831193868434664	0,48781067771404324	RIPK1;TNFRSF1A
Inflammatory Response (GO:0006954)	2/53	0.608848	0.713945	0	0	0,9831193868434664	0,48781067771404324	RAC1;TNFRSF1A
Peptidyl-Threonine Modification (GO:0018210)	2/53	0.608848	0.713945	0	0	0,9831193868434664	0,48781067771404324	WNK1;ACVR1B
Regulation Of Dendrite Development (GO:0050773)	1/24	0.609242	0.713945	0	0	1,0902850010401497	0,5402786626804744	COBL
Regulation Of Erythrocyte Differentiation (GO:0045646)	1/24	0.609242	0.713945	0	0	1,0902850010401497	0,5402786626804744	ACVR1B
Antiviral Innate Immune Response (GO:0140374)	1/24	0.609242	0.713945	0	0	1,0902850010401497	0,5402786626804744	PHB2
Carboxylic Acid Transmembrane Transport (GO:1905039)	1/24	0.609242	0.713945	0	0	1,0902850010401497	0,5402786626804744	SLC38A1
Regulation Of Spindle Assembly (GO:0090169)	1/24	0.609242	0.713945	0	0	1,0902850010401497	0,5402786626804744	NUMA1
Regulation Of Synapse Assembly (GO:0051963)	1/24	0.609242	0.713945	0	0	1,0902850010401497	0,5402786626804744	SETD5
Regulation Of Transcription By RNA Polymerase III (GO:0006359)	1/24	0.609242	0.713945	0	0	1,0902850010401497	0,5402786626804744	DEK
Sodium Ion Transmembrane Transport (GO:0035725)	1/24	0.609242	0.713945	0	0	1,0902850010401497	0,5402786626804744	SLC6A6
Epithelial Cell Migration (GO:0010631)	1/24	0.609242	0.713945	0	0	1,0902850010401497	0,5402786626804744	KANK1
Vesicle-Mediated Transport Between Endosomal Compartments (GO:0098927)	1/24	0.609242	0.713945	0	0	1,0902850010401497	0,5402786626804744	KIF16B
Intracellular pH Reduction (GO:0051452)	1/24	0.609242	0.713945	0	0	1,0902850010401497	0,5402786626804744	DMXL1
Negative Regulation Of I-kappaB kinase/NF-kappaB Signaling (GO:0043124)	1/24	0.609242	0.713945	0	0	1,0902850010401497	0,5402786626804744	RIPK1
Negative Regulation Of Transport (GO:0051051)	1/24	0.609242	0.713945	0	0	1,0902850010401497	0,5402786626804744	WWP2
Negative Regulation Of Viral Genome Replication (GO:0045071)	1/24	0.609242	0.713945	0	0	1,0902850010401497	0,5402786626804744	ILF3
Neural Crest Cell Development (GO:0014032)	1/24	0.609242	0.713945	0	0	1,0902850010401497	0,5402786626804744	SEMA6A
Protein Acetylation (GO:0006473)	1/24	0.609242	0.713945	0	0	1,0902850010401497	0,5402786626804744	NAA60
Protein Localization To Cilium (GO:0061512)	1/24	0.609242	0.713945	0	0	1,0902850010401497	0,5402786626804744	INVS
Modification-Dependent Protein Catabolic Process (GO:0019941)	6/165	0.61102	0.71563	0	0	0,9453149984010234	0,465686879107135	RNF146;PSMD9;UBE2I;ARIH2;FBXO7;CHFR
Response To UV (GO:0009411)	3/83	0.622447	0.723898	0	0	0,9397536057692307	0,44553365283708496	CUL4A;PCNA;EIF2AK4
Regulation Of Cellular Senescence (GO:2000772)	1/25	0.624263	0.723898	0	0	1,0447567783094098	0,4922716900606379	YBX1
NIK/NF-kappaB Signaling (GO:0038061)	1/25	0.624263	0.723898	0	0	1,0447567783094098	0,4922716900606379	DICER1
Cellular Response To BMP Stimulus (GO:0071773)	1/25	0.624263	0.723898	0	0	1,0447567783094098	0,4922716900606379	DDX5
Regulation Of Smooth Muscle Cell Proliferation (GO:0048660)	1/25	0.624263	0.723898	0	0	1,0447567783094098	0,4922716900606379	HDAC1
Sprouting Angiogenesis (GO:0002040)	1/25	0.624263	0.723898	0	0	1,0447567783094098	0,4922716900606379	E2F7
Homophilic Cell Adhesion Via Plasma Membrane Adhesion Molecules (GO:0007156)	1/25	0.624263	0.723898	0	0	1,0447567783094098	0,4922716900606379	PVR
Negative Regulation Of Protein Kinase B Signaling (GO:0051898)	1/25	0.624263	0.723898	0	0	1,0447567783094098	0,4922716900606379	RACK1
Positive Regulation Of ATP-dependent Activity (GO:0032781)	1/25	0.624263	0.723898	0	0	1,0447567783094098	0,4922716900606379	TPM1
Positive Regulation Of G1/S Transition Of Mitotic Cell Cycle (GO:1900087)	1/25	0.624263	0.723898	0	0	1,0447567783094098	0,4922716900606379	DDX3X
Positive Regulation Of Lymphocyte Differentiation (GO:0045621)	1/25	0.624263	0.723898	0	0	1,0447567783094098	0,4922716900606379	SMARCA4
Positive Regulation Of Myoblast Differentiation (GO:0045663)	1/25	0.624263	0.723898	0	0	1,0447567783094098	0,4922716900606379	SMARCA4
Positive Regulation Of Nervous System Development (GO:0051962)	1/25	0.624263	0.723898	0	0	1,0447567783094098	0,4922716900606379	NAP1L1
Positive Regulation Of Reactive Oxygen Species Metabolic Process (GO:2000379)	1/25	0.624263	0.723898	0	0	1,0447567783094098	0,4922716900606379	RIPK1
Positive Regulation Of Substrate Adhesion-Dependent Cell Spreading (GO:1900026)	1/25	0.624263	0.723898	0	0	1,0447567783094098	0,4922716900606379	RAC1
Protein Targeting To Lysosome (GO:0006622)	1/25	0.624263	0.723898	0	0	1,0447567783094098	0,4922716900606379	NCOA4
Regulation Of G0 To G1 Transition (GO:0070316)	1/25	0.624263	0.723898	0	0	1,0447567783094098	0,4922716900606379	SMARCA4
Regulation Of G2/M Transition Of Mitotic Cell Cycle (GO:0010389)	1/25	0.624263	0.723898	0	0	1,0447567783094098	0,4922716900606379	RAD51C
Monocarboxylic Acid Metabolic Process (GO:0032787)	2/55	0.629094	0.729099	0	0	0,9458395547712773	0,4383724261600912	THEM4;CROT
Protein Localization (GO:0008104)	9/251	0.629819	0.729538	0	0	0,9309312638580931	0,43039052535541705	RAB1A;ODR4;RAB5C;PARD3;SYNRG;VPS26C;PHIP;ANK3;STX3
Regulation Of Protein Ubiquitination (GO:0031396)	3/85	0.638548	0.731221	0	0	0,916656894934334	0,411174532632691	PAXIP1;UBE3A;OGT
DNA Damage Checkpoint Signaling (GO:0000077)	1/26	0.638708	0.731221	0	0	1,0028708133971291	0,4495948596498014	DOT1L
Regulation Of Endopeptidase Activity (GO:0052548)	1/26	0.638708	0.731221	0	0	1,0028708133971291	0,4495948596498014	HDAC1
Apoptotic Mitochondrial Changes (GO:0008637)	1/26	0.638708	0.731221	0	0	1,0028708133971291	0,4495948596498014	THEM4
Regulation Of Peptidyl-Threonine Phosphorylation (GO:0010799)	1/26	0.638708	0.731221	0	0	1,0028708133971291	0,4495948596498014	PARD3
Regulation Of Phosphoprotein Phosphatase Activity (GO:0043666)	1/26	0.638708	0.731221	0	0	1,0028708133971291	0,4495948596498014	PPP6R3
Sodium Ion Transport (GO:0006814)	1/26	0.638708	0.731221	0	0	1,0028708133971291	0,4495948596498014	SLC6A6
Transcription Initiation-Coupled Chromatin Remodeling (GO:0045815)	1/26	0.638708	0.731221	0	0	1,0028708133971291	0,4495948596498014	SMARCA4
Heterochromatin Formation (GO:0031507)	1/26	0.638708	0.731221	0	0	1,0028708133971291	0,4495948596498014	EZH2
Hexose Biosynthetic Process (GO:0019319)	1/26	0.638708	0.731221	0	0	1,0028708133971291	0,4495948596498014	CRTC2
Intracellular Glucose Homeostasis (GO:0001678)	1/26	0.638708	0.731221	0	0	1,0028708133971291	0,4495948596498014	RACK1
Monoubiquitinated Histone H2A Deubiquitination (GO:0035522)	1/26	0.638708	0.731221	0	0	1,0028708133971291	0,4495948596498014	TRRAP
Monoubiquitinated Histone Deubiquitination (GO:0035521)	1/26	0.638708	0.731221	0	0	1,0028708133971291	0,4495948596498014	TRRAP
Negative Regulation Of Cell-Substrate Adhesion (GO:0010812)	1/26	0.638708	0.731221	0	0	1,0028708133971291	0,4495948596498014	KANK1
Phosphatidylcholine Metabolic Process (GO:0046470)	1/26	0.638708	0.731221	0	0	1,0028708133971291	0,4495948596498014	CHPT1
Positive Regulation Of Actin Filament Polymerization (GO:0030838)	1/26	0.638708	0.731221	0	0	1,0028708133971291	0,4495948596498014	BAIAP2
Positive Regulation Of Protein Targeting To Mitochondrion (GO:1903955)	1/26	0.638708	0.731221	0	0	1,0028708133971291	0,4495948596498014	ARIH2
Protein K11-linked Ubiquitination (GO:0070979)	1/26	0.638708	0.731221	0	0	1,0028708133971291	0,4495948596498014	ANAPC5
Regulation Of Axonogenesis (GO:0050770)	1/26	0.638708	0.731221	0	0	1,0028708133971291	0,4495948596498014	RUFY3
Response To Insulin (GO:0032868)	2/56	0.638908	0.731221	0	0	0,9282351896260769	0,41584483533467087	INSR;OGT
Telomere Maintenance (GO:0000723)	2/56	0.638908	0.731221	0	0	0,9282351896260769	0,41584483533467087	INO80E;PTGES3
Regulation Of Actin Cytoskeleton Organization (GO:0032956)	2/56	0.638908	0.731221	0	0	0,9282351896260769	0,41584483533467087	RAC1;BAIAP2
Regulation Of I-kappaB kinase/NF-kappaB Signaling (GO:0043122)	5/142	0.640052	0.732133	0	0	0,9139955569660425	0,40782995765154684	CANT1;TNIP2;RIPK1;CFLAR;TNFRSF1A
Phosphate-Containing Compound Metabolic Process (GO:0006796)	4/114	0.641727	0.733651	0	0	0,9108433734939759	0,4040430094253493	PPA2;EPHX2;ALDOA;XYLB
Positive Regulation Of Epithelial Cell Migration (GO:0010634)	2/57	0.648517	0.740208	0	0	0,9112709832134293	0,39464211317064785	RAC1;PTK2
Proteolysis Involved In Protein Catabolic Process (GO:0051603)	2/57	0.648517	0.740208	0	0	0,9112709832134293	0,39464211317064785	HM13;YME1L1
Regulation Of MAP Kinase Activity (GO:0043405)	2/57	0.648517	0.740208	0	0	0,9112709832134293	0,39464211317064785	INSR;EZH2
Carbohydrate Catabolic Process (GO:0016052)	1/27	0.652599	0.740854	0	0	0,9642068457857932	0,4115165915779296	ENOSF1
Cholesterol Homeostasis (GO:0042632)	1/27	0.652599	0.740854	0	0	0,9642068457857932	0,4115165915779296	EPHX2
Chromosome Organization (GO:0051276)	1/27	0.652599	0.740854	0	0	0,9642068457857932	0,4115165915779296	DOT1L
Substantia Nigra Development (GO:0021762)	1/27	0.652599	0.740854	0	0	0,9642068457857932	0,4115165915779296	CCDC14
Lytic Vacuole Organization (GO:0080171)	1/27	0.652599	0.740854	0	0	0,9642068457857932	0,4115165915779296	ZFYVE26
Maturation Of SSU-rRNA From Tricistronic rRNA Transcript (SSU-rRNA, 5,8S rRNA, LSU-rRNA) (GO:0000462)	1/27	0.652599	0.740854	0	0	0,9642068457857932	0,4115165915779296	WDR43
Neurotransmitter Secretion (GO:0007269)	1/27	0.652599	0.740854	0	0	0,9642068457857932	0,4115165915779296	RIMS2
Neurotransmitter Transport (GO:0006836)	1/27	0.652599	0.740854	0	0	0,9642068457857932	0,4115165915779296	SLC38A1
Protein Methylation (GO:0006479)	1/27	0.652599	0.740854	0	0	0,9642068457857932	0,4115165915779296	ETF1
Regulation Of DNA Binding (GO:0051101)	1/27	0.652599	0.740854	0	0	0,9642068457857932	0,4115165915779296	DOT1L
Cellular Response To Transforming Growth Factor Beta Stimulus (GO:0071560)	2/58	0.657922	0.745692	0	0	0,8949126413155191	0,3746727221308125	PTK2;APPL1
Negative Regulation Of Cell Cycle (GO:0045786)	2/58	0.657922	0.745692	0	0	0,8949126413155191	0,3746727221308125	APC;PTPN3
Positive Regulation Of Protein Localization To Membrane (GO:1905477)	2/58	0.657922	0.745692	0	0	0,8949126413155191	0,3746727221308125	ANK3;STX3
Regulation Of Filopodium Assembly (GO:0051489)	1/28	0.665957	0.749958	0	0	0,9284068757752968	0,37742599533077914	FNBP1L
Regulation Of Metaphase/Anaphase Transition Of Cell Cycle (GO:1902099)	1/28	0.665957	0.749958	0	0	0,9284068757752968	0,37742599533077914	SMARCA4
Regulation Of Mitochondrial Membrane Potential (GO:0051881)	1/28	0.665957	0.749958	0	0	0,9284068757752968	0,37742599533077914	PPA2
Ephrin Receptor Signaling Pathway (GO:0048013)	1/28	0.665957	0.749958	0	0	0,9284068757752968	0,37742599533077914	PTK2
Sterol Homeostasis (GO:0055092)	1/28	0.665957	0.749958	0	0	0,9284068757752968	0,37742599533077914	EPHX2
Ubiquitin-Dependent Protein Catabolic Process Via The Multivesicular Body Sorting Pathway (GO:0043162)	1/28	0.665957	0.749958	0	0	0,9284068757752968	0,37742599533077914	TOM1L1
Inner Mitochondrial Membrane Organization (GO:0007007)	1/28	0.665957	0.749958	0	0	0,9284068757752968	0,37742599533077914	MTX3
Negative Regulation Of Mitochondrion Organization (GO:0010823)	1/28	0.665957	0.749958	0	0	0,9284068757752968	0,37742599533077914	HGF
Positive Regulation Of RNA Splicing (GO:0033120)	1/28	0.665957	0.749958	0	0	0,9284068757752968	0,37742599533077914	DAZAP1
Positive Regulation Of Cell Junction Assembly (GO:1901890)	1/28	0.665957	0.749958	0	0	0,9284068757752968	0,37742599533077914	RAC1
Positive Regulation Of Establishment Of Protein Localization To Mitochondrion (GO:1903749)	1/28	0.665957	0.749958	0	0	0,9284068757752968	0,37742599533077914	ARIH2
Protein Transmembrane Import Into Intracellular Organelle (GO:0044743)	1/28	0.665957	0.749958	0	0	0,9284068757752968	0,37742599533077914	TIMM23B
RNA Methylation (GO:0001510)	2/59	0.667124	0.75047	0	0	0,8791282763263074	0,3558526020860536	METTL16;CBLL1
Positive Regulation Of Proteasomal Ubiquitin-Dependent Protein Catabolic Process (GO:0032436)	2/59	0.667124	0.75047	0	0	0,8791282763263074	0,3558526020860536	ARIH2;RACK1
Protein Dephosphorylation (GO:0006470)	3/89	0.669289	0.752503	0	0	0,8736862701252236	0,3508200326469407	PPP1CC;PPP4R3B;PTPN3
Protein Phosphorylation (GO:0006468)	12/343	0.670074	0.752984	0	0	0,9062553352583564	0,3628353946656805	CSNK1G3;ILF3;WNK1;INSR;MAST2;RIPK1;EIF2AK4;MAP3K9;ACVR1B;CLK4;FGFR3;PTK2
Response To Glucose (GO:0009749)	1/29	0.678802	0.759149	0	0	0,8951640464798359	0,3468096538015747	RACK1
Glycosaminoglycan Biosynthetic Process (GO:0006024)	1/29	0.678802	0.759149	0	0	0,8951640464798359	0,3468096538015747	SLC10A7
Vesicle Budding From Membrane (GO:0006900)	1/29	0.678802	0.759149	0	0	0,8951640464798359	0,3468096538015747	FNBP1L
Intrinsic Apoptotic Signaling Pathway By P53 Class Mediator (GO:0072332)	1/29	0.678802	0.759149	0	0	0,8951640464798359	0,3468096538015747	DDX5
Melanosome Organization (GO:0032438)	1/29	0.678802	0.759149	0	0	0,8951640464798359	0,3468096538015747	DTNBP1
Myeloid Leukocyte Differentiation (GO:0002573)	1/29	0.678802	0.759149	0	0	0,8951640464798359	0,3468096538015747	SRP54
Negative Regulation Of ERK1 And ERK2 Cascade (GO:0070373)	1/29	0.678802	0.759149	0	0	0,8951640464798359	0,3468096538015747	SEMA6A
Positive Regulation Of miRNA Transcription (GO:1902895)	1/29	0.678802	0.759149	0	0	0,8951640464798359	0,3468096538015747	SMARCA4
Protein Homotetramerization (GO:0051289)	1/29	0.678802	0.759149	0	0	0,8951640464798359	0,3468096538015747	ALDOA
Negative Regulation Of Cell Differentiation (GO:0045596)	4/121	0.687557	0.768532	0	0	0,8557718051693955	0,32058058224347075	ASXL1;EIF2AK4;SINHCAF;SMARCA4
Synaptic Vesicle Recycling (GO:0036465)	1/30	0.691155	0.770509	0	0	0,8642138261013034	0,31923348242955496	GIT2
Mitochondrion Disassembly (GO:0061726)	1/30	0.691155	0.770509	0	0	0,8642138261013034	0,31923348242955496	FBXO7
Positive Regulation Of Chromosome Organization (GO:2001252)	1/30	0.691155	0.770509	0	0	0,8642138261013034	0,31923348242955496	ATRX
Positive Regulation Of Intrinsic Apoptotic Signaling Pathway (GO:2001244)	1/30	0.691155	0.770509	0	0	0,8642138261013034	0,31923348242955496	RACK1
Regulation Of Bone Mineralization (GO:0030500)	1/30	0.691155	0.770509	0	0	0,8642138261013034	0,31923348242955496	BCOR
Regulation Of Response To External Stimulus (GO:0032101)	2/62	0.693536	0.772347	0	0	0,8349320543565147	0,3055449685612486	LETMD1;APPL1
Regulation Of Vesicle-Mediated Transport (GO:0060627)	2/62	0.693536	0.772347	0	0	0,8349320543565147	0,3055449685612486	RIMS2;USP7
Defense Response To Virus (GO:0051607)	3/93	0.698076	0.776992	0	0	0,8345352564102564	0,2999544098058805	NT5C3A;SETD2;PHB2
Cellular Response To Metal Ion (GO:0071248)	2/63	0.701948	0.777581	0	0	0,8211660180052679	0,29060746116894676	ANK3;F3
Positive Regulation Of Protein-Containing Complex Assembly (GO:0031334)	2/63	0.701948	0.777581	0	0	0,8211660180052679	0,29060746116894676	DDX3X;RACK1
Positive Regulation Of Stress-Activated MAPK Cascade (GO:0032874)	2/63	0.701948	0.777581	0	0	0,8211660180052679	0,29060746116894676	MBIP;RIPK1
SCF-dependent Proteasomal Ubiquitin-Dependent Protein Catabolic Process (GO:0031146)	1/31	0.703033	0.777581	0	0	0,8353269537480064	0,29432842862943837	CUL5
Regulation Of Immune Response (GO:0050776)	1/31	0.703033	0.777581	0	0	0,8353269537480064	0,29432842862943837	APPL1
Regulation Of Protein Targeting To Mitochondrion (GO:1903214)	1/31	0.703033	0.777581	0	0	0,8353269537480064	0,29432842862943837	ARIH2
Cellular Response To Mechanical Stimulus (GO:0071260)	1/31	0.703033	0.777581	0	0	0,8353269537480064	0,29432842862943837	TNFRSF1A
Skin Development (GO:0043588)	1/31	0.703033	0.777581	0	0	0,8353269537480064	0,29432842862943837	CFLAR
Lysosome Organization (GO:0007040)	1/31	0.703033	0.777581	0	0	0,8353269537480064	0,29432842862943837	ZFYVE26
Protein Acylation (GO:0043543)	1/31	0.703033	0.777581	0	0	0,8353269537480064	0,29432842862943837	ZDHHC3
Regulation Of T Cell Differentiation (GO:0045580)	1/31	0.703033	0.777581	0	0	0,8353269537480064	0,29432842862943837	SMARCA4
Regulation Of Apoptotic Signaling Pathway (GO:2001233)	1/31	0.703033	0.777581	0	0	0,8353269537480064	0,29432842862943837	TMBIM1
Regulation Of ERK1 And ERK2 Cascade (GO:0070372)	3/95	0.711742	0.784041	0	0	0,8162364130434783	0,27755298752899044	SEMA6A;PHB2;FGFR3
Regulation Of Interferon-Beta Production (GO:0032648)	1/32	0.714456	0.784041	0	0	0,808303750578793	0,2717791049689875	DDX3X
Regulation Of Microtubule Cytoskeleton Organization (GO:0070507)	1/32	0.714456	0.784041	0	0	0,808303750578793	0,2717791049689875	PATJ
Regulation Of Release Of Cytochrome C From Mitochondria (GO:0090199)	1/32	0.714456	0.784041	0	0	0,808303750578793	0,2717791049689875	HGF
Response To Hydrogen Peroxide (GO:0042542)	1/32	0.714456	0.784041	0	0	0,808303750578793	0,2717791049689875	RIPK1
Response To Retinoic Acid (GO:0032526)	1/32	0.714456	0.784041	0	0	0,808303750578793	0,2717791049689875	ASXL1
Second-Messenger-Mediated Signaling (GO:0019932)	1/32	0.714456	0.784041	0	0	0,808303750578793	0,2717791049689875	CNKSR2
Translational Elongation (GO:0006414)	1/32	0.714456	0.784041	0	0	0,808303750578793	0,2717791049689875	RACK1
Water-Soluble Vitamin Metabolic Process (GO:0006767)	1/32	0.714456	0.784041	0	0	0,808303750578793	0,2717791049689875	MTR
Negative Regulation Of Blood Vessel Morphogenesis (GO:2000181)	1/32	0.714456	0.784041	0	0	0,808303750578793	0,2717791049689875	SEMA6A
Negative Regulation Of Viral Process (GO:0048525)	1/32	0.714456	0.784041	0	0	0,808303750578793	0,2717791049689875	ILF3
Nuclear-Transcribed mRNA Catabolic Process, Deadenylation-Dependent Decay (GO:0000288)	1/32	0.714456	0.784041	0	0	0,808303750578793	0,2717791049689875	EXOSC9
Positive Regulation Of Cellular Metabolic Process (GO:0031325)	1/32	0.714456	0.784041	0	0	0,808303750578793	0,2717791049689875	RIPK1
Protein Localization To Lysosome (GO:0061462)	1/32	0.714456	0.784041	0	0	0,808303750578793	0,2717791049689875	NCOA4
Regulated Exocytosis (GO:0045055)	1/32	0.714456	0.784041	0	0	0,808303750578793	0,2717791049689875	RIMS2
Peptidyl-Serine Phosphorylation (GO:0018105)	4/126	0.717667	0.787155	0	0	0,8203041674896306	0,2721350554806927	CSNK1G3;WNK1;MAST2;RIPK1
Defense Response To Symbiont (GO:0140546)	2/65	0.718196	0.787325	0	0	0,7949449963838453	0,2631367263541383	NT5C3A;SETD2
Protein-Containing Complex Assembly (GO:0065003)	7/215	0.723379	0.791392	0	0	0,8411011015683346	0,27236715747305684	NT5C3A;APC;TUBGCP2;PARD3;PTGES3;SRP54;RIPK1
Regulation Of Mitotic Spindle Organization (GO:0060236)	1/33	0.72544	0.791392	0	0	0,7829694976076556	0,2513146834394863	NUMA1
Regulation Of Myoblast Differentiation (GO:0045661)	1/33	0.72544	0.791392	0	0	0,7829694976076556	0,2513146834394863	SMARCA4
Cellular Response To Glucose Starvation (GO:0042149)	1/33	0.72544	0.791392	0	0	0,7829694976076556	0,2513146834394863	ITFG2
Cellular Response To Interleukin-1 (GO:0071347)	1/33	0.72544	0.791392	0	0	0,7829694976076556	0,2513146834394863	TNIP2
Hexose Metabolic Process (GO:0019318)	1/33	0.72544	0.791392	0	0	0,7829694976076556	0,2513146834394863	ALDOA
Negative Regulation Of Transferase Activity (GO:0051348)	1/33	0.72544	0.791392	0	0	0,7829694976076556	0,2513146834394863	BUB3
Positive Regulation Of miRNA Metabolic Process (GO:2000630)	1/33	0.72544	0.791392	0	0	0,7829694976076556	0,2513146834394863	SMARCA4
Regulation Of BMP Signaling Pathway (GO:0030510)	1/33	0.72544	0.791392	0	0	0,7829694976076556	0,2513146834394863	NUMA1
Regulation Of Cyclin-Dependent Protein Serine/Threonine Kinase Activity (GO:0000079)	2/66	0.726038	0.791392	0	0	0,7824490407673861	0,25050379510243864	APC;BCCIP
Positive Regulation Of Proteasomal Protein Catabolic Process (GO:1901800)	2/66	0.726038	0.791392	0	0	0,7824490407673861	0,25050379510243864	ARIH2;RACK1
Neuron Projection Guidance (GO:0097485)	2/67	0.733694	0.799324	0	0	0,7703375760929718	0,23854540012570258	SEMA6A;PTK2
DNA Recombination (GO:0006310)	1/34	0.736003	0.800185	0	0	0,759170653907496	0,2327015509731733	RAD51C
Regulation Of Epidermal Growth Factor Receptor Signaling Pathway (GO:0042058)	1/34	0.736003	0.800185	0	0	0,759170653907496	0,2327015509731733	PTPN3
Cholesterol Metabolic Process (GO:0008203)	1/34	0.736003	0.800185	0	0	0,759170653907496	0,2327015509731733	LBR
Response To Peptide Hormone (GO:0043434)	1/34	0.736003	0.800185	0	0	0,759170653907496	0,2327015509731733	OGT
Transcription By RNA Polymerase II (GO:0006366)	5/160	0.74019	0.804321	0	0	0,8064516129032258	0,24262014202149557	SETD2;ZNF141;NFIX;ELP2;DEK
Peptidyl-Lysine Modification (GO:0018205)	2/68	0.741168	0.804554	0	0	0,7585931254996003	0,2272203000846152	SENP5;UBE2I
Protein Complex Oligomerization (GO:0051259)	2/68	0.741168	0.804554	0	0	0,7585931254996003	0,2272203000846152	FUS;YME1L1
Regulation Of MAPK Cascade (GO:0043408)	3/100	0.743816	0.807014	0	0	0,7737906423473434	0,2290119534307459	INSR;PHB2;FGFR3
DNA-templated Transcription (GO:0006351)	5/161	0.7451	0.807064	0	0	0,8012046327263719	0,23574369653477764	DDX5;ZNF141;NFIX;MTERF4;DEK
Regulation Of Epithelial Cell Migration (GO:0010632)	1/35	0.746161	0.807064	0	0	0,7367717421896989	0,21573734321584453	PTK2
Cell Cycle G2/M Phase Transition (GO:0044839)	1/35	0.746161	0.807064	0	0	0,7367717421896989	0,21573734321584453	AKAP8L
Sensory Perception Of Light Stimulus (GO:0050953)	1/35	0.746161	0.807064	0	0	0,7367717421896989	0,21573734321584453	MYO9A
Visual Perception (GO:0007601)	1/35	0.746161	0.807064	0	0	0,7367717421896989	0,21573734321584453	MYO9A
Monocarboxylic Acid Transport (GO:0015718)	1/35	0.746161	0.807064	0	0	0,7367717421896989	0,21573734321584453	KDM5A
Inorganic Cation Transmembrane Transport (GO:0098662)	3/101	0.749879	0.81067	0	0	0,7658212323390895	0,2204364812448415	SLC6A6;SLC11A2;SLC39A3
Phosphatidylinositol Biosynthetic Process (GO:0006661)	2/70	0.755578	0.814701	0	0	0,7361404993652138	0,2063194415736502	DPM1;PIGG
Protein Catabolic Process (GO:0030163)	2/70	0.755578	0.814701	0	0	0,7361404993652138	0,2063194415736502	YME1L1;RIPK1
Negative Regulation Of Protein Phosphorylation (GO:0001933)	3/102	0.755827	0.814701	0	0	0,7580128205128205	0,21220056971751067	PARD3;RACK1;DTNBP1
Actin Cytoskeleton Reorganization (GO:0031532)	1/36	0.755928	0.814701	0	0	0,7156527682843472	0,20024606942939208	DTNBP1
Response To Metal Ion (GO:0010038)	1/36	0.755928	0.814701	0	0	0,7156527682843472	0,20024606942939208	SLC11A2
Positive Regulation Of Cysteine-Type Endopeptidase Activity (GO:2001056)	1/36	0.755928	0.814701	0	0	0,7156527682843472	0,20024606942939208	DDX3X
Vesicle-Mediated Transport To The Plasma Membrane (GO:0098876)	2/71	0.762521	0.820209	0	0	0,7254022868661593	0,19667491815380375	VPS26C;RAB11FIP4
Translation (GO:0006412)	6/195	0.764078	0.820209	0	0	0,792958991506207	0,21337379736926268	RPL41;RPL31;RACK1;ETF1;RPL28;ZC3H15
Regulation Of Exocytosis (GO:0017157)	1/37	0.765321	0.820209	0	0	0,6957070707070707	0,18607410414136877	RIMS2
Calcium Ion Homeostasis (GO:0055074)	1/37	0.765321	0.820209	0	0	0,6957070707070707	0,18607410414136877	SLC10A7
Regulation Of Secretion By Cell (GO:1903530)	1/37	0.765321	0.820209	0	0	0,6957070707070707	0,18607410414136877	RIMS2
Glycerophospholipid Metabolic Process (GO:0006650)	1/37	0.765321	0.820209	0	0	0,6957070707070707	0,18607410414136877	PIGG
mRNA Transcription (GO:0009299)	1/37	0.765321	0.820209	0	0	0,6957070707070707	0,18607410414136877	DDX5
Negative Regulation Of TOR Signaling (GO:0032007)	1/37	0.765321	0.820209	0	0	0,6957070707070707	0,18607410414136877	ITFG2
Negative Regulation Of Protein Modification By Small Protein Conjugation Or Removal (GO:1903321)	1/37	0.765321	0.820209	0	0	0,6957070707070707	0,18607410414136877	OGT
Negative Regulation Of Protein-Containing Complex Assembly (GO:0031333)	1/37	0.765321	0.820209	0	0	0,6957070707070707	0,18607410414136877	DDX3X
Phosphatidylinositol-Mediated Signaling (GO:0048015)	1/37	0.765321	0.820209	0	0	0,6957070707070707	0,18607410414136877	OGT
Monoatomic Cation Transmembrane Transport (GO:0098655)	3/104	0.76738	0.821998	0	0	0,7428598629093679	0,19668935921429787	SLC6A6;SLC11A2;SLC39A3
Fatty Acid Metabolic Process (GO:0006631)	2/72	0.769292	0.823209	0	0	0,7149708804385063	0,18752574221624252	THEM4;CROT
Protein Homooligomerization (GO:0051260)	2/72	0.769292	0.823209	0	0	0,7149708804385063	0,18752574221624252	FUS;ALDOA
Vacuolar Transport (GO:0007034)	1/38	0.774352	0.826944	0	0	0,6768395189447821	0,17308687375172693	VPS13D
Negative Regulation Of Cell Death (GO:0060548)	1/38	0.774352	0.826944	0	0	0,6768395189447821	0,17308687375172693	XPNPEP1
Post-Translational Protein Modification (GO:0043687)	1/38	0.774352	0.826944	0	0	0,6768395189447821	0,17308687375172693	DCAF1
Purine Ribonucleotide Biosynthetic Process (GO:0009152)	1/38	0.774352	0.826944	0	0	0,6768395189447821	0,17308687375172693	ALDOA
Regulation Of Mitotic Cell Cycle Phase Transition (GO:1901990)	2/73	0.775895	0.828172	0	0	0,7048333164454352	0,1788431315858841	APPL1;SMARCA4
Regulation Of Type I Interferon Production (GO:0032479)	1/39	0.783038	0.834527	0	0	0,658964996222614	0,16116610324727115	DDX3X
Dicarboxylic Acid Metabolic Process (GO:0043648)	1/39	0.783038	0.834527	0	0	0,658964996222614	0,16116610324727115	SDHA
Negative Regulation Of Angiogenesis (GO:0016525)	1/39	0.783038	0.834527	0	0	0,658964996222614	0,16116610324727115	SEMA6A
Negative Regulation Of Intracellular Signal Transduction (GO:1902532)	4/139	0.785818	0.837067	0	0	0,7403837572512272	0,17845464745268402	DDX3X;RACK1;RIPK1;STAMBP
Retrograde Transport, Endosome To Golgi (GO:0042147)	2/75	0.788607	0.837918	0	0	0,6853914128970796	0,16277196886438394	TBC1D14;SNX5
Positive Regulation Of NF-kappaB Transcription Factor Activity (GO:0051092)	2/75	0.788607	0.837918	0	0	0,6853914128970796	0,16277196886438394	RIPK1;CFLAR
Positive Regulation Of Autophagy (GO:0010508)	2/75	0.788607	0.837918	0	0	0,6853914128970796	0,16277196886438394	SETD2;FBXO7
Receptor-Mediated Endocytosis (GO:0006898)	2/75	0.788607	0.837918	0	0	0,6853914128970796	0,16277196886438394	INSR;FNBP1L
Regulation Of Insulin Secretion (GO:0050796)	1/40	0.791389	0.837918	0	0	0,6420071156913262	0,15020751640342153	PSMD9
Calcium-Mediated Signaling (GO:0019722)	1/40	0.791389	0.837918	0	0	0,6420071156913262	0,15020751640342153	CNKSR2
Regulation Of Protein Localization To Nucleus (GO:1900180)	1/40	0.791389	0.837918	0	0	0,6420071156913262	0,15020751640342153	NVL
Cell-Cell Junction Assembly (GO:0007043)	1/40	0.791389	0.837918	0	0	0,6420071156913262	0,15020751640342153	PATJ
Embryonic Organ Development (GO:0048568)	1/40	0.791389	0.837918	0	0	0,6420071156913262	0,15020751640342153	COBL
Positive Regulation Of Protein Binding (GO:0032092)	1/40	0.791389	0.837918	0	0	0,6420071156913262	0,15020751640342153	NVL
Positive Regulation Of Protein Secretion (GO:0050714)	1/40	0.791389	0.837918	0	0	0,6420071156913262	0,15020751640342153	PSMD9
Regulation Of TORC1 Signaling (GO:1903432)	1/40	0.791389	0.837918	0	0	0,6420071156913262	0,15020751640342153	ITFG2
Regulation Of Chromosome Organization (GO:0033044)	1/41	0.79942	0.844723	0	0	0,6258971291866029	0,14011890671666025	INO80E
RNA Polymerase II Preinitiation Complex Assembly (GO:0051123)	1/41	0.79942	0.844723	0	0	0,6258971291866029	0,14011890671666025	MED8
Regulation Of Peptidyl-Tyrosine Phosphorylation (GO:0050730)	1/41	0.79942	0.844723	0	0	0,6258971291866029	0,14011890671666025	HGF
Regulation Of Signal Transduction By P53 Class Mediator (GO:1901796)	1/41	0.79942	0.844723	0	0	0,6258971291866029	0,14011890671666025	USP7
Cellular Response To Organic Cyclic Compound (GO:0071407)	2/78	0.806484	0.849475	0	0	0,6581471664773444	0,14154814824908185	AKAP9;NCOA4
RNA Modification (GO:0009451)	1/42	0.807142	0.849475	0	0	0,6105729956821099	0,13081851150104165	ELP5
Cellular Response To Molecule Of Bacterial Origin (GO:0071219)	1/42	0.807142	0.849475	0	0	0,6105729956821099	0,13081851150104165	TNIP2
Glucose Metabolic Process (GO:0006006)	1/42	0.807142	0.849475	0	0	0,6105729956821099	0,13081851150104165	CRTC2
[truncated: 109 more rows]

## Sheet: Table S9 - Sheet#3
Supplementary Table S9. Sheet#3 Results from Enrichr analysis for Reactome
Term	Overlap	P-value	Adjusted P-value	Old P-value	Old Adjusted P-value	Odds Ratio	Combined Score	Genes
Chromatin Modifying Enzymes R-HSA-3247509	20/186	2.97689e-05	0.0114865	0	0	3.12196	32.5372	KDM5A;SETD2;HDAC2;KDM2B;TRRAP;EED;HDAC1;DOT1L;ELP2;CHD4;ELP5;SMARCA4;NCOR2;NCOR1;NSD2;EP400;MBIP;OGT;EZH2;KDM6A
HCMV Early Events R-HSA-9609690	10/55	3.84892e-05	0.0114865	0	0	5.68324	57.7709	NUP214;NCOR2;DYNC1LI2;NUP205;POM121;NCOR1;POM121C;EED;CD46;EZH2
Cell Cycle, Mitotic R-HSA-69278	35/447	4.64183e-05	0.0114865	0	0	2.23285	22.279	RAB1A;ANKLE2;POM121;NUP205;PCNA;NUMA1;TUBGCP2;HDAC1;CCP110;PSMD9;PPP1CC;PSMD6;PCM1;CDC45;POM121C;CEP192;BUB3;LBR;E2F6;TMPO;NUP214;NEK9;UBE2I;KNL1;NDC80;DYNC1LI2;POLR1B;POLE2;AKAP9;MCM3;ANAPC5;MCM5;ANAPC1;BLZF1;SDCCAG8
Regulation Of MECP2 Expression And Activity R-HSA-9022692	7/27	5.29515e-05	0.0114865	0	0	8.90716	87.7011	NCOR2;HDAC2;NCOR1;AGO3;HDAC1;LBR;TNRC6A
Cell Cycle R-HSA-1640170	40/550	7.0154e-05	0.0114865	0	0	2.06839	19.7838	RAB1A;ANKLE2;POM121;NUP205;PCNA;NUMA1;TUBGCP2;HDAC1;CCP110;PSMD9;PPP1CC;PSMD6;PCM1;CDC45;POM121C;NSD2;PPP6R3;UIMC1;CEP192;BUB3;LBR;E2F6;TMPO;NUP214;NEK9;UBE2I;ATRX;KNL1;NDC80;DYNC1LI2;RAD51C;POLR1B;POLE2;AKAP9;MCM3;ANAPC5;MCM5;ANAPC1;BLZF1;SDCCAG8
M Phase R-HSA-68886	27/315	7.78747e-05	0.0114865	0	0	2.44348	23.1163	RAB1A;ANKLE2;NUP205;POM121;NUMA1;TUBGCP2;CCP110;PSMD9;PPP1CC;PSMD6;PCM1;POM121C;CEP192;BUB3;LBR;TMPO;NUP214;NEK9;UBE2I;KNL1;NDC80;DYNC1LI2;AKAP9;ANAPC5;BLZF1;ANAPC1;SDCCAG8
Transcriptional Regulation By MECP2 R-HSA-8986944	7/37	0.000440656	0.0557115	0	0	5.93244	45.8415	NCOR2;HDAC2;NCOR1;AGO3;HDAC1;LBR;TNRC6A
CDC42 GTPase Cycle R-HSA-9013148	12/103	0.000561829	0.0602796	0	0	3.37414	25.2531	ARHGEF11;ARHGEF10;GIT2;RACGAP1;FNBP1;KCTD3;FNBP1L;BAIAP2;SRGAP1;LBR;TMPO;REPS1
HCMV Infection R-HSA-9609646	10/76	0.000613013	0.0602796	0	0	3.86716	28.6058	NUP214;NCOR2;DYNC1LI2;NUP205;POM121;NCOR1;POM121C;EED;CD46;EZH2
SUMOylation Of Chromatin Organization Proteins R-HSA-4551638	7/48	0.0021932	0.177741	0	0	4.33625	26.5483	NUP214;HDAC2;NUP205;POM121;UBE2I;POM121C;HDAC1
PTEN Regulation R-HSA-6807070	12/121	0.00231639	0.177741	0	0	2.81207	17.0629	RNF146;PSMD9;PSMD6;USP7;HDAC2;AGO3;EED;HDAC1;CHD4;WWP2;TNRC6A;EZH2
Mitotic Prophase R-HSA-68875	9/76	0.00241005	0.177741	0	0	3.4198	20.6149	NUP214;NEK9;RAB1A;NUP205;POM121;POM121C;NUMA1;BLZF1;TMPO
Deubiquitination R-HSA-5688426	16/197	0.00377273	0.248604	0	0	2.26456	12.6362	USP7;INO80E;USP37;WDR48;TRRAP;CCP110;RNF146;ASXL1;PSMD9;PSMD6;RHOT1;TNIP2;UIMC1;RIPK1;STAMBP;OGT
SUMOylation Of DNA Replication Proteins R-HSA-4615885	6/41	0.00442211	0.248604	0	0	4.3459	23.5597	NUP214;NUP205;POM121;PCNA;UBE2I;POM121C
HDACs Deacetylate Histones R-HSA-3214815	5/29	0.00449454	0.248604	0	0	5.27426	28.5068	NCOR2;HDAC2;NCOR1;HDAC1;CHD4
Recognition Of DNA Damage By PCNA-containing Replication Complex R-HSA-110314	5/29	0.00449454	0.248604	0	0	5.27426	28.5068	CUL4A;PCNA;WDR48;POLE2;POLR1B
DNA Strand Elongation R-HSA-69190	5/30	0.00522684	0.262295	0	0	5.0628	26.5997	PCNA;CDC45;POLR1B;MCM3;MCM5
Activation Of Pre-Replicative Complex R-HSA-68962	5/31	0.0060397	0.262295	0	0	4.86761	24.8706	CDC45;POLE2;POLR1B;MCM3;MCM5
SUMOylation Of SUMOylation Proteins R-HSA-4085377	5/31	0.0060397	0.262295	0	0	4.86761	24.8706	NUP214;NUP205;POM121;UBE2I;POM121C
Signal Transduction R-HSA-162582	73/1440	0.00688076	0.262295	0	0	1.41036	7.02221	NRP1;ANKLE2;TRRAP;CCP110;MTR;CHD4;YBX1;FNBP1L;TIAL1;PSMD9;PPP1CC;PSMD6;RACK1;LBR;TMPO;ARHGEF11;ARHGEF10;USP7;FNBP1;TPM3;EED;KNL1;KREMEN2;KCTD3;F3;TNFRSF1A;NCOR2;CNKSR2;ALDH3A2;IFT88;DYNC1LI2;NCOR1;OBSCN;HNRNPH1;PARD3;ESRP1;PHIP;KANK1;HDAC2;DDX5;CUL5;HDAC1;CXXC1;LTBP4;ACVR1B;GNAI2;RHOT2;RHOT1;RACGAP1;THEM4;RIPK1;BUB3;SRGAP1;REPS1;GIT2;TIA1;ARHGEF37;INSR;PTGES3;WWP2;CFLAR;BAIAP2;MYO9A;NDC80;PTK2;SM…
Nuclear Pore Complex (NPC) Disassembly R-HSA-3301854	5/32	0.00693751	0.262295	0	0	4.68688	23.2976	NUP214;NEK9;NUP205;POM121;POM121C
Disorders Of Developmental Biology R-HSA-9675151	3/11	0.00734446	0.262295	0	0	9.46244	46.4966	NCOR2;NCOR1;HDAC1
Unwinding Of DNA R-HSA-176974	3/11	0.00734446	0.262295	0	0	9.46244	46.4966	CDC45;MCM3;MCM5
Notch-HLH Transcription Pathway R-HSA-350054	4/21	0.00759988	0.262295	0	0	5.94642	29.0163	NCOR2;HDAC2;NCOR1;HDAC1
PIP3 Activates AKT Signaling R-HSA-1257604	15/195	0.00809784	0.262295	0	0	2.12974	10.2572	USP7;HDAC2;EED;HDAC1;INSR;WWP2;CHD4;RNF146;PSMD9;PSMD6;AGO3;THEM4;FGFR3;TNRC6A;EZH2
p75NTR Negatively Regulates Cell Cycle Via SC1 R-HSA-193670	2/4	0.00836478	0.262295	0	0	25.1871	120.488	HDAC2;HDAC1
Gene Silencing By RNA R-HSA-211000	7/61	0.00849496	0.262295	0	0	3.28825	15.6793	NUP214;NUP205;POM121;POM121C;AGO3;DICER1;TNRC6A
Death Receptor Signaling R-HSA-73887	10/109	0.00896484	0.262295	0	0	2.56995	12.1159	ARHGEF11;ARHGEF10;HDAC2;OBSCN;ARHGEF37;HDAC1;RACK1;RIPK1;CFLAR;TNFRSF1A
Synthesis Of DNA R-HSA-69239	10/109	0.00896484	0.262295	0	0	2.56995	12.1159	PSMD9;PSMD6;PCNA;CDC45;POLR1B;POLE2;MCM3;ANAPC5;MCM5;ANAPC1
DNA Replication Pre-Initiation R-HSA-69002	9/93	0.00921314	0.262295	0	0	2.72326	12.7642	PSMD9;PSMD6;CDC45;POLR1B;POLE2;MCM3;ANAPC5;MCM5;ANAPC1
Nuclear Envelope Breakdown R-HSA-2980766	6/48	0.00964295	0.262295	0	0	3.61916	16.7984	NUP214;NEK9;NUP205;POM121;POM121C;TMPO
tRNA Processing In Nucleus R-HSA-6784531	6/48	0.00964295	0.262295	0	0	3.61916	16.7984	NUP214;NUP205;POM121;POM121C;TRNT1;TSEN2
Processing Of Capped Intron-Containing Pre-mRNA R-HSA-72203	16/218	0.00979901	0.262295	0	0	2.02501	9.36663	NUP214;SRRM2;NUP205;POM121;DDX5;FUS;CSTF3;YBX1;HNRNPL;LSM6;POM121C;HNRNPH1;ZC3H11A;PAPOLA;SNRPA1;SRSF10
SUMOylation Of Ubiquitinylation Proteins R-HSA-3232142	5/35	0.0101831	0.262295	0	0	4.21699	19.3434	NUP214;NUP205;POM121;UBE2I;POM121C
SUMOylation R-HSA-2990846	12/146	0.0103733	0.262295	0	0	2.28193	10.4251	NUP214;NCOR2;DDX5;NUP205;POM121;HDAC2;UBE2I;SENP5;PCNA;POM121C;HDAC1;MBD1
DNA Double-Strand Break Repair R-HSA-5693532	10/113	0.0114147	0.280611	0	0	2.4692	11.0444	PAXIP1;UBE2I;RAD51C;PCNA;PPP4R2;TDP1;POLR1B;POLE2;UIMC1;NSD2
Mitotic Anaphase R-HSA-68882	15/206	0.0130119	0.295153	0	0	2.00495	8.70527	ANKLE2;NUP205;POM121;UBE2I;KNL1;NDC80;PSMD9;PPP1CC;PSMD6;DYNC1LI2;ANAPC5;BUB3;LBR;ANAPC1;TMPO
Mitotic Metaphase And Anaphase R-HSA-2555396	15/207	0.013554	0.295153	0	0	1.99431	8.5777	ANKLE2;NUP205;POM121;UBE2I;KNL1;NDC80;PSMD9;PPP1CC;PSMD6;DYNC1LI2;ANAPC5;BUB3;LBR;ANAPC1;TMPO
DNA Replication R-HSA-69306	10/116	0.0135617	0.295153	0	0	2.39863	10.3153	PSMD9;PSMD6;PCNA;CDC45;POLR1B;POLE2;MCM3;ANAPC5;MCM5;ANAPC1
TNFR1-mediated Ceramide Production R-HSA-5626978	2/5	0.0135888	0.295153	0	0	16.7898	72.171	RACK1;TNFRSF1A
HDR Thru Homologous Recombination (HRR) Or Single Strand Annealing (SSA) R-HSA-5693567	8/83	0.0140384	0.295153	0	0	2.70689	11.5475	UBE2I;RAD51C;PCNA;PPP4R2;POLR1B;POLE2;UIMC1;NSD2
FGFR2 Alternative Splicing R-HSA-6803529	4/25	0.0142404	0.295153	0	0	4.81193	20.4588	TIAL1;TIA1;HNRNPH1;ESRP1
Dual Incision In GG-NER R-HSA-5696400	5/38	0.0143408	0.295153	0	0	3.83253	16.2677	CUL4A;PCNA;POLE2;POLR1B;CHD1L
Processing Of SMDT1 R-HSA-8949664	3/14	0.0148759	0.295919	0	0	6.87981	28.9503	YME1L1;SPG7;PHB2
Mitotic Prometaphase R-HSA-68877	13/172	0.0150916	0.295919	0	0	2.0835	8.73739	NEK9;NUMA1;TUBGCP2;CCP110;KNL1;NDC80;PPP1CC;DYNC1LI2;PCM1;AKAP9;CEP192;BUB3;SDCCAG8
SLC Transporter Disorders R-HSA-5619102	6/53	0.0153811	0.295919	0	0	3.2326	13.4949	NUP214;NUP205;POM121;POM121C;BSG;SLC11A2
PKMTs Methylate Histone Lysines R-HSA-3214841	5/39	0.0159465	0.299528	0	0	3.71945	15.393	SETD2;EED;DOT1L;NSD2;EZH2
Cellular Responses To Stress R-HSA-2262752	32/563	0.0165773	0.299528	0	0	1.55315	6.36749	POM121;NUP205;CRTC2;RPL31;HM13;CXXC1;PSMD9;PSMD6;POM121C;DNAJB6;EXOSC9;EP400;NUP214;RPL41;EED;TXNRD1;PTGES3;EIF2AK4;ITFG2;NCOR2;DYNC1LI2;NCOR1;AGO3;POLR1B;ANAPC5;ETF1;TKT;RPL28;ANAPC1;TNRC6A;MBTPS2;EZH2
G1/S Transition R-HSA-69206	10/120	0.0168787	0.299528	0	0	2.31051	9.43083	PSMD9;PSMD6;PCNA;CDC45;HDAC1;POLR1B;POLE2;MCM3;MCM5;E2F6
Signaling By Rho GTPases, Miro GTPases And RHOBTB3 R-HSA-9716542	29/500	0.0171974	0.299528	0	0	1.58411	6.43625	ANKLE2;CCP110;MTR;FNBP1L;PPP1CC;RHOT2;RHOT1;RACGAP1;BUB3;SRGAP1;LBR;TMPO;REPS1;ARHGEF11;GIT2;ARHGEF10;FNBP1;TPM3;WWP2;KNL1;KCTD3;BAIAP2;MYO9A;NDC80;PTK2;ALDH3A2;DYNC1LI2;OBSCN;PHIP
ERCC6 (CSB) And EHMT2 (G9a) Positively Regulate rRNA Expression R-HSA-427389	3/15	0.0180751	0.299528	0	0	6.30589	25.3069	HDAC2;HDAC1;CHD4
NR1H3 And NR1H2 Regulate Gene Expression Linked To Cholesterol Transport And Efflux R-HSA-9029569	4/27	0.0186067	0.299528	0	0	4.39267	17.5014	NCOR2;NCOR1;AGO3;TNRC6A
RHO GTPase Cycle R-HSA-9012999	21/336	0.0191448	0.299528	0	0	1.70687	6.7519	ARHGEF11;GIT2;ARHGEF10;ANKLE2;FNBP1;TPM3;CCP110;WWP2;MTR;KCTD3;FNBP1L;BAIAP2;MYO9A;ALDH3A2;OBSCN;RACGAP1;PHIP;SRGAP1;LBR;TMPO;REPS1
Homology Directed Repair R-HSA-5693538	8/88	0.0194167	0.299528	0	0	2.5365	9.99791	UBE2I;RAD51C;PCNA;PPP4R2;POLR1B;POLE2;UIMC1;NSD2
Positive Epigenetic Regulation Of rRNA Expression R-HSA-5250913	5/41	0.0195073	0.299528	0	0	3.51214	13.8272	HDAC2;HDAC1;POLR1B;CHD4;DEK
SUMO E3 Ligases SUMOylate Target Proteins R-HSA-3108232	11/141	0.0196815	0.299528	0	0	2.15168	8.45196	NUP214;NCOR2;DDX5;NUP205;POM121;HDAC2;UBE2I;PCNA;POM121C;HDAC1;MBD1
Loss Of MECP2 Binding Ability To NCoR/SMRT Complex R-HSA-9022537	2/6	0.0198693	0.299528	0	0	12.5911	49.3393	NCOR2;NCOR1
Cellular Responses To Stimuli R-HSA-8953897	32/571	0.0198756	0.299528	0	0	1.52887	5.99052	POM121;NUP205;CRTC2;RPL31;HM13;CXXC1;PSMD9;PSMD6;POM121C;DNAJB6;EXOSC9;EP400;NUP214;RPL41;EED;TXNRD1;PTGES3;EIF2AK4;ITFG2;NCOR2;DYNC1LI2;NCOR1;AGO3;POLR1B;ANAPC5;ETF1;TKT;RPL28;ANAPC1;TNRC6A;MBTPS2;EZH2
Defective TPR May Confer Susceptibility Towards Thyroid Papillary Carcinoma (TPC) R-HSA-5619107	4/28	0.0210681	0.299528	0	0	4.20924	16.2476	NUP214;NUP205;POM121;POM121C
G1/S-Specific Transcription R-HSA-69205	4/28	0.0210681	0.299528	0	0	4.20924	16.2476	PCNA;CDC45;HDAC1;E2F6
SUMOylation Of RNA Binding Proteins R-HSA-4570464	5/42	0.0214683	0.299528	0	0	3.4169	13.1249	NUP214;NUP205;POM121;UBE2I;POM121C
Intracellular Signaling By Second Messengers R-HSA-9006925	15/219	0.0215175	0.299528	0	0	1.87482	7.19722	USP7;HDAC2;EED;HDAC1;INSR;WWP2;CHD4;RNF146;PSMD9;PSMD6;AGO3;THEM4;FGFR3;TNRC6A;EZH2
Caspase Activation Via Extrinsic Apoptotic Signaling Pathway R-HSA-5357769	3/16	0.0216257	0.299528	0	0	5.82027	22.3142	RIPK1;CFLAR;APPL1
Signaling By TGFB Family Members R-HSA-9006936	8/90	0.0219321	0.299528	0	0	2.47416	9.45079	NCOR2;PPP1CC;NCOR1;HDAC1;PARD3;LTBP4;YBX1;ACVR1B
Recruitment Of NuMA To Mitotic Centrosomes R-HSA-380320	7/74	0.0229952	0.299528	0	0	2.64694	9.98549	PCM1;NUMA1;TUBGCP2;AKAP9;CCP110;CEP192;SDCCAG8
Transcriptional Regulation By Small RNAs R-HSA-5578749	5/43	0.0235533	0.299528	0	0	3.32666	12.47	NUP214;NUP205;POM121;POM121C;TNRC6A
Nuclear Import Of Rev Protein R-HSA-180746	4/29	0.0237199	0.299528	0	0	4.04048	15.1172	NUP214;NUP205;POM121;POM121C
Regulation Of TNFR1 Signaling R-HSA-5357905	4/29	0.0237199	0.299528	0	0	4.04048	15.1172	RACK1;RIPK1;CFLAR;TNFRSF1A
Post-translational Protein Modification R-HSA-597592	48/940	0.0243073	0.299528	0	0	1.39432	5.18265	RAB1A;POM121;NUP205;INO80E;HDAC2;DDX5;USP37;WDR48;RAB5C;PCNA;CUL5;TRRAP;HDAC1;DCUN1D4;CXXC1;CCP110;GALNT10;DCAF6;PSMD9;PSMD6;RHOT1;SENP5;POM121C;PPP6R3;UIMC1;RIPK1;DPH7;FBXO7;NUP214;B3GALNT2;USP7;WSB1;UBE2I;MBD1;ANK3;FBXW2;NCOR2;RNF146;CUL4A;ASXL1;DPM1;DYNC1LI2;TBC1D20;TNIP2;CALU;STAMBP;PIGG;OGT
Signaling By TGF-beta Receptor Complex R-HSA-170834	7/75	0.0245579	0.299528	0	0	2.60776	9.66624	NCOR2;PPP1CC;NCOR1;HDAC1;PARD3;LTBP4;YBX1
DNA Damage Bypass R-HSA-73893	5/44	0.0257646	0.299528	0	0	3.24105	11.8582	CUL4A;PCNA;WDR48;POLE2;POLR1B
Activation Of ATR In Response To Replication Stress R-HSA-176187	4/30	0.0265649	0.299528	0	0	3.88471	14.0944	CDC45;POLR1B;MCM3;MCM5
Nonhomologous End-Joining (NHEJ) R-HSA-5693571	4/30	0.0265649	0.299528	0	0	3.88471	14.0944	PAXIP1;TDP1;UIMC1;NSD2
Rev-mediated Nuclear Export Of HIV RNA R-HSA-165054	4/30	0.0265649	0.299528	0	0	3.88471	14.0944	NUP214;NUP205;POM121;POM121C
Vpr-mediated Nuclear Import Of PICs R-HSA-180910	4/30	0.0265649	0.299528	0	0	3.88471	14.0944	NUP214;NUP205;POM121;POM121C
Post-transcriptional Silencing By Small RNAs R-HSA-426496	2/7	0.0271182	0.299528	0	0	10.0719	36.335	AGO3;TNRC6A
STAT3 Nuclear Events Downstream Of ALK Signaling R-HSA-9701898	2/7	0.0271182	0.299528	0	0	10.0719	36.335	HDAC2;HDAC1
Global Genome Nucleotide Excision Repair (GG-NER) R-HSA-5696399	7/77	0.0278987	0.299528	0	0	2.53277	9.06522	CUL4A;INO80E;PCNA;UBE2I;POLR1B;POLE2;CHD1L
Nuclear Envelope (NE) Reassembly R-HSA-2995410	6/61	0.0288675	0.299528	0	0	2.76029	9.78533	ANKLE2;NUP205;POM121;UBE2I;LBR;TMPO
Disease R-HSA-1643685	55/1113	0.0289968	0.299528	0	0	1.34918	4.77686	NRP1;PATJ;WDR48;RPL31;MTR;CHD4;COMT;ZDHHC3;SGSH;PSMD9;PPP1CC;PSMD6;ZMYM2;MPRIP;BSG;NUP214;TPM3;EED;ATRX;SLC11A2;KREMEN2;IL17RA;NCOR2;CNKSR2;DPM1;DYNC1LI2;NCOR1;RAD51C;POLR1B;ESRP1;AKAP9;ANAPC5;CD46;RPL28;CBLL1;ANAPC1;ISCU;KANK1;POM121;NUP205;HDAC2;DDX5;CUL5;HDAC1;GNAI2;POM121C;RIPK1;RPL41;UBE2I;TXNRD1;PTGES3;BAIAP2;PTK2;FGFR3;EZH2
Cell Cycle Checkpoints R-HSA-69620	15/228	0.0295029	0.299528	0	0	1.79403	6.32085	KNL1;NDC80;PSMD9;PPP1CC;PSMD6;DYNC1LI2;CDC45;POLR1B;UIMC1;NSD2;MCM3;ANAPC5;MCM5;BUB3;ANAPC1
Export Of Viral Ribonucleoproteins From Nucleus R-HSA-168274	4/31	0.0296057	0.299528	0	0	3.74047	13.1657	NUP214;NUP205;POM121;POM121C
NEP/NS2 Interacts With Cellular Export Machinery R-HSA-168333	4/31	0.0296057	0.299528	0	0	3.74047	13.1657	NUP214;NUP205;POM121;POM121C
Transport Of Ribonucleoproteins Into Host Nucleus R-HSA-168271	4/31	0.0296057	0.299528	0	0	3.74047	13.1657	NUP214;NUP205;POM121;POM121C
Transport Of SLBP Independent Mature mRNA R-HSA-159227	4/31	0.0296057	0.299528	0	0	3.74047	13.1657	NUP214;NUP205;POM121;POM121C
Epigenetic Regulation Of Gene Expression R-HSA-212165	7/78	0.0296794	0.299528	0	0	2.49685	8.78219	HDAC2;EED;HDAC1;POLR1B;CHD4;DEK;EZH2
Initiation Of Nuclear Envelope (NE) Reformation R-HSA-2995383	3/18	0.0297836	0.299528	0	0	5.04327	17.721	ANKLE2;LBR;TMPO
Mitochondrial Calcium Ion Transport R-HSA-8949215	3/18	0.0297836	0.299528	0	0	5.04327	17.721	YME1L1;SPG7;PHB2
RHOJ GTPase Cycle R-HSA-9013409	5/46	0.030575	0.304032	0	0	3.08236	10.75	GIT2;FNBP1;WWP2;FNBP1L;TMPO
Cellular Response To Heat Stress R-HSA-3371556	7/79	0.0315352	0.310096	0	0	2.46194	8.51007	NUP214;NUP205;POM121;POM121C;DNAJB6;POLR1B;PTGES3
Interactions Of Rev With Host Cellular Proteins R-HSA-177243	4/32	0.032844	0.314793	0	0	3.60654	12.3199	NUP214;NUP205;POM121;POM121C
Transport Of SLBP Dependant Mature mRNA R-HSA-159230	4/32	0.032844	0.314793	0	0	3.60654	12.3199	NUP214;NUP205;POM121;POM121C
Signaling By Rho GTPases R-HSA-194315	27/486	0.0339047	0.314793	0	0	1.5075	5.1017	ANKLE2;CCP110;MTR;FNBP1L;PPP1CC;RACGAP1;BUB3;SRGAP1;LBR;TMPO;REPS1;ARHGEF11;GIT2;ARHGEF10;FNBP1;TPM3;WWP2;KNL1;KCTD3;BAIAP2;MYO9A;NDC80;PTK2;ALDH3A2;DYNC1LI2;OBSCN;PHIP
Amino Acid Transport Across Plasma Membrane R-HSA-352230	3/19	0.0343876	0.314793	0	0	4.72761	15.9323	SLC6A6;SLC25A29;SLC38A1
Miro GTPase Cycle R-HSA-9715370	2/8	0.0352522	0.314793	0	0	8.39249	28.0748	RHOT2;RHOT1
NR1H2 And NR1H3 Regulate Gene Expression To Control Bile Acid Homeostasis R-HSA-9623433	2/8	0.0352522	0.314793	0	0	8.39249	28.0748	NCOR2;NCOR1
Processing And Activation Of SUMO R-HSA-3215018	2/8	0.0352522	0.314793	0	0	8.39249	28.0748	SENP5;UBE2I
Small Interfering RNA (siRNA) Biogenesis R-HSA-426486	2/8	0.0352522	0.314793	0	0	8.39249	28.0748	AGO3;DICER1
Activation Of HOX Genes During Differentiation R-HSA-5619507	5/48	0.0359143	0.314793	0	0	2.93843	9.77505	NCOR1;PAXIP1;EED;KDM6A;EZH2
Signaling By NOTCH R-HSA-157118	10/136	0.0362762	0.314793	0	0	2.01401	6.67965	NCOR2;PSMD9;PSMD6;HDAC2;NCOR1;AGO3;HDAC1;WWP2;YBX1;TNRC6A
Interactions Of Vpr With Host Cellular Proteins R-HSA-176033	4/33	0.0362812	0.314793	0	0	3.48184	11.5474	NUP214;NUP205;POM121;POM121C
NR1H2 And NR1H3-mediated Signaling R-HSA-9024446	4/33	0.0362812	0.314793	0	0	3.48184	11.5474	NCOR2;NCOR1;AGO3;TNRC6A
Regulation Of HSF1-mediated Heat Shock Response R-HSA-3371453	6/65	0.0378559	0.316484	0	0	2.57217	8.42119	NUP214;NUP205;POM121;DNAJB6;POM121C;POLR1B
Mitotic G1 Phase And G1/S Transition R-HSA-453279	10/137	0.0378561	0.316484	0	0	1.99796	6.54125	PSMD9;PSMD6;PCNA;CDC45;HDAC1;POLR1B;POLE2;MCM3;MCM5;E2F6
Nucleotide Excision Repair R-HSA-5696398	8/100	0.038005	0.316484	0	0	2.20311	7.20425	CUL4A;USP7;INO80E;UBE2I;PCNA;POLR1B;POLE2;CHD1L
SARS-CoV Infections R-HSA-9679506	17/277	0.038112	0.316484	0	0	1.66633	5.44428	NUP214;NRP1;PATJ;NUP205;POM121;DDX5;HDAC2;UBE2I;HDAC1;PTGES3;CHD4;COMT;ZDHHC3;IL17RA;POM121C;RIPK1;ISCU
HSF1 Activation R-HSA-3371511	3/20	0.039337	0.316484	0	0	4.4491	14.3954	DNAJB6;PTGES3;POLR1B
Inactivation Of APC/C Via Direct Inhibition Of APC/C Complex R-HSA-141430	3/20	0.039337	0.316484	0	0	4.4491	14.3954	ANAPC5;BUB3;ANAPC1
PCNA-Dependent Long Patch Base Excision Repair R-HSA-5651801	3/20	0.039337	0.316484	0	0	4.4491	14.3954	PCNA;POLE2;POLR1B
TNFR1-induced NFkappaB Signaling Pathway R-HSA-5357956	3/20	0.039337	0.316484	0	0	4.4491	14.3954	RACK1;RIPK1;TNFRSF1A
Transport Of Bile Salts And Organic Acids, Metal Ions And Amine Compounds R-HSA-425366	4/34	0.039918	0.318265	0	0	3.36546	10.8399	SLC6A6;BSG;SLC11A2;SLC39A3
RAC1 GTPase Cycle R-HSA-9013149	9/120	0.0410067	0.320581	0	0	2.0555	6.56532	ARHGEF11;ARHGEF10;GIT2;RACGAP1;BAIAP2;SRGAP1;LBR;TMPO;REPS1
Ub-specific Processing Proteases R-HSA-5689880	10/139	0.0411572	0.320581	0	0	1.9666	6.27417	RNF146;PSMD9;PSMD6;USP7;USP37;RHOT1;WDR48;TRRAP;CCP110;RIPK1
Infectious Disease R-HSA-5663205	34/654	0.0430895	0.320581	0	0	1.408	4.42743	NRP1;PATJ;POM121;NUP205;HDAC2;DDX5;CUL5;RPL31;HDAC1;CHD4;COMT;ZDHHC3;GNAI2;PSMD9;PSMD6;POM121C;RIPK1;NUP214;RPL41;UBE2I;EED;TXNRD1;PTGES3;BAIAP2;PTK2;IL17RA;NCOR2;DYNC1LI2;NCOR1;CD46;RPL28;CBLL1;ISCU;EZH2
NOTCH1 Intracellular Domain Regulates Transcription R-HSA-2122947	4/35	0.0437548	0.320581	0	0	3.25659	10.1904	NCOR2;HDAC2;NCOR1;HDAC1
RHOV GTPase Cycle R-HSA-9013424	4/35	0.0437548	0.320581	0	0	3.25659	10.1904	GIT2;TPM3;CCP110;MYO9A
Transcriptional Regulation By VENTX R-HSA-8853884	4/35	0.0437548	0.320581	0	0	3.25659	10.1904	AGO3;ANAPC5;ANAPC1;TNRC6A
CASP8 Activity Is Inhibited R-HSA-5218900	2/9	0.044193	0.320581	0	0	7.19287	22.4359	RIPK1;CFLAR
Dimerization Of Procaspase-8 R-HSA-69416	2/9	0.044193	0.320581	0	0	7.19287	22.4359	RIPK1;CFLAR
MECP2 Regulates Neuronal Receptors And Channels R-HSA-9022699	2/9	0.044193	0.320581	0	0	7.19287	22.4359	HDAC2;HDAC1
Nicotinamide Salvaging R-HSA-197264	2/9	0.044193	0.320581	0	0	7.19287	22.4359	NAMPT;NAXD
Striated Muscle Contraction R-HSA-390522	2/9	0.044193	0.320581	0	0	7.19287	22.4359	TPM3;TPM1
HCMV Late Events R-HSA-9610379	5/51	0.0449391	0.323342	0	0	2.74601	8.51935	NUP214;NUP205;POM121;POM121C;CD46
Potential Therapeutics For SARS R-HSA-9679191	6/68	0.0456522	0.325348	0	0	2.447	7.55318	HDAC2;HDAC1;PTGES3;RIPK1;CHD4;COMT
Signaling By Receptor Tyrosine Kinases R-HSA-9006934	19/326	0.0459531	0.325348	0	0	1.57787	4.86004	NRP1;TIA1;HDAC2;CUL5;HDAC1;INSR;CXXC1;CHD4;BAIAP2;F3;PTK2;TIAL1;NCOR1;HNRNPH1;ESRP1;RANBP10;THEM4;FGFR3;PTPN3
NS1 Mediated Effects On Host Pathways R-HSA-168276	4/36	0.0477913	0.333409	0	0	3.15452	9.59261	NUP214;NUP205;POM121;POM121C
Processing Of DNA Double-Strand Break Ends R-HSA-5693607	5/52	0.0482219	0.333409	0	0	2.68733	8.14782	UBE2I;PPP4R2;POLR1B;UIMC1;NSD2
Regulation Of PTEN Gene Transcription R-HSA-8943724	5/52	0.0482219	0.333409	0	0	2.68733	8.14782	HDAC2;EED;HDAC1;CHD4;EZH2
Anchoring Of Basal Body To Plasma Membrane R-HSA-5620912	7/87	0.0492068	0.336902	0	0	2.21405	6.6681	PCM1;TCTN3;AKAP9;CCP110;CEP83;CEP192;SDCCAG8
DNA Repair R-HSA-73894	15/245	0.0502242	0.336902	0	0	1.65868	4.96155	USP7;INO80E;PAXIP1;WDR48;PCNA;UBE2I;CHD1L;CUL4A;RAD51C;PPP4R2;TDP1;POLR1B;POLE2;UIMC1;NSD2
HDMs Demethylate Histones R-HSA-3214842	3/22	0.0502498	0.336902	0	0	3.98001	11.9032	KDM5A;KDM2B;KDM6A
Resolution Of AP Sites Via Multiple-Nucleotide Patch Replacement Pathway R-HSA-110373	3/22	0.0502498	0.336902	0	0	3.98001	11.9032	PCNA;POLE2;POLR1B
TNF Signaling R-HSA-75893	4/37	0.052027	0.346194	0	0	3.05863	9.0413	RACK1;RIPK1;CFLAR;TNFRSF1A
RHOA GTPase Cycle R-HSA-8980692	8/107	0.0530591	0.350427	0	0	2.04596	6.00765	ARHGEF11;ARHGEF10;OBSCN;RACGAP1;SRGAP1;LBR;MYO9A;TMPO
Competing Endogenous RNAs (ceRNAs) Regulate PTEN Translation R-HSA-8948700	2/10	0.0538672	0.350533	0	0	6.29317	18.3838	AGO3;TNRC6A
Tight Junction Interactions R-HSA-420029	2/10	0.0538672	0.350533	0	0	6.29317	18.3838	PATJ;PARD3
mRNA Splicing - Major Pathway R-HSA-72163	11/166	0.054626	0.352876	0	0	1.80028	5.23387	SRRM2;HNRNPL;DDX5;LSM6;FUS;HNRNPH1;CSTF3;PAPOLA;SNRPA1;YBX1;SRSF10
Transport Of Mature mRNA Derived From An Intronless Transcript R-HSA-159231	4/38	0.0564606	0.362085	0	0	2.96839	8.53178	NUP214;NUP205;POM121;POM121C
S Phase R-HSA-69242	10/149	0.0606157	0.380939	0	0	1.82336	5.11125	PSMD9;PSMD6;PCNA;CDC45;POLR1B;POLE2;MCM3;ANAPC5;MCM5;ANAPC1
Formation Of Incision Complex In GG-NER R-HSA-5696395	4/39	0.0610908	0.380939	0	0	2.8833	8.05997	CUL4A;UBE2I;POLR1B;CHD1L
Transport Of Mature mRNAs Derived From Intronless Transcripts R-HSA-159234	4/39	0.0610908	0.380939	0	0	2.8833	8.05997	NUP214;NUP205;POM121;POM121C
Gap-filling DNA Repair Synthesis And Ligation In GG-NER R-HSA-5696397	3/24	0.0624669	0.380939	0	0	3.60027	9.98399	PCNA;POLE2;POLR1B
Postmitotic Nuclear Pore Complex (NPC) Reformation R-HSA-9615933	3/24	0.0624669	0.380939	0	0	3.60027	9.98399	NUP205;POM121;UBE2I
Regulation Of Necroptotic Cell Death R-HSA-5675482	3/24	0.0624669	0.380939	0	0	3.60027	9.98399	RIPK1;CFLAR;OGT
Centrosome Maturation R-HSA-380287	6/74	0.0640493	0.380939	0	0	2.22981	6.12775	PCM1;TUBGCP2;AKAP9;CCP110;CEP192;SDCCAG8
Caspase Activation Via Death Receptors In Presence Of Ligand R-HSA-140534	2/11	0.0642056	0.380939	0	0	5.59339	15.3576	RIPK1;CFLAR
Methylation R-HSA-156581	2/11	0.0642056	0.380939	0	0	5.59339	15.3576	MTR;COMT
Regulation Of PTEN mRNA Translation R-HSA-8943723	2/11	0.0642056	0.380939	0	0	5.59339	15.3576	AGO3;TNRC6A
TNFR1-induced Proapoptotic Signaling R-HSA-5357786	2/11	0.0642056	0.380939	0	0	5.59339	15.3576	RIPK1;TNFRSF1A
Metabolism Of RNA R-HSA-8953854	30/586	0.0646533	0.380939	0	0	1.37999	3.7794	POM121;NUP205;DDX5;RPL31;CSTF3;YBX1;SMG7;TSEN2;WDR43;PSMD9;PSMD6;EXOSC10;POM121C;EXOSC9;PAPOLA;SRSF10;NUP214;SRRM2;RPL41;FUS;MTERF4;WDR75;TRNT1;HNRNPL;LSM6;HNRNPH1;ZC3H11A;ETF1;SNRPA1;RPL28
Disorders Of Transmembrane Transporters R-HSA-5619115	8/112	0.0658709	0.380939	0	0	1.94666	5.29503	NUP214;PSMD9;PSMD6;NUP205;POM121;POM121C;BSG;SLC11A2
SUMOylation Of Transcription Cofactors R-HSA-3899300	4/40	0.0659156	0.380939	0	0	2.80295	7.62227	NCOR2;DDX5;UBE2I;MBD1
HATs Acetylate Histones R-HSA-3214847	6/75	0.0674833	0.380939	0	0	2.19728	5.9236	TRRAP;EP400;MBIP;ELP2;ELP5;OGT
P75 NTR Receptor-Mediated Signaling R-HSA-193704	6/75	0.0674833	0.380939	0	0	2.19728	5.9236	ARHGEF11;ARHGEF10;HDAC2;OBSCN;ARHGEF37;HDAC1
Cellular Senescence R-HSA-2559583	8/113	0.0686441	0.380939	0	0	1.92793	5.16459	AGO3;EED;EP400;ANAPC5;ETF1;ANAPC1;TNRC6A;EZH2
APC-Cdc20 Mediated Degradation Of Nek2A R-HSA-179409	3/25	0.0690432	0.380939	0	0	3.4363	9.1853	ANAPC5;BUB3;ANAPC1
Cell-cell Junction Organization R-HSA-421270	3/25	0.0690432	0.380939	0	0	3.4363	9.1853	PATJ;PARD3;PVR
Formation Of beta-catenin:TCF Transactivating Complex R-HSA-201722	3/25	0.0690432	0.380939	0	0	3.4363	9.1853	TRRAP;HDAC1;SMARCA4
RIPK1-mediated Regulated Necrosis R-HSA-5213460	3/25	0.0690432	0.380939	0	0	3.4363	9.1853	RIPK1;CFLAR;OGT
mRNA Splicing R-HSA-72172	11/173	0.0691648	0.380939	0	0	1.72133	4.59812	SRRM2;HNRNPL;DDX5;LSM6;FUS;HNRNPH1;CSTF3;PAPOLA;SNRPA1;YBX1;SRSF10
Gap-filling DNA Repair Synthesis And Ligation In TC-NER R-HSA-6782210	5/58	0.0708194	0.380939	0	0	2.38173	6.30593	CUL4A;USP7;PCNA;POLR1B;POLE2
RHOC GTPase Cycle R-HSA-9013106	5/58	0.0708194	0.380939	0	0	2.38173	6.30593	ARHGEF11;ARHGEF10;RACGAP1;LBR;TMPO
NRAGE Signals Death Thru JNK R-HSA-193648	4/41	0.0709328	0.380939	0	0	2.72693	7.21552	ARHGEF11;ARHGEF10;OBSCN;ARHGEF37
RNA Polymerase I Transcription Initiation R-HSA-73762	4/41	0.0709328	0.380939	0	0	2.72693	7.21552	HDAC2;HDAC1;POLR1B;CHD4
Assembly Of Pre-Replicative Complex R-HSA-68867	6/76	0.0710226	0.380939	0	0	2.16569	5.72772	PSMD9;PSMD6;MCM3;ANAPC5;MCM5;ANAPC1
G2/M Checkpoints R-HSA-69481	8/114	0.071488	0.381126	0	0	1.90956	5.03786	PSMD9;PSMD6;CDC45;POLR1B;UIMC1;NSD2;MCM3;MCM5
Dual Incision In TC-NER R-HSA-6782135	5/59	0.0750661	0.382705	0	0	2.3374	6.05244	CUL4A;USP7;PCNA;POLR1B;POLE2
ISG15 Antiviral Mechanism R-HSA-1169408	5/59	0.0750661	0.382705	0	0	2.3374	6.05244	NUP214;NUP205;POM121;POM121C;EIF4E2
Defective Pyroptosis R-HSA-9710421	2/12	0.0751433	0.382705	0	0	5.03357	13.0287	EED;EZH2
Biosynthesis Of Maresins R-HSA-9018682	1/2	0.0752438	0.382705	0	0	25.1292	65.0098	EPHX2
FGFR3b Ligand Binding And Activation R-HSA-190371	1/2	0.0752438	0.382705	0	0	25.1292	65.0098	FGFR3
Phase 2 - Plateau Phase R-HSA-5576893	1/2	0.0752438	0.382705	0	0	25.1292	65.0098	AKAP9
Phase 3 - Rapid Repolarisation R-HSA-5576890	1/2	0.0752438	0.382705	0	0	25.1292	65.0098	AKAP9
Synthesis Of Epoxy (EET) And Dihydroxyeicosatrienoic Acids (DHET) R-HSA-2142670	1/2	0.0752438	0.382705	0	0	25.1292	65.0098	EPHX2
Transcriptional Regulation By AP-2 (TFAP2) Family Of Transcription Factors R-HSA-8864260	3/26	0.0759186	0.383931	0	0	3.28658	8.47311	UBE2I;ATAD2;DEK
Estrogen-dependent Gene Expression R-HSA-9018519	6/78	0.0784158	0.394307	0	0	2.10513	5.35908	KANK1;DDX5;AGO3;HDAC1;PTGES3;TNRC6A
Oncogenic MAPK Signaling R-HSA-6802957	5/60	0.0794482	0.397241	0	0	2.29469	5.81164	CNKSR2;PPP1CC;MPRIP;ESRP1;AKAP9
Constitutive Signaling By NOTCH1 HD+PEST Domain Mutants R-HSA-2894862	4/43	0.081533	0.400871	0	0	2.58659	6.48393	NCOR2;HDAC2;NCOR1;HDAC1
RNA Polymerase I Promoter Clearance R-HSA-73854	4/43	0.081533	0.400871	0	0	2.58659	6.48393	HDAC2;HDAC1;POLR1B;CHD4
Viral Messenger RNA Synthesis R-HSA-168325	4/43	0.081533	0.400871	0	0	2.58659	6.48393	NUP214;NUP205;POM121;POM121C
Downregulation Of SMAD2/3:SMAD4 Transcriptional Activity R-HSA-2173795	3/27	0.0830826	0.401793	0	0	3.14934	7.83531	NCOR2;NCOR1;HDAC1
RUNX1 Regulates Genes Involved In Megakaryocyte Differentiation And Platelet Function R-HSA-8936459	3/27	0.0830826	0.401793	0	0	3.14934	7.83531	AGO3;HDAC1;TNRC6A
Regulation Of TP53 Activity Thru Acetylation R-HSA-6804758	3/27	0.0830826	0.401793	0	0	3.14934	7.83531	HDAC2;HDAC1;CHD4
Signaling By FGFR R-HSA-190236	5/61	0.0839643	0.403302	0	0	2.25349	5.58272	TIAL1;TIA1;HNRNPH1;ESRP1;FGFR3
Diseases Of Signal Transduction By Growth Factor Receptors And Second Messengers R-HSA-5663202	17/308	0.084306	0.403302	0	0	1.48431	3.67116	KANK1;HDAC2;WDR48;TPM3;HDAC1;KREMEN2;NCOR2;CNKSR2;PSMD9;PPP1CC;PSMD6;NCOR1;ZMYM2;MPRIP;ESRP1;AKAP9;FGFR3
Mismatch Repair (MMR) Directed By MSH2:MSH3 (MutSbeta) R-HSA-5358606	2/13	0.0866194	0.407756	0	0	4.57554	11.1928	PCNA;POLR1B
Mismatch Repair (MMR) Directed By MSH2:MSH6 (MutSalpha) R-HSA-5358565	2/13	0.0866194	0.407756	0	0	4.57554	11.1928	PCNA;POLR1B
PRC2 Methylates Histones And DNA R-HSA-212300	2/13	0.0866194	0.407756	0	0	4.57554	11.1928	EED;EZH2
RNA Polymerase I Transcription R-HSA-73864	4/44	0.0871099	0.407895	0	0	2.52169	6.15439	HDAC2;HDAC1;POLR1B;CHD4
Switching Of Origins To A Post-Replicative State R-HSA-69052	6/81	0.0902858	0.420542	0	0	2.02034	4.85846	PSMD9;PSMD6;MCM3;ANAPC5;MCM5;ANAPC1
Transcriptional Activity Of SMAD2/SMAD3:SMAD4 Heterotrimer R-HSA-2173793	4/45	0.0928665	0.425563	0	0	2.45995	5.84629	NCOR2;NCOR1;HDAC1;YBX1
ESR-mediated Signaling R-HSA-8939211	8/121	0.0933789	0.425563	0	0	1.79007	4.2444	KANK1;DDX5;AGO3;HDAC1;PTGES3;PTK2;TNRC6A;GNAI2
Loss Of Nlp From Mitotic Centrosomes R-HSA-380259	5/63	0.0933932	0.425563	0	0	2.17537	5.15767	PCM1;AKAP9;CCP110;CEP192;SDCCAG8
Signaling By Nuclear Receptors R-HSA-9006931	10/163	0.0965862	0.425563	0	0	1.65428	3.86659	NCOR2;KANK1;DDX5;NCOR1;AGO3;HDAC1;PTGES3;PTK2;TNRC6A;GNAI2
Metabolism Of Proteins R-HSA-392499	58/1279	0.0973638	0.425563	0	0	1.22163	2.84555	USP37;WDR48;TRRAP;RPL31;SRP54;CCP110;GALNT10;DCAF6;PSMD9;PSMD6;SENP5;PPP6R3;UIMC1;LONP2;FBXO7;NUP214;USP7;WSB1;ANK3;FBXW2;NCOR2;DPM1;DYNC1LI2;PPA2;TBC1D20;ETF1;STAMBP;PIGG;RPL28;RAB1A;POM121;NUP205;INO80E;HDAC2;DDX5;RAB5C;PCNA;CUL5;HDAC1;DCUN1D4;CXXC1;RHOT1;POM121C;RIPK1;DPH7;SEC11A;B3GALNT2;RPL41;UBE2I;MBD1;RNF146;CUL4A;ASXL1;EIF3K;TNIP2;CALU;EIF3E;OGT
Termination Of Translesion DNA Synthesis R-HSA-5656169	3/29	0.0982325	0.425563	0	0	2.90653	6.74436	PCNA;POLE2;POLR1B
Antiviral Mechanism By IFN-stimulated Genes R-HSA-1169410	5/64	0.0983028	0.425563	0	0	2.1383	4.96021	NUP214;NUP205;POM121;POM121C;EIF4E2
Cdc20:Phospho-APC/C Mediated Degradation Of Cyclin A R-HSA-174184	5/64	0.0983028	0.425563	0	0	2.1383	4.96021	PSMD9;PSMD6;ANAPC5;BUB3;ANAPC1
RAC3 GTPase Cycle R-HSA-9013423	5/64	0.0983028	0.425563	0	0	2.1383	4.96021	GIT2;RACGAP1;BAIAP2;LBR;TMPO
Transport Of Mature mRNA Derived From An Intron-Containing Transcript R-HSA-159236	5/64	0.0983028	0.425563	0	0	2.1383	4.96021	NUP214;NUP205;POM121;POM121C;ZC3H11A
EGR2 And SOX10-mediated Initiation Of Schwann Cell Myelination R-HSA-9619665	2/14	0.0985766	0.425563	0	0	4.19384	9.71681	HDAC2;SMARCA4
Golgi Cisternae Pericentriolar Stack Reorganization R-HSA-162658	2/14	0.0985766	0.425563	0	0	4.19384	9.71681	RAB1A;BLZF1
Mismatch Repair R-HSA-5358508	2/14	0.0985766	0.425563	0	0	4.19384	9.71681	PCNA;POLR1B
Processive Synthesis On Lagging Strand R-HSA-69183	2/14	0.0985766	0.425563	0	0	4.19384	9.71681	PCNA;POLR1B
Removal Of Flap Intermediate R-HSA-69166	2/14	0.0985766	0.425563	0	0	4.19384	9.71681	PCNA;POLR1B
Mitotic Spindle Checkpoint R-HSA-69618	7/103	0.100507	0.43179	0	0	1.84221	4.23252	PPP1CC;DYNC1LI2;ANAPC5;KNL1;BUB3;ANAPC1;NDC80
APC:Cdc20 Mediated Degradation Of Cell Cycle Proteins Before Cycle Checkpoint Satisfied R-HSA-179419	5/65	0.10334	0.439241	0	0	2.10246	4.77201	PSMD9;PSMD6;ANAPC5;BUB3;ANAPC1
RAC2 GTPase Cycle R-HSA-9013404	5/65	0.10334	0.439241	0	0	2.10246	4.77201	GIT2;ANKLE2;RACGAP1;LBR;TMPO
Insulin Receptor Signaling Cascade R-HSA-74751	3/30	0.106196	0.439241	0	0	2.79861	6.27581	INSR;THEM4;FGFR3
AURKA Activation By TPX2 R-HSA-8854518	5/66	0.108503	0.439241	0	0	2.06779	4.59252	PCM1;AKAP9;CCP110;CEP192;SDCCAG8
Extrinsic Pathway Of Fibrin Clot Formation R-HSA-140834	1/3	0.11072	0.439241	0	0	12.5634	27.6489	F3
FGFR3 Mutant Receptor Activation R-HSA-2033514	1/3	0.11072	0.439241	0	0	12.5634	27.6489	FGFR3
HDL Clearance R-HSA-8964011	1/3	0.11072	0.439241	0	0	12.5634	27.6489	HDLBP
Microbial Modulation Of RIPK1-mediated Regulated Necrosis R-HSA-9686347	1/3	0.11072	0.439241	0	0	12.5634	27.6489	RIPK1
RUNX3 Regulates Immune Response And Cell Migration R-HSA-8949275	1/3	0.11072	0.439241	0	0	12.5634	27.6489	CXXC1
Regulation Of Signaling By NODAL R-HSA-1433617	1/3	0.11072	0.439241	0	0	12.5634	27.6489	ACVR1B
Signaling By LRP5 Mutants R-HSA-5339717	1/3	0.11072	0.439241	0	0	12.5634	27.6489	KREMEN2
Signaling By Membrane-Tethered Fusions Of PDGFRA Or PDGFRB R-HSA-9673768	1/3	0.11072	0.439241	0	0	12.5634	27.6489	KANK1
FOXO-mediated Transcription Of Oxidative Stress, Metabolic And Neuronal Genes R-HSA-9615017	2/15	0.110962	0.439241	0	0	3.87087	8.51039	HDAC2;HDAC1
Nicotinate Metabolism R-HSA-196807	2/15	0.110962	0.439241	0	0	3.87087	8.51039	NAMPT;NAXD
Regulation Of RUNX1 Expression And Activity R-HSA-8934593	2/15	0.110962	0.439241	0	0	3.87087	8.51039	AGO3;TNRC6A
Signaling By PDGFR In Disease R-HSA-9671555	2/15	0.110962	0.439241	0	0	3.87087	8.51039	KANK1;WDR48
Metabolism Of Non-Coding RNA R-HSA-194441	4/48	0.111175	0.439241	0	0	2.29157	5.03377	NUP214;NUP205;POM121;POM121C
Signaling By BRAF And RAF1 Fusions R-HSA-6802952	4/48	0.111175	0.439241	0	0	2.29157	5.03377	CNKSR2;MPRIP;ESRP1;AKAP9
APC/C:Cdc20 Mediated Degradation Of Mitotic Proteins R-HSA-176409	5/67	0.113789	0.446015	0	0	2.03424	4.42124	PSMD9;PSMD6;ANAPC5;BUB3;ANAPC1
Early SARS-CoV-2 Infection Events R-HSA-9772572	3/31	0.114402	0.446015	0	0	2.6984	5.85025	NRP1;DDX5;ISCU
Oncogene Induced Senescence R-HSA-2559585	3/31	0.114402	0.446015	0	0	2.6984	5.85025	AGO3;ETF1;TNRC6A
Host Interactions Of HIV Factors R-HSA-162909	7/107	0.116669	0.452859	0	0	1.76784	3.79806	NUP214;PSMD9;PSMD6;NUP205;POM121;CUL5;POM121C
Activation Of APC/C And APC/C:Cdc20 Mediated Degradation Of Mitotic Proteins R-HSA-176814	5/68	0.119197	0.456664	0	0	2.00176	4.2577	PSMD9;PSMD6;ANAPC5;BUB3;ANAPC1
Glucose Metabolism R-HSA-70326	5/68	0.119197	0.456664	0	0	2.00176	4.2577	NUP214;PCNX4;NUP205;POM121;POM121C
SUMOylation Of DNA Damage Response And Repair Proteins R-HSA-3108214	5/68	0.119197	0.456664	0	0	2.00176	4.2577	NUP214;NUP205;POM121;UBE2I;POM121C
SLC-mediated Transmembrane Transport R-HSA-425407	7/108	0.12091	0.457996	0	0	1.75017	3.6976	SLC35B3;SLC6A6;SLC38A1;SLC25A29;BSG;SLC11A2;SLC39A3
Kinesins R-HSA-983189	3/32	0.122839	0.457996	0	0	2.60511	5.4626	RACGAP1;KIF16B;KIF1B
TBC/RABGAPs R-HSA-8854214	3/32	0.122839	0.457996	0	0	2.60511	5.4626	RAB5C;TBC1D20;TBC1D14
Transcriptional Regulation By E2F6 R-HSA-8953750	3/32	0.122839	0.457996	0	0	2.60511	5.4626	EED;E2F6;EZH2
Metal Ion SLC Transporters R-HSA-425410	2/16	0.123724	0.457996	0	0	3.59404	7.51048	SLC11A2;SLC39A3
Metalloprotease DUBs R-HSA-5689901	2/16	0.123724	0.457996	0	0	3.59404	7.51048	UIMC1;STAMBP
Removal Of Flap Intermediate From C-strand R-HSA-174437	2/16	0.123724	0.457996	0	0	3.59404	7.51048	PCNA;POLR1B
Translesion Synthesis By REV1 R-HSA-110312	2/16	0.123724	0.457996	0	0	3.59404	7.51048	PCNA;POLR1B
RHOQ GTPase Cycle R-HSA-9013406	4/50	0.124202	0.457996	0	0	2.19151	4.57116	GIT2;OBSCN;FNBP1;WWP2
Transcription-Coupled Nucleotide Excision Repair (TC-NER) R-HSA-6781827	5/70	0.130367	0.47821	0	0	1.9398	3.95216	CUL4A;USP7;PCNA;POLR1B;POLE2
EML4 And NUDC In Mitotic Spindle Formation R-HSA-9648025	6/90	0.131305	0.47821	0	0	1.80232	3.65912	PPP1CC;NEK9;DYNC1LI2;KNL1;BUB3;NDC80
tRNA Processing R-HSA-72306	6/90	0.131305	0.47821	0	0	1.80232	3.65912	NUP214;NUP205;POM121;POM121C;TRNT1;TSEN2
Attenuation Phase R-HSA-3371568	2/17	0.136816	0.478424	0	0	3.35412	6.67172	DNAJB6;PTGES3
Peroxisomal Lipid Metabolism R-HSA-390918	2/17	0.136816	0.478424	0	0	3.35412	6.67172	ALDH3A2;CROT
Processive Synthesis On C-strand Of Telomere R-HSA-174414	2/17	0.136816	0.478424	0	0	3.35412	6.67172	PCNA;POLR1B
Translesion Synthesis By POLI R-HSA-5656121	2/17	0.136816	0.478424	0	0	3.35412	6.67172	PCNA;POLR1B
Translesion Synthesis By POLK R-HSA-5655862	2/17	0.136816	0.478424	0	0	3.35412	6.67172	PCNA;POLR1B
Circadian Clock R-HSA-400253	4/52	0.137842	0.478424	0	0	2.0998	4.16106	PPP1CC;CRTC2;NCOR1;NAMPT
RHOB GTPase Cycle R-HSA-9013026	4/52	0.137842	0.478424	0	0	2.0998	4.16106	ARHGEF11;ARHGEF10;RACGAP1;MYO9A
Signaling By FGFR2 R-HSA-5654738	4/52	0.137842	0.478424	0	0	2.0998	4.16106	TIAL1;TIA1;HNRNPH1;ESRP1
Resolution Of Abasic Sites (AP Sites) R-HSA-73933	3/34	0.140357	0.478424	0	0	2.43657	4.78437	PCNA;POLE2;POLR1B
Factors Involved In Megakaryocyte Development And Platelet Production R-HSA-983231	6/92	0.14146	0.478424	0	0	1.76007	3.44222	HDAC2;RAD51C;RACGAP1;KIF16B;HDAC1;KIF1B
Regulation Of APC/C Activators Between G1/S And Early Anaphase R-HSA-176408	5/72	0.141991	0.478424	0	0	1.88153	3.67274	PSMD9;PSMD6;ANAPC5;BUB3;ANAPC1
UCH Proteinases R-HSA-5689603	5/72	0.141991	0.478424	0	0	1.88153	3.67274	ASXL1;PSMD9;PSMD6;INO80E;OGT
Alpha-oxidation Of Phytanate R-HSA-389599	1/4	0.144839	0.478424	0	0	8.3748	16.1813	ALDH3A2
CHL1 Interactions R-HSA-447041	1/4	0.144839	0.478424	0	0	8.3748	16.1813	NRP1
FGFR3 Ligand Binding And Activation R-HSA-190239	1/4	0.144839	0.478424	0	0	8.3748	16.1813	FGFR3
IRS Activation R-HSA-74713	1/4	0.144839	0.478424	0	0	8.3748	16.1813	INSR
MECP2 Regulates Transcription Of Neuronal Ligands R-HSA-9022702	1/4	0.144839	0.478424	0	0	8.3748	16.1813	HDAC1
Na+/Cl- Dependent Neurotransmitter Transporters R-HSA-442660	1/4	0.144839	0.478424	0	0	8.3748	16.1813	SLC6A6
Phospholipase C-mediated Cascade; FGFR3 R-HSA-5654227	1/4	0.144839	0.478424	0	0	8.3748	16.1813	FGFR3
Pyrimidine Catabolism R-HSA-73621	1/4	0.144839	0.478424	0	0	8.3748	16.1813	NT5C3A
Regulation Of HMOX1 Expression And Activity R-HSA-9707587	1/4	0.144839	0.478424	0	0	8.3748	16.1813	HM13
SARS-CoV-2 Targets PDZ Proteins In Cell-Cell Junction R-HSA-9705677	1/4	0.144839	0.478424	0	0	8.3748	16.1813	PATJ
TLR3-mediated TICAM1-dependent Programmed Cell Death R-HSA-9013957	1/4	0.144839	0.478424	0	0	8.3748	16.1813	RIPK1
tRNA Processing In Mitochondrion R-HSA-6785470	1/4	0.144839	0.478424	0	0	8.3748	16.1813	TRNT1
G Alpha (12/13) Signaling Events R-HSA-416482	4/53	0.144879	0.478424	0	0	2.05675	3.97335	ARHGEF11;ARHGEF10;OBSCN;ARHGEF37
Transport Of Mature Transcript To Cytoplasm R-HSA-72202	5/73	0.147967	0.486197	0	0	1.85369	3.54197	NUP214;NUP205;POM121;POM121C;ZC3H11A
Antigen Processing: Ubiquitination And Proteasome Degradation R-HSA-983168	13/245	0.148331	0.486197	0	0	1.41784	2.70567	WSB1;CUL5;CBLB;UBE3A;FBXW2;DCAF1;PSMD9;PSMD6;ARIH2;TPP2;ANAPC5;FBXO7;ANAPC1
Separation Of Sister Chromatids R-HSA-2467813	9/157	0.149448	0.48805	0	0	1.53614	2.91991	PPP1CC;PSMD9;PSMD6;DYNC1LI2;ANAPC5;KNL1;BUB3;ANAPC1;NDC80
Phase II - Conjugation Of Compounds R-HSA-156580	4/54	0.152053	0.492918	0	0	2.01542	3.7961	SLC35B3;SLC38A1;MTR;COMT
Signaling By NOTCH1 R-HSA-1980143	4/54	0.152053	0.492918	0	0	2.01542	3.7961	NCOR2;HDAC2;NCOR1;HDAC1
Diseases Of Programmed Cell Death R-HSA-9645723	3/36	0.158651	0.505536	0	0	2.28846	4.21316	EED;RIPK1;EZH2
Recruitment And ATM-mediated Phosphorylation Of Repair And Signal Proteins At DNA Double Strand Breaks R-HSA-5693565	3/36	0.158651	0.505536	0	0	2.28846	4.21316	UBE2I;UIMC1;NSD2
Translesion Synthesis By Y Family DNA Polymerases Bypasses Lesions On DNA Template R-HSA-110313	3/36	0.158651	0.505536	0	0	2.28846	4.21316	PCNA;POLE2;POLR1B
Glycolysis R-HSA-70171	4/55	0.159359	0.505536	0	0	1.97571	3.62859	NUP214;NUP205;POM121;POM121C
Aggrephagy R-HSA-9646399	2/19	0.16382	0.505536	0	0	2.95895	5.3527	DYNC1LI2;IFT88
Lagging Strand Synthesis R-HSA-69186	2/19	0.16382	0.505536	0	0	2.95895	5.3527	PCNA;POLR1B
Signaling By ALK R-HSA-201556	2/19	0.16382	0.505536	0	0	2.95895	5.3527	HDAC2;HDAC1
Transcription Of E2F Targets Under Negative Control By DREAM Complex R-HSA-1362277	2/19	0.16382	0.505536	0	0	2.95895	5.3527	PCNA;HDAC1
Translesion Synthesis By POLH R-HSA-110320	2/19	0.16382	0.505536	0	0	2.95895	5.3527	PCNA;POLR1B
HDR Thru Homologous Recombination (HRR) R-HSA-5685942	4/56	0.166791	0.505536	0	0	1.93753	3.47015	RAD51C;PCNA;POLR1B;POLE2
DNA Double Strand Break Response R-HSA-5693606	3/37	0.168059	0.505536	0	0	2.22094	3.96091	UBE2I;UIMC1;NSD2
Diseases Of Mitotic Cell Cycle R-HSA-9675126	3/37	0.168059	0.505536	0	0	2.22094	3.96091	ATRX;ANAPC5;ANAPC1
Cell Death Signaling Via NRAGE, NRIF And NADE R-HSA-204998	4/57	0.174345	0.505536	0	0	1.9008	3.32016	ARHGEF11;ARHGEF10;OBSCN;ARHGEF37
TCF Dependent Signaling In Response To WNT R-HSA-201681	7/120	0.177607	0.505536	0	0	1.56251	2.70029	RNF146;PSMD9;PSMD6;TRRAP;HDAC1;KREMEN2;SMARCA4
Adenylate Cyclase Inhibitory Pathway R-HSA-170670	1/5	0.177651	0.505536	0	0	6.2805	10.8523	GNAI2
Beta-oxidation Of pristanoyl-CoA R-HSA-389887	1/5	0.177651	0.505536	0	0	6.2805	10.8523	CROT
Caspase Activation Via Dependence Receptors In Absence Of Ligand R-HSA-418889	1/5	0.177651	0.505536	0	0	6.2805	10.8523	APPL1
Cobalamin (Cbl) Metabolism R-HSA-9759218	1/5	0.177651	0.505536	0	0	6.2805	10.8523	MTR
Defective RIPK1-mediated Regulated Necrosis R-HSA-9693928	1/5	0.177651	0.505536	0	0	6.2805	10.8523	RIPK1
Formation Of Xylulose-5-Phosphate R-HSA-5661270	1/5	0.177651	0.505536	0	0	6.2805	10.8523	XYLB
Gain-of-function MRAS Complexes Activate RAF Signaling R-HSA-9726842	1/5	0.177651	0.505536	0	0	6.2805	10.8523	PPP1CC
Inactivation Of CDC42 And RAC1 R-HSA-428543	1/5	0.177651	0.505536	0	0	6.2805	10.8523	SRGAP1
Nectin/Necl Trans Heterodimerization R-HSA-420597	1/5	0.177651	0.505536	0	0	6.2805	10.8523	PVR
Proton-coupled Monocarboxylate Transport R-HSA-433692	1/5	0.177651	0.505536	0	0	6.2805	10.8523	BSG
RHOT1 GTPase Cycle R-HSA-9013425	1/5	0.177651	0.505536	0	0	6.2805	10.8523	RHOT1
SARS-CoV-1 Genome Replication And Transcription R-HSA-9679514	1/5	0.177651	0.505536	0	0	6.2805	10.8523	DDX5
SARS-CoV-2 Genome Replication And Transcription R-HSA-9694682	1/5	0.177651	0.505536	0	0	6.2805	10.8523	DDX5
SUMO Is Proteolytically Processed R-HSA-3065679	1/5	0.177651	0.505536	0	0	6.2805	10.8523	SENP5
SUMO Is Transferred From E1 To E2 (UBE2I, UBC9) R-HSA-3065678	1/5	0.177651	0.505536	0	0	6.2805	10.8523	UBE2I
Synthesis, Secretion, And Inactivation Of Glucose-dependent Insulinotropic Polypeptide (GIP) R-HSA-400511	1/5	0.177651	0.505536	0	0	6.2805	10.8523	SEC11A
TRIF-mediated Programmed Cell Death R-HSA-2562578	1/5	0.177651	0.505536	0	0	6.2805	10.8523	RIPK1
Urea Cycle R-HSA-70635	1/5	0.177651	0.505536	0	0	6.2805	10.8523	NMRAL1
Aberrant Regulation Of Mitotic Exit In Cancer Due To RB1 Defects R-HSA-9687136	2/20	0.177651	0.505536	0	0	2.7943	4.82836	ANAPC5;ANAPC1
Conversion From APC/C:Cdc20 To APC/C:Cdh1 In Late Anaphase R-HSA-176407	2/20	0.177651	0.505536	0	0	2.7943	4.82836	ANAPC5;ANAPC1
Integrin Cell Surface Interactions R-HSA-216083	2/20	0.177651	0.505536	0	0	2.7943	4.82836	BSG;CXXC1
NOTCH3 Activation And Transmission Of Signal To Nucleus R-HSA-9013507	2/20	0.177651	0.505536	0	0	2.7943	4.82836	WWP2;YBX1
Phosphorylation Of APC/C R-HSA-176412	2/20	0.177651	0.505536	0	0	2.7943	4.82836	ANAPC5;ANAPC1
Processing Of Intronless Pre-mRNAs R-HSA-77595	2/20	0.177651	0.505536	0	0	2.7943	4.82836	CSTF3;PAPOLA
Regulation Of PTEN Stability And Activity R-HSA-8948751	4/58	0.182013	0.516288	0	0	1.86542	3.17806	RNF146;PSMD9;PSMD6;WWP2
APC/C-mediated Degradation Of Cell Cycle Proteins R-HSA-174143	5/79	0.185923	0.524018	0	0	1.70241	2.86417	PSMD9;PSMD6;ANAPC5;BUB3;ANAPC1
Regulation Of PLK1 Activity At G2/M Transition R-HSA-2565942	5/79	0.185923	0.524018	0	0	1.70241	2.86417	PCM1;AKAP9;CCP110;CEP192;SDCCAG8
NoRC Negatively Regulates rRNA Expression R-HSA-427413	3/39	0.187336	0.526326	0	0	2.09716	3.51242	HDAC2;HDAC1;POLR1B
Autodegradation Of Cdh1 By Cdh1:APC/C R-HSA-174084	4/59	0.189791	0.531536	0	0	1.83133	3.04335	PSMD9;PSMD6;ANAPC5;ANAPC1
Meiotic Recombination R-HSA-912446	2/21	0.191654	0.53506	0	0	2.64698	4.37297	RAD51C;POLR1B
SARS-CoV-2 Activates/Modulates Innate And Adaptive Immune Responses R-HSA-9705671	5/80	0.192569	0.535924	0	0	1.67955	2.76672	NUP214;NUP205;POM121;POM121C;IL17RA
Meiosis R-HSA-1500620	3/40	0.197181	0.539792	0	0	2.04028	3.31267	RAD51C;UBE2I;POLR1B
Regulated Necrosis R-HSA-5218859	3/40	0.197181	0.539792	0	0	2.04028	3.31267	RIPK1;CFLAR;OGT
Fatty Acid Metabolism R-HSA-8978868	6/102	0.197203	0.539792	0	0	1.57521	2.55739	ALDH3A2;ECI1;EPHX2;PTGES3;THEM4;CROT
Orc1 Removal From Chromatin R-HSA-68949	4/60	0.197673	0.539792	0	0	1.79845	2.91554	PSMD9;PSMD6;MCM3;MCM5
Oxidative Stress Induced Senescence R-HSA-2559580	4/60	0.197673	0.539792	0	0	1.79845	2.91554	AGO3;EED;TNRC6A;EZH2
Telomere Maintenance R-HSA-157579	4/60	0.197673	0.539792	0	0	1.79845	2.91554	PCNA;POLR1B;PPP6R3;ATRX
Influenza Viral RNA Transcription And Replication R-HSA-168273	7/125	0.204075	0.539792	0	0	1.49558	2.37688	NUP214;NUP205;POM121;RPL41;POM121C;RPL31;RPL28
APC/C:Cdc20 Mediated Degradation Of Securin R-HSA-174154	4/61	0.205653	0.539792	0	0	1.76673	2.7942	PSMD9;PSMD6;ANAPC5;ANAPC1
Arachidonic Acid Metabolism R-HSA-2142753	2/22	0.205795	0.539792	0	0	2.51439	3.97494	EPHX2;PTGES3
Cholesterol Biosynthesis R-HSA-191273	2/22	0.205795	0.539792	0	0	2.51439	3.97494	GGPS1;LBR
PI3K Cascade R-HSA-109704	2/22	0.205795	0.539792	0	0	2.51439	3.97494	THEM4;FGFR3
Base Excision Repair R-HSA-73884	3/41	0.207148	0.539792	0	0	1.9864	3.12723	PCNA;POLR1B;POLE2
Cell Junction Organization R-HSA-446728	3/41	0.207148	0.539792	0	0	1.9864	3.12723	PATJ;PARD3;PVR
Aryl Hydrocarbon Receptor Signaling R-HSA-8937144	1/6	0.209207	0.539792	0	0	5.02392	7.85957	PTGES3
CREB3 Factors Activate Genes R-HSA-8874211	1/6	0.209207	0.539792	0	0	5.02392	7.85957	MBTPS2
Negative Regulation Of TCF-dependent Signaling By WNT Ligand Antagonists R-HSA-3772470	1/6	0.209207	0.539792	0	0	5.02392	7.85957	KREMEN2
Negative Regulation Of Activity Of TFAP2 (AP-2) Family Transcription Factors R-HSA-8866904	1/6	0.209207	0.539792	0	0	5.02392	7.85957	UBE2I
Neurotransmitter Clearance R-HSA-112311	1/6	0.209207	0.539792	0	0	5.02392	7.85957	COMT
Synthesis Of Prostaglandins (PG) And Thromboxanes (TX) R-HSA-2162123	1/6	0.209207	0.539792	0	0	5.02392	7.85957	PTGES3
TNFs Bind Their Physiological Receptors R-HSA-5669034	1/6	0.209207	0.539792	0	0	5.02392	7.85957	TNFRSF1A
TRAIL Signaling R-HSA-75158	1/6	0.209207	0.539792	0	0	5.02392	7.85957	CFLAR
Transport And Synthesis Of PAPS R-HSA-174362	1/6	0.209207	0.539792	0	0	5.02392	7.85957	SLC35B3
Uptake And Function Of Diphtheria Toxin R-HSA-5336415	1/6	0.209207	0.539792	0	0	5.02392	7.85957	TXNRD1
Mitochondrial Fatty Acid Beta-Oxidation Of Unsaturated Fatty Acids R-HSA-77288	1/6	0.209207	0.539792	0	0	5.02392	7.85957	ECI1
rRNA Modification In Mitochondrion R-HSA-6793080	1/6	0.209207	0.539792	0	0	5.02392	7.85957	MTERF4
SARS-CoV-2 Infection R-HSA-9694516	11/217	0.212033	0.545493	0	0	1.34791	2.09062	NUP214;NRP1;PATJ;NUP205;POM121;DDX5;UBE2I;POM121C;ZDHHC3;ISCU;IL17RA
COPI-dependent Golgi-to-ER Retrograde Traffic R-HSA-6811434	4/62	0.213724	0.546665	0	0	1.7361	2.67893	RAB1A;RACGAP1;KIF16B;KIF1B
Cell-Cell Communication R-HSA-1500931	4/62	0.213724	0.546665	0	0	1.7361	2.67893	PATJ;PARD3;PVR;PTK2
Negative Epigenetic Regulation Of rRNA Expression R-HSA-5250941	3/42	0.217226	0.554019	0	0	1.93528	2.95482	HDAC2;HDAC1;POLR1B
Chromosome Maintenance R-HSA-73886	5/84	0.219948	0.55935	0	0	1.5939	2.41374	PCNA;POLR1B;PPP6R3;ATRX;KNL1
PPARA Activates Gene Expression R-HSA-1989781	5/85	0.226973	0.575562	0	0	1.57382	2.33386	NCOR2;NCOR1;TXNRD1;MED8;PPARGC1B
Unattached Kinetochores Signal Amplification Via A MAD2 Inhibitory Signal R-HSA-141444	5/86	0.234064	0.582436	0	0	1.55424	2.25701	PPP1CC;DYNC1LI2;KNL1;BUB3;NDC80
APC/C:Cdc20 Mediated Degradation Of Cyclin B R-HSA-174048	2/24	0.234367	0.582436	0	0	2.28537	3.31577	ANAPC5;ANAPC1
HSF1-dependent Transactivation R-HSA-3371571	2/24	0.234367	0.582436	0	0	2.28537	3.31577	DNAJB6;PTGES3
MicroRNA (miRNA) Biogenesis R-HSA-203927	2/24	0.234367	0.582436	0	0	2.28537	3.31577	AGO3;DICER1
RHOD GTPase Cycle R-HSA-9013405	3/44	0.237668	0.582436	0	0	1.84053	2.64462	RACGAP1;LBR;TMPO
CDK-mediated Phosphorylation And Removal Of Cdc6 R-HSA-69017	4/65	0.238434	0.582436	0	0	1.65025	2.36589	PSMD9;PSMD6;ANAPC5;ANAPC1
Cilium Assembly R-HSA-5617833	8/154	0.239245	0.582436	0	0	1.38106	1.97529	IFT88;PCM1;TCTN3;AKAP9;CCP110;CEP83;CEP192;SDCCAG8
Activation Of NIMA Kinases NEK9, NEK6, NEK7 R-HSA-2980767	1/7	0.239556	0.582436	0	0	4.1862	5.98196	NEK9
Assembly Of Active LPL And LIPC Lipase Complexes R-HSA-8963889	1/7	0.239556	0.582436	0	0	4.1862	5.98196	MBTPS2
Biosynthesis Of DHA-derived SPMs R-HSA-9018677	1/7	0.239556	0.582436	0	0	4.1862	5.98196	EPHX2
HuR (ELAVL1) Binds And Stabilizes mRNA R-HSA-450520	1/7	0.239556	0.582436	0	0	4.1862	5.98196	NUP214
Noncanonical Activation Of NOTCH3 R-HSA-9017802	1/7	0.239556	0.582436	0	0	4.1862	5.98196	YBX1
RHOT2 GTPase Cycle R-HSA-9013419	1/7	0.239556	0.582436	0	0	4.1862	5.98196	RHOT2
Synthesis Of diphthamide-EEF2 R-HSA-5358493	1/7	0.239556	0.582436	0	0	4.1862	5.98196	DPH7
TFAP2 (AP-2) Family Regulates Transcription Of Growth Factors And Their Receptors R-HSA-8866910	1/7	0.239556	0.582436	0	0	4.1862	5.98196	ATAD2
Regulation Of Lipid Metabolism By PPARalpha R-HSA-400206	5/87	0.241217	0.584868	0	0	1.53514	2.18306	NCOR2;NCOR1;TXNRD1;MED8;PPARGC1B
Complex I Biogenesis R-HSA-6799198	3/45	0.248011	0.594823	0	0	1.79653	2.50487	COA1;NDUFAF6;NDUFAF5
Peroxisomal Protein Import R-HSA-9033241	3/45	0.248011	0.594823	0	0	1.79653	2.50487	EPHX2;LONP2;CROT
Reproduction R-HSA-1474165	3/45	0.248011	0.594823	0	0	1.79653	2.50487	UBE2I;RAD51C;POLR1B
Vif-mediated Degradation Of APOBEC3G R-HSA-180585	3/45	0.248011	0.594823	0	0	1.79653	2.50487	PSMD9;PSMD6;CUL5
IRS-mediated Signaling R-HSA-112399	2/25	0.248743	0.594966	0	0	2.1858	3.04118	THEM4;FGFR3
APC/C:Cdh1 Mediated Degradation Of Cdc20 And APC/C:Cdh1 Targets In Late Mitosis/Early G1 R-HSA-174178	4/67	0.255263	0.605777	0	0	1.59755	2.18139	PSMD9;PSMD6;ANAPC5;ANAPC1
Extension Of Telomeres R-HSA-180786	3/46	0.258421	0.605777	0	0	1.75458	2.37424	PCNA;POLR1B;PPP6R3
Transcriptional Activation Of Mitochondrial Biogenesis R-HSA-2151201	3/46	0.258421	0.605777	0	0	1.75458	2.37424	CRTC2;NCOR1;PPARGC1B
B-WICH Complex Positively Regulates rRNA Expression R-HSA-5250924	2/26	0.263145	0.605777	0	0	2.09452	2.7963	POLR1B;DEK
G0 And Early G1 R-HSA-1538133	2/26	0.263145	0.605777	0	0	2.09452	2.7963	PCNA;HDAC1
IRS-related Events Triggered By IGF1R R-HSA-2428928	2/26	0.263145	0.605777	0	0	2.09452	2.7963	THEM4;FGFR3
Aspirin ADME R-HSA-9749641	1/8	0.268742	0.605777	0	0	3.58783	4.71443	BSG
Biosynthesis Of Specialized Proresolving Mediators (SPMs) R-HSA-9018678	1/8	0.268742	0.605777	0	0	3.58783	4.71443	EPHX2
DNA Replication Initiation R-HSA-68952	1/8	0.268742	0.605777	0	0	3.58783	4.71443	POLE2
GRB2:SOS Provides Linkage To MAPK Signaling For Integrins R-HSA-354194	1/8	0.268742	0.605777	0	0	3.58783	4.71443	PTK2
InlA-mediated Entry Of Listeria Monocytogenes Into Host Cells R-HSA-8876493	1/8	0.268742	0.605777	0	0	3.58783	4.71443	CBLL1
Interleukin-10 Signaling R-HSA-6783783	1/8	0.268742	0.605777	0	0	3.58783	4.71443	TNFRSF1A
MET Activates RAS Signaling R-HSA-8851805	1/8	0.268742	0.605777	0	0	3.58783	4.71443	RANBP10
SHC-mediated cascade:FGFR3 R-HSA-5654704	1/8	0.268742	0.605777	0	0	3.58783	4.71443	FGFR3
Signal Regulatory Protein Family Interactions R-HSA-391160	1/8	0.268742	0.605777	0	0	3.58783	4.71443	PTK2
Transport Of Nucleotide Sugars R-HSA-727802	1/8	0.268742	0.605777	0	0	3.58783	4.71443	SLC35B3
Zinc Influx Into Cells By SLC39 Gene Family R-HSA-442380	1/8	0.268742	0.605777	0	0	3.58783	4.71443	SLC39A3
p130Cas Linkage To MAPK Signaling For Integrins R-HSA-372708	1/8	0.268742	0.605777	0	0	3.58783	4.71443	PTK2
Organelle Biogenesis And Maintenance R-HSA-1852241	11/230	0.268861	0.605777	0	0	1.2663	1.66336	IFT88;PCM1;CRTC2;NCOR1;TCTN3;AKAP9;CCP110;CEP83;CEP192;PPARGC1B;SDCCAG8
Degradation Of AXIN R-HSA-4641257	3/47	0.268888	0.605777	0	0	1.71454	2.25198	RNF146;PSMD9;PSMD6
Signaling By Insulin Receptor R-HSA-74752	3/47	0.268888	0.605777	0	0	1.71454	2.25198	INSR;THEM4;FGFR3
Transport Of Inorganic Cations/Anions And Amino Acids/Oligopeptides R-HSA-425393	3/47	0.268888	0.605777	0	0	1.71454	2.25198	SLC6A6;SLC38A1;SLC25A29
Neddylation R-HSA-8951664	9/183	0.269707	0.605777	0	0	1.30332	1.7079	CUL4A;PSMD9;PSMD6;WSB1;CUL5;DCUN1D4;FBXO7;FBXW2;DCAF6
Biological Oxidations R-HSA-211859	5/91	0.270375	0.605777	0	0	1.46318	1.91376	SLC35B3;SLC38A1;PTGES3;MTR;COMT
Formation Of A Pool Of Free 40S Subunits R-HSA-72689	5/91	0.270375	0.605777	0	0	1.46318	1.91376	RPL41;EIF3K;RPL31;EIF3E;RPL28
Gene Expression (Transcription) R-HSA-74160	45/1068	0.272089	0.606497	0	0	1.11523	1.45161	ZNF254;ZNF496;POM121;NUP205;HDAC2;NFIX;PCNA;ZNF195;HDAC1;CSTF3;CXXC1;CHD4;YBX1;PSMD9;PSMD6;POM121C;PAPOLA;ZNF544;LBR;E2F6;PPARGC1B;E2F7;NUP214;USP7;UBE2I;EED;TXNRD1;INTS3;ATAD2;MED8;DICER1;DEK;SMARCA4;NCOR2;NCOR1;AGO3;ZC3H11A;POLR1B;ZNF714;ANAPC5;ZNF215;BDP1;ANAPC1;TNRC6A;EZH2
Nuclear Events Mediated By NFE2L2 R-HSA-9759194	4/69	0.272324	0.606497	0	0	1.5481	2.01371	PSMD9;PSMD6;TXNRD1;TKT
Metabolism Of Carbohydrates R-HSA-71387	9/184	0.274852	0.606497	0	0	1.29575	1.67349	SLC35B3;NUP214;PCNX4;NUP205;POM121;POM121C;TKT;XYLB;SGSH
Signaling By WNT R-HSA-195721	9/184	0.274852	0.606497	0	0	1.29575	1.67349	RNF146;PSMD9;PSMD6;AGO3;TRRAP;HDAC1;KREMEN2;TNRC6A;SMARCA4
IGF1R Signaling Cascade R-HSA-2428924	2/27	0.27755	0.606497	0	0	2.01055	2.57704	THEM4;FGFR3
NGF-stimulated Transcription R-HSA-9031628	2/27	0.27755	0.606497	0	0	2.01055	2.57704	CHD4;F3
Pre-NOTCH Transcription And Translation R-HSA-1912408	2/27	0.27755	0.606497	0	0	2.01055	2.57704	AGO3;TNRC6A
RHO GTPases Activate WASPs And WAVEs R-HSA-5663213	2/27	0.27755	0.606497	0	0	2.01055	2.57704	BAIAP2;PTK2
Signaling By Type 1 Insulin-like Growth Factor 1 Receptor (IGF1R) R-HSA-2404192	2/27	0.27755	0.606497	0	0	2.01055	2.57704	THEM4;FGFR3
Smooth Muscle Contraction R-HSA-445355	2/27	0.27755	0.606497	0	0	2.01055	2.57704	TPM3;TPM1
Golgi Associated Vesicle Biogenesis R-HSA-432722	3/48	0.279402	0.607546	0	0	1.67628	2.13743	RAB5C;DTNBP1;SNX5
Semaphorin Interactions R-HSA-373755	3/48	0.279402	0.607546	0	0	1.67628	2.13743	ARHGEF11;NRP1;SEMA6A
MAPK6/MAPK4 Signaling R-HSA-5687128	4/70	0.280928	0.609365	0	0	1.5245	1.93559	PSMD9;PSMD6;AGO3;TNRC6A
Golgi-to-ER Retrograde Transport R-HSA-8856688	5/93	0.285234	0.617193	0	0	1.42965	1.79342	RAB1A;DYNC1LI2;RACGAP1;KIF16B;KIF1B
G2/M Transition R-HSA-69275	8/163	0.288393	0.620986	0	0	1.29974	1.61614	PSMD9;PSMD6;PCM1;TUBGCP2;AKAP9;CCP110;CEP192;SDCCAG8
Metabolism Of Polyamines R-HSA-351202	3/49	0.289954	0.620986	0	0	1.63968	2.02998	PSMD9;PSMD6;SLC38A1
Mitochondrial Fatty Acid Beta-Oxidation R-HSA-77289	2/28	0.291936	0.620986	0	0	1.93304	2.38	ECI1;THEM4
Formation Of Senescence-Associated Heterochromatin Foci (SAHF) R-HSA-2559584	1/9	0.29681	0.620986	0	0	3.13906	3.81289	EP400
Interaction Between L1 And Ankyrins R-HSA-445095	1/9	0.29681	0.620986	0	0	3.13906	3.81289	ANK3
Mucopolysaccharidoses R-HSA-2206281	1/9	0.29681	0.620986	0	0	3.13906	3.81289	SGSH
Other Semaphorin Interactions R-HSA-416700	1/9	0.29681	0.620986	0	0	3.13906	3.81289	SEMA6A
PI-3K cascade:FGFR3 R-HSA-5654710	1/9	0.29681	0.620986	0	0	3.13906	3.81289	FGFR3
Regulation Of PTEN Localization R-HSA-8948747	1/9	0.29681	0.620986	0	0	3.13906	3.81289	USP7
Repression Of WNT Target Genes R-HSA-4641265	1/9	0.29681	0.620986	0	0	3.13906	3.81289	HDAC1
Signal Attenuation R-HSA-74749	1/9	0.29681	0.620986	0	0	3.13906	3.81289	INSR
Signaling By Activin R-HSA-1502540	1/9	0.29681	0.620986	0	0	3.13906	3.81289	ACVR1B
Vitamin D (Calciferol) Metabolism R-HSA-196791	1/9	0.29681	0.620986	0	0	3.13906	3.81289	UBE2I
rRNA Processing In Mitochondrion R-HSA-8868766	1/9	0.29681	0.620986	0	0	3.13906	3.81289	MTERF4
Mitotic G2-G2/M Phases R-HSA-453274	8/165	0.299656	0.622887	0	0	1.28294	1.54609	PSMD9;PSMD6;PCM1;TUBGCP2;AKAP9;CCP110;CEP192;SDCCAG8
Class I MHC Mediated Antigen Processing And Presentation R-HSA-983169	13/285	0.299883	0.622887	0	0	1.20462	1.4508	WSB1;CUL5;CBLB;UBE3A;FBXW2;DCAF1;PSMD9;PSMD6;ARIH2;TPP2;ANAPC5;FBXO7;ANAPC1
Cytoprotection By HMOX1 R-HSA-9707564	3/50	0.300534	0.622887	0	0	1.60464	1.92909	NCOR2;NCOR1;HM13
G2/M DNA Damage Checkpoint R-HSA-69473	3/50	0.300534	0.622887	0	0	1.60464	1.92909	POLR1B;UIMC1;NSD2
Influenza Infection R-HSA-168255	7/142	0.303235	0.627016	0	0	1.30511	1.55731	NUP214;NUP205;POM121;RPL41;POM121C;RPL31;RPL28
HSP90 Chaperone Cycle For Steroid Hormone Receptors (SHR) In Presence Of Ligand R-HSA-3371497	2/29	0.306285	0.628854	0	0	1.86127	2.20233	DYNC1LI2;PTGES3
Ovarian Tumor Domain Proteases R-HSA-5689896	2/29	0.306285	0.628854	0	0	1.86127	2.20233	TNIP2;RIPK1
Processing Of Capped Intronless Pre-mRNA R-HSA-75067	2/29	0.306285	0.628854	0	0	1.86127	2.20233	CSTF3;PAPOLA
Signaling By VEGF R-HSA-194138	4/73	0.306966	0.628854	0	0	1.4578	1.72168	NRP1;THEM4;BAIAP2;PTK2
MAPK Family Signaling Cascades R-HSA-5683057	9/191	0.311595	0.636864	0	0	1.24507	1.45181	CNKSR2;PSMD9;PPP1CC;PSMD6;AGO3;FGFR3;PTK2;TNRC6A;PTPN3
ATF6 (ATF6-alpha) Activates Chaperones R-HSA-381033	1/10	0.323804	0.649811	0	0	2.79001	3.14606	MBTPS2
DCC Mediated Attractive Signaling R-HSA-418885	1/10	0.323804	0.649811	0	0	2.79001	3.14606	PTK2
Defects In Cobalamin (B12) Metabolism R-HSA-3296469	1/10	0.323804	0.649811	0	0	2.79001	3.14606	MTR
FRS-mediated FGFR3 Signaling R-HSA-5654706	1/10	0.323804	0.649811	0	0	2.79001	3.14606	FGFR3
Maturation Of Nucleoprotein R-HSA-9683610	1/10	0.323804	0.649811	0	0	2.79001	3.14606	UBE2I
NF-kB Activation Thru FADD/RIP-1 Pathway Mediated By Caspase-8 And -10 R-HSA-933543	1/10	0.323804	0.649811	0	0	2.79001	3.14606	RIPK1
SEMA3A-Plexin Repulsion Signaling By Inhibiting Integrin Adhesion R-HSA-399955	1/10	0.323804	0.649811	0	0	2.79001	3.14606	NRP1
Synthesis, Secretion, And Deacylation Of Ghrelin R-HSA-422085	1/10	0.323804	0.649811	0	0	2.79001	3.14606	SEC11A
Resolution Of Sister Chromatid Cohesion R-HSA-2500257	5/99	0.330595	0.656972	0	0	1.33762	1.48057	PPP1CC;DYNC1LI2;KNL1;BUB3;NDC80
SRP-dependent Cotranslational Protein Targeting To Membrane R-HSA-1799339	5/99	0.330595	0.656972	0	0	1.33762	1.48057	RPL41;RPL31;SRP54;RPL28;SEC11A
COPII-mediated Vesicle Transport R-HSA-204005	3/53	0.332355	0.656972	0	0	1.50793	1.66107	RAB1A;TBC1D20;PPP6R3
mRNA 3-End Processing R-HSA-72187	3/53	0.332355	0.656972	0	0	1.50793	1.66107	ZC3H11A;CSTF3;PAPOLA
Regulation Of mRNA Stability By Proteins That Bind AU-rich Elements R-HSA-450531	4/76	0.333238	0.656972	0	0	1.39665	1.53478	NUP214;PSMD9;PSMD6;EXOSC9
Drug ADME R-HSA-9748784	2/31	0.334796	0.656972	0	0	1.73257	1.89584	SLC38A1;BSG
Fanconi Anemia Pathway R-HSA-6783310	2/31	0.334796	0.656972	0	0	1.73257	1.89584	WDR48;POLR1B
Presynaptic Phase Of Homologous DNA Pairing And Strand Exchange R-HSA-5693616	2/31	0.334796	0.656972	0	0	1.73257	1.89584	RAD51C;POLR1B
SMAD2/SMAD3:SMAD4 Heterotrimer Regulates Transcription R-HSA-2173796	2/31	0.334796	0.656972	0	0	1.73257	1.89584	HDAC1;YBX1
Telomere C-strand (Lagging Strand) Synthesis R-HSA-174417	2/31	0.334796	0.656972	0	0	1.73257	1.89584	PCNA;POLR1B
L13a-mediated Translational Silencing Of Ceruloplasmin Expression R-HSA-156827	5/100	0.338234	0.660002	0	0	1.32342	1.43461	RPL41;EIF3K;RPL31;EIF3E;RPL28
GTP Hydrolysis And Joining Of 60S Ribosomal Subunit R-HSA-72706	5/101	0.345888	0.660002	0	0	1.30951	1.39023	RPL41;EIF3K;RPL31;EIF3E;RPL28
Cellular Response To Chemical Stress R-HSA-9711123	7/149	0.346746	0.660002	0	0	1.23993	1.31329	NCOR2;PSMD9;PSMD6;NCOR1;HM13;TXNRD1;TKT
Defective Homologous Recombination Repair (HRR) Due To BRCA2 Loss Of Function R-HSA-9701190	2/32	0.348926	0.660002	0	0	1.67466	1.76324	RAD51C;POLR1B
Acetylcholine Neurotransmitter Release Cycle R-HSA-264642	1/11	0.349764	0.660002	0	0	2.51077	2.63755	PPFIA1
Formation Of Fibrin Clot (Clotting Cascade) R-HSA-140877	1/11	0.349764	0.660002	0	0	2.51077	2.63755	F3
Incretin Synthesis, Secretion, And Inactivation R-HSA-400508	1/11	0.349764	0.660002	0	0	2.51077	2.63755	SEC11A
Interleukin-7 Signaling R-HSA-1266695	1/11	0.349764	0.660002	0	0	2.51077	2.63755	SMARCA4
MET Activates PTK2 Signaling R-HSA-8874081	1/11	0.349764	0.660002	0	0	2.51077	2.63755	PTK2
Mitochondrial Iron-Sulfur Cluster Biogenesis R-HSA-1362409	1/11	0.349764	0.660002	0	0	2.51077	2.63755	ISCU
Paracetamol ADME R-HSA-9753281	1/11	0.349764	0.660002	0	0	2.51077	2.63755	SLC38A1
Pentose Phosphate Pathway R-HSA-71336	1/11	0.349764	0.660002	0	0	2.51077	2.63755	TKT
Regulation Of Complement Cascade R-HSA-977606	1/11	0.349764	0.660002	0	0	2.51077	2.63755	CD46
SUMOylation Of Immune Response Proteins R-HSA-4755510	1/11	0.349764	0.660002	0	0	2.51077	2.63755	UBE2I
Signaling By NODAL R-HSA-1181150	1/11	0.349764	0.660002	0	0	2.51077	2.63755	ACVR1B
Synthesis, Secretion, And Inactivation Of Glucagon-like Peptide-1 (GLP-1) R-HSA-381771	1/11	0.349764	0.660002	0	0	2.51077	2.63755	SEC11A
Triglyceride Catabolism R-HSA-163560	1/11	0.349764	0.660002	0	0	2.51077	2.63755	PPP1CC
mRNA Decay By 3 To 5 Exoribonuclease R-HSA-429958	1/11	0.349764	0.660002	0	0	2.51077	2.63755	EXOSC9
Nonsense Mediated Decay (NMD) Enhanced By Exon Junction Complex (EJC) R-HSA-975957	5/103	0.361224	0.675731	0	0	1.28253	1.30595	RPL41;RPL31;ETF1;SMG7;RPL28
Association Of TriC/CCT With Target Proteins During Biosynthesis R-HSA-390471	2/33	0.362954	0.675731	0	0	1.62048	1.64233	LONP2;FBXW2
Heme Signaling R-HSA-9707616	2/33	0.362954	0.675731	0	0	1.62048	1.64233	CRTC2;NCOR1
Nuclear Receptor Transcription Pathway R-HSA-383280	2/33	0.362954	0.675731	0	0	1.62048	1.64233	NCOR2;NCOR1
Signaling By ROBO Receptors R-HSA-376176	8/176	0.363078	0.675731	0	0	1.19766	1.21339	PSMD9;NRP1;PSMD6;RPL41;RPL31;ETF1;RPL28;SRGAP1
Transcriptional Regulation By RUNX1 R-HSA-8878171	6/128	0.367699	0.675731	0	0	1.23641	1.23702	PSMD9;PSMD6;AGO3;HDAC1;TNRC6A;SMARCA4
Regulation Of RUNX2 Expression And Activity R-HSA-8939902	3/57	0.374668	0.675731	0	0	1.3957	1.37018	PSMD9;PSMD6;PPARGC1B
CRMPs In Sema3A Signaling R-HSA-399956	1/12	0.374729	0.675731	0	0	2.2823	2.24019	NRP1
Cobalamin (Cbl, Vitamin B12) Transport And Metabolism R-HSA-196741	1/12	0.374729	0.675731	0	0	2.2823	2.24019	MTR
Complement Cascade R-HSA-166658	1/12	0.374729	0.675731	0	0	2.2823	2.24019	CD46
Molecules Associated With Elastic Fibres R-HSA-2129379	1/12	0.374729	0.675731	0	0	2.2823	2.24019	LTBP4
Norepinephrine Neurotransmitter Release Cycle R-HSA-181430	1/12	0.374729	0.675731	0	0	2.2823	2.24019	PPFIA1
Other Interleukin Signaling R-HSA-449836	1/12	0.374729	0.675731	0	0	2.2823	2.24019	STX3
Plasma Lipoprotein Remodeling R-HSA-8963899	1/12	0.374729	0.675731	0	0	2.2823	2.24019	MBTPS2
Receptor-type Tyrosine-Protein Phosphatases R-HSA-388844	1/12	0.374729	0.675731	0	0	2.2823	2.24019	PPFIA1
Sema3A PAK Dependent Axon Repulsion R-HSA-399954	1/12	0.374729	0.675731	0	0	2.2823	2.24019	NRP1
Serotonin Neurotransmitter Release Cycle R-HSA-181429	1/12	0.374729	0.675731	0	0	2.2823	2.24019	PPFIA1
Signaling By FGFR3 In Disease R-HSA-5655332	1/12	0.374729	0.675731	0	0	2.2823	2.24019	FGFR3
Zinc Transporters R-HSA-435354	1/12	0.374729	0.675731	0	0	2.2823	2.24019	SLC39A3
rRNA Processing R-HSA-72312	8/178	0.374785	0.675731	0	0	1.18334	1.16133	RPL41;EXOSC10;RPL31;EXOSC9;MTERF4;WDR75;RPL28;WDR43
ER To Golgi Anterograde Transport R-HSA-199977	5/105	0.376578	0.675731	0	0	1.25664	1.22727	RAB1A;DYNC1LI2;TBC1D20;PPP6R3;ANK3
Homologous DNA Pairing And Strand Exchange R-HSA-5693579	2/34	0.376866	0.675731	0	0	1.56969	1.53181	RAD51C;POLR1B
Signaling By NOTCH3 R-HSA-9012852	2/34	0.376866	0.675731	0	0	1.56969	1.53181	WWP2;YBX1
TGF-beta Receptor Signaling Activates SMADs R-HSA-2173789	2/34	0.376866	0.675731	0	0	1.56969	1.53181	PPP1CC;LTBP4
Respiratory Electron Transport R-HSA-611105	4/81	0.377188	0.675731	0	0	1.30534	1.27272	COA1;NDUFAF6;NDUFAF5;SDHA
RHOG GTPase Cycle R-HSA-9013408	3/58	0.385176	0.688648	0	0	1.37019	1.30724	ANKLE2;LBR;TMPO
Eukaryotic Translation Termination R-HSA-72764	4/82	0.385961	0.688661	0	0	1.28848	1.22665	RPL41;RPL31;ETF1;RPL28
Aberrant Regulation Of Mitotic Cell Cycle Due To RB1 Defects R-HSA-9687139	2/35	0.390651	0.691453	0	0	1.52198	1.43057	ANAPC5;ANAPC1
DNA Damage Recognition In GG-NER R-HSA-5696394	2/35	0.390651	0.691453	0	0	1.52198	1.43057	CUL4A;INO80E
Post-translational Modification: Synthesis Of GPI-anchored Proteins R-HSA-163125	2/35	0.390651	0.691453	0	0	1.52198	1.43057	DPM1;PIGG
RHOU GTPase Cycle R-HSA-9013420	2/35	0.390651	0.691453	0	0	1.52198	1.43057	GIT2;WWP2
RHO GTPases Activate Formins R-HSA-5663220	5/107	0.391927	0.692326	0	0	1.23177	1.15377	PPP1CC;DYNC1LI2;KNL1;BUB3;NDC80
ADP Signaling Thru P2Y Purinoceptor 12 R-HSA-392170	1/13	0.398739	0.693288	0	0	2.09191	1.9234	GNAI2
Cytosolic Sulfonation Of Small Molecules R-HSA-156584	1/13	0.398739	0.693288	0	0	2.09191	1.9234	SLC35B3
Diseases Associated With Glycosylation Precursor Biosynthesis R-HSA-5609975	1/13	0.398739	0.693288	0	0	2.09191	1.9234	DPM1
RIP-mediated NFkB Activation Via ZBP1 R-HSA-1810476	1/13	0.398739	0.693288	0	0	2.09191	1.9234	RIPK1
Signal Transduction By L1 R-HSA-445144	1/13	0.398739	0.693288	0	0	2.09191	1.9234	NRP1
Synthesis Of PIPs At Early Endosome Membrane R-HSA-1660516	1/13	0.398739	0.693288	0	0	2.09191	1.9234	MTMR12
TGF-beta Receptor Signaling In EMT (Epithelial To Mesenchymal Transition) R-HSA-2173791	1/13	0.398739	0.693288	0	0	2.09191	1.9234	PARD3
TP53 Regulates Transcription Of Genes Involved In G1 Cell Cycle Arrest R-HSA-6804116	1/13	0.398739	0.693288	0	0	2.09191	1.9234	E2F7
Cap-dependent Translation Initiation R-HSA-72737	5/108	0.399592	0.69341	0	0	1.21969	1.11883	RPL41;EIF3K;RPL31;EIF3E;RPL28
Nonsense Mediated Decay (NMD) Independent Of Exon Junction Complex (EJC) R-HSA-975956	4/84	0.403458	0.698748	0	0	1.25602	1.14007	RPL41;RPL31;ETF1;RPL28
Negative Regulation Of PI3K/AKT Network R-HSA-199418	3/60	0.406063	0.701649	0	0	1.32186	1.19133	INSR;THEM4;FGFR3
Developmental Biology R-HSA-1266738	23/563	0.407566	0.701649	0	0	1.07181	0.962001	ARHGEF11;NRP1;RPL41;HDAC2;SEMA6A;PAXIP1;RPL31;EED;MED8;ANK3;DEK;ACVR1B;PTK2;SMARCA4;NCOR2;PSMD9;PSMD6;NCOR1;ETF1;RPL28;SRGAP1;EZH2;KDM6A
Generic Transcription Pathway R-HSA-212436	34/844	0.407676	0.701649	0	0	1.05701	0.948442	ZNF254;ZNF496;HDAC2;PCNA;ZNF195;HDAC1;CXXC1;CHD4;YBX1;PSMD9;PSMD6;ZNF544;LBR;E2F6;PPARGC1B;E2F7;USP7;UBE2I;EED;TXNRD1;ATAD2;MED8;DEK;SMARCA4;NCOR2;NCOR1;AGO3;POLR1B;ZNF714;ANAPC5;ZNF215;ANAPC1;TNRC6A;EZH2
Major Pathway Of rRNA Processing In Nucleolus And Cytosol R-HSA-6791226	7/159	0.40989	0.701649	0	0	1.15724	1.0321	RPL41;EXOSC10;RPL31;EXOSC9;WDR75;RPL28;WDR43
Programmed Cell Death R-HSA-5357801	7/159	0.40989	0.701649	0	0	1.15724	1.0321	PSMD9;PSMD6;RIPK1;CFLAR;OGT;PTK2;APPL1
RAF/MAP Kinase Cascade R-HSA-5673001	7/159	0.40989	0.701649	0	0	1.15724	1.0321	CNKSR2;PSMD9;PPP1CC;PSMD6;FGFR3;PTK2;PTPN3
Metabolism Of Lipids R-HSA-556833	19/463	0.414135	0.707235	0	0	1.07635	0.948868	UBE2I;MTMR12;GGPS1;TXNRD1;ECI1;PTGES3;EPHX2;MED8;DDHD1;CROT;NCOR2;ALDH3A2;PPP1CC;NCOR1;THEM4;CHPT1;LBR;PPARGC1B;MBTPS2
trans-Golgi Network Vesicle Budding R-HSA-199992	3/61	0.416429	0.707235	0	0	1.29895	1.13793	RAB5C;DTNBP1;SNX5
O-linked Glycosylation R-HSA-5173105	2/37	0.417798	0.707235	0	0	1.43474	1.25218	B3GALNT2;GALNT10
RND2 GTPase Cycle R-HSA-9696270	2/37	0.417798	0.707235	0	0	1.43474	1.25218	ALDH3A2;FNBP1
KEAP1-NFE2L2 Pathway R-HSA-9755511	4/86	0.420861	0.707235	0	0	1.22515	1.06031	PSMD9;PSMD6;TXNRD1;TKT
CD28 Dependent PI3K/Akt Signaling R-HSA-389357	1/14	0.421828	0.707235	0	0	1.93081	1.66659	THEM4
Depolymerisation Of Nuclear Lamina R-HSA-4419969	1/14	0.421828	0.707235	0	0	1.93081	1.66659	TMPO
HS-GAG Degradation R-HSA-2024096	1/14	0.421828	0.707235	0	0	1.93081	1.66659	SGSH
Leading Strand Synthesis R-HSA-69109	1/14	0.421828	0.707235	0	0	1.93081	1.66659	PCNA
SUMOylation Of Transcription Factors R-HSA-3232118	1/14	0.421828	0.707235	0	0	1.93081	1.66659	UBE2I
Interferon Signaling R-HSA-913531	5/111	0.422518	0.707235	0	0	1.18483	1.02076	NUP214;NUP205;POM121;POM121C;EIF4E2
RNA Polymerase II Transcription Termination R-HSA-73856	3/62	0.426736	0.707235	0	0	1.27681	1.08732	ZC3H11A;CSTF3;PAPOLA
TNFR2 Non-Canonical NF-kB Pathway R-HSA-5668541	3/62	0.426736	0.707235	0	0	1.27681	1.08732	PSMD9;PSMD6;TNFRSF1A
Cross-presentation Of Soluble Exogenous Antigens (Endosomes) R-HSA-1236978	2/38	0.431141	0.707235	0	0	1.39475	1.17343	PSMD9;PSMD6
COPI-mediated Anterograde Transport R-HSA-6807878	3/63	0.436978	0.707235	0	0	1.25541	1.03932	RAB1A;DYNC1LI2;ANK3
Selenoamino Acid Metabolism R-HSA-2408522	4/88	0.438142	0.707235	0	0	1.19575	0.986751	RPL41;RPL31;TXNRD1;RPL28
RNA Polymerase II Transcription R-HSA-73857	38/958	0.438441	0.707235	0	0	1.03911	0.856781	ZNF254;ZNF496;HDAC2;PCNA;ZNF195;HDAC1;CSTF3;CXXC1;CHD4;YBX1;PSMD9;PSMD6;PAPOLA;ZNF544;LBR;E2F6;PPARGC1B;E2F7;USP7;UBE2I;EED;TXNRD1;INTS3;ATAD2;MED8;DEK;SMARCA4;NCOR2;NCOR1;AGO3;ZC3H11A;POLR1B;ZNF714;ANAPC5;ZNF215;ANAPC1;TNRC6A;EZH2
MAPK1/MAPK3 Signaling R-HSA-5684996	7/164	0.441433	0.707235	0	0	1.11984	0.915728	CNKSR2;PSMD9;PPP1CC;PSMD6;FGFR3;PTK2;PTPN3
Transport Of Small Molecules R-HSA-382551	15/368	0.442106	0.707235	0	0	1.06779	0.871537	SLC35B3;SLC38A1;SLC11A2;HDLBP;SPG7;PHB2;PSMD9;SLC6A6;PSMD6;SLC25A29;WNK1;BSG;YME1L1;MBTPS2;SLC39A3
Activation Of GABAB Receptors R-HSA-991365	1/15	0.444033	0.707235	0	0	1.79272	1.45543	GNAI2
Adherens Junctions Interactions R-HSA-418990	1/15	0.444033	0.707235	0	0	1.79272	1.45543	PVR
Basigin Interactions R-HSA-210991	1/15	0.444033	0.707235	0	0	1.79272	1.45543	BSG
Butyrate Response Factor 1 Binds And Destabilizes mRNA R-HSA-450385	1/15	0.444033	0.707235	0	0	1.79272	1.45543	EXOSC9
Chaperone Mediated Autophagy R-HSA-9613829	1/15	0.444033	0.707235	0	0	1.79272	1.45543	IFT88
Downstream Signaling Of Activated FGFR3 R-HSA-5654708	1/15	0.444033	0.707235	0	0	1.79272	1.45543	FGFR3
Inactivation, Recovery And Regulation Of Phototransduction Cascade R-HSA-2514859	1/15	0.444033	0.707235	0	0	1.79272	1.45543	METAP2
KSRP (KHSRP) Binds And Destabilizes mRNA R-HSA-450604	1/15	0.444033	0.707235	0	0	1.79272	1.45543	EXOSC9
MAP3K8 (TPL2)-dependent MAPK1/3 Activation R-HSA-5684264	1/15	0.444033	0.707235	0	0	1.79272	1.45543	TNIP2
Mitochondrial tRNA Aminoacylation R-HSA-379726	1/15	0.444033	0.707235	0	0	1.79272	1.45543	PPA2
SUMOylation Of DNA Methylation Proteins R-HSA-4655427	1/15	0.444033	0.707235	0	0	1.79272	1.45543	UBE2I
Sulfur Amino Acid Metabolism R-HSA-1614635	1/15	0.444033	0.707235	0	0	1.79272	1.45543	MTR
TICAM1, RIP1-mediated IKK Complex Recruitment R-HSA-168927	1/15	0.444033	0.707235	0	0	1.79272	1.45543	RIPK1
Phototransduction Cascade R-HSA-2514856	1/15	0.444033	0.707235	0	0	1.79272	1.45543	METAP2
Tristetraprolin (TTP, ZFP36) Binds And Destabilizes mRNA R-HSA-450513	1/15	0.444033	0.707235	0	0	1.79272	1.45543	EXOSC9
mRNA Decay By 5 To 3 Exoribonuclease R-HSA-430039	1/15	0.444033	0.707235	0	0	1.79272	1.45543	LSM6
Ca2+ Pathway R-HSA-4086398	2/39	0.444319	0.707235	0	0	1.35693	1.10075	AGO3;TNRC6A
Degradation Of Extracellular Matrix R-HSA-1474228	2/39	0.444319	0.707235	0	0	1.35693	1.10075	BSG;CXXC1
Pre-NOTCH Expression And Processing R-HSA-1912422	2/39	0.444319	0.707235	0	0	1.35693	1.10075	AGO3;TNRC6A
RNA Polymerase III Abortive And Retractive Initiation R-HSA-749476	2/39	0.444319	0.707235	0	0	1.35693	1.10075	NFIX;BDP1
Response Of EIF2AK4 (GCN2) To Amino Acid Deficiency R-HSA-9633012	4/89	0.446728	0.709792	0	0	1.18157	0.952118	RPL41;RPL31;EIF2AK4;RPL28
Apoptosis R-HSA-109581	6/141	0.457074	0.72493	0	0	1.11595	0.873691	PSMD9;PSMD6;RIPK1;CFLAR;PTK2;APPL1
Adrenaline,noradrenaline Inhibits Insulin Secretion R-HSA-400042	1/16	0.465387	0.726397	0	0	1.67305	1.27969	GNAI2
Dopamine Neurotransmitter Release Cycle R-HSA-212676	1/16	0.465387	0.726397	0	0	1.67305	1.27969	PPFIA1
Elastic Fibre Formation R-HSA-1566948	1/16	0.465387	0.726397	0	0	1.67305	1.27969	LTBP4
IKK Complex Recruitment Mediated By RIP1 R-HSA-937041	1/16	0.465387	0.726397	0	0	1.67305	1.27969	RIPK1
Integrin Signaling R-HSA-354192	1/16	0.465387	0.726397	0	0	1.67305	1.27969	PTK2
Signaling By Cytosolic FGFR1 Fusion Mutants R-HSA-1839117	1/16	0.465387	0.726397	0	0	1.67305	1.27969	ZMYM2
Synthesis Of Glycosylphosphatidylinositol (GPI) R-HSA-162710	1/16	0.465387	0.726397	0	0	1.67305	1.27969	PIGG
Transcription Of E2F Targets Under Negative Control By P107 (RBL1) And P130 (RBL2) In Complex With HDAC1 R-HSA-1362300	1/16	0.465387	0.726397	0	0	1.67305	1.27969	HDAC1
ZBP1(DAI) Mediated Induction Of Type I IFNs R-HSA-1606322	1/16	0.465387	0.726397	0	0	1.67305	1.27969	RIPK1
Diseases Of DNA Repair R-HSA-9675135	2/41	0.470156	0.731994	0	0	1.28709	0.971357	RAD51C;POLR1B
Regulation Of Expression Of SLITs And ROBOs R-HSA-9010553	6/143	0.470626	0.731994	0	0	1.09945	0.828645	PSMD9;PSMD6;RPL41;RPL31;ETF1;RPL28
rRNA Processing In Nucleus And Cytosol R-HSA-8868773	7/169	0.4727	0.733929	0	0	1.08476	0.812802	RPL41;EXOSC10;RPL31;EXOSC9;WDR75;RPL28;WDR43
Transcriptional Regulation Of White Adipocyte Differentiation R-HSA-381340	3/67	0.477209	0.739633	0	0	1.17649	0.870371	NCOR2;NCOR1;MED8
Plasma Lipoprotein Assembly, Remodeling, And Clearance R-HSA-174824	2/42	0.482803	0.742731	0	0	1.2548	0.913676	HDLBP;MBTPS2
SARS-CoV-1 Infection R-HSA-9678108	2/42	0.482803	0.742731	0	0	1.2548	0.913676	DDX5;UBE2I
Class I Peroxisomal Membrane Protein Import R-HSA-9603798	1/17	0.485922	0.742731	0	0	1.56833	1.13188	ALDH3A2
Defects In Vitamin And Cofactor Metabolism R-HSA-3296482	1/17	0.485922	0.742731	0	0	1.56833	1.13188	MTR
Estrogen-dependent Nuclear Events Downstream Of ESR-membrane Signaling R-HSA-9634638	1/17	0.485922	0.742731	0	0	1.56833	1.13188	PTK2
Glutamate Neurotransmitter Release Cycle R-HSA-210500	1/17	0.485922	0.742731	0	0	1.56833	1.13188	PPFIA1
Nuclear Signaling By ERBB4 R-HSA-1251985	1/17	0.485922	0.742731	0	0	1.56833	1.13188	NCOR1
Signaling By FLT3 Fusion Proteins R-HSA-9703465	1/17	0.485922	0.742731	0	0	1.56833	1.13188	ZMYM2
Regulation Of Activated PAK-2p34 By Proteasome Mediated Degradation R-HSA-211733	2/43	0.495261	0.749853	0	0	1.22407	0.86012	PSMD9;PSMD6
Senescence-Associated Secretory Phenotype (SASP) R-HSA-2559582	2/43	0.495261	0.749853	0	0	1.22407	0.86012	ANAPC5;ANAPC1
Degradation Of Beta-Catenin By Destruction Complex R-HSA-195253	3/69	0.496821	0.749853	0	0	1.14062	0.797896	PSMD9;PSMD6;HDAC1
VEGFA-VEGFR2 Pathway R-HSA-4420097	3/69	0.496821	0.749853	0	0	1.14062	0.797896	THEM4;BAIAP2;PTK2
Metabolism Of Steroids R-HSA-8957322	4/95	0.49728	0.749853	0	0	1.10303	0.770579	UBE2I;GGPS1;LBR;MBTPS2
Rab Regulation Of Trafficking R-HSA-9007101	4/95	0.49728	0.749853	0	0	1.10303	0.770579	RAB1A;RAB5C;TBC1D20;TBC1D14
SARS-CoV-2-host Interactions R-HSA-9705683	6/148	0.504069	0.749853	0	0	1.06023	0.726299	NUP214;PATJ;NUP205;POM121;POM121C;IL17RA
Immunoregulatory Interactions Between A Lymphoid And A non-Lymphoid Cell R-HSA-198933	1/18	0.505671	0.749853	0	0	1.47594	1.0064	PVR
Insertion Of Tail-Anchored Proteins Into Endoplasmic Reticulum Membrane R-HSA-9609523	1/18	0.505671	0.749853	0	0	1.47594	1.0064	ALDH3A2
Insulin Receptor Recycling R-HSA-77387	1/18	0.505671	0.749853	0	0	1.47594	1.0064	INSR
Listeria Monocytogenes Entry Into Host Cells R-HSA-8876384	1/18	0.505671	0.749853	0	0	1.47594	1.0064	CBLL1
Negative Regulation Of FGFR3 Signaling R-HSA-5654732	1/18	0.505671	0.749853	0	0	1.47594	1.0064	FGFR3
Platelet Aggregation (Plug Formation) R-HSA-76009	1/18	0.505671	0.749853	0	0	1.47594	1.0064	PTK2
Sema4D Induced Cell Migration And Growth-Cone Collapse R-HSA-416572	1/18	0.505671	0.749853	0	0	1.47594	1.0064	ARHGEF11
TP53 Regulates Transcription Of Genes Involved In G2 Cell Cycle Arrest R-HSA-6804114	1/18	0.505671	0.749853	0	0	1.47594	1.0064	PCNA
TP53 Regulates Metabolic Genes R-HSA-5628897	3/70	0.506488	0.749853	0	0	1.12349	0.764261	AGO3;TXNRD1;TNRC6A
Autodegradation Of E3 Ubiquitin Ligase COP1 R-HSA-349425	2/44	0.507528	0.749853	0	0	1.19482	0.810329	PSMD9;PSMD6
Pyruvate Metabolism And Citric Acid (TCA) Cycle R-HSA-71406	2/44	0.507528	0.749853	0	0	1.19482	0.810329	BSG;SDHA
Regulation Of Ornithine Decarboxylase (ODC) R-HSA-350562	2/44	0.507528	0.749853	0	0	1.19482	0.810329	PSMD9;PSMD6
Vpu Mediated Degradation Of CD4 R-HSA-180534	2/44	0.507528	0.749853	0	0	1.19482	0.810329	PSMD9;PSMD6
FCGR3A-mediated Phagocytosis R-HSA-9664422	2/45	0.519598	0.756358	0	0	1.16692	0.76398	BAIAP2;PTK2
FOXO-mediated Transcription R-HSA-9614085	2/45	0.519598	0.756358	0	0	1.16692	0.76398	HDAC2;HDAC1
GSK3B And BTRC:CUL1-mediated-degradation Of NFE2L2 R-HSA-9762114	2/45	0.519598	0.756358	0	0	1.16692	0.76398	PSMD9;PSMD6
Signaling By FGFR In Disease R-HSA-1226099	2/45	0.519598	0.756358	0	0	1.16692	0.76398	ZMYM2;FGFR3
Ubiquitin Mediated Degradation Of Phosphorylated Cdc25A R-HSA-69601	2/45	0.519598	0.756358	0	0	1.16692	0.76398	PSMD9;PSMD6
Ubiquitin-dependent Degradation Of Cyclin D R-HSA-75815	2/45	0.519598	0.756358	0	0	1.16692	0.76398	PSMD9;PSMD6
Respiratory Electron Transport, ATP Synthesis By Chemiosmotic Coupling, Heat Production By Uncoupling Proteins R-HSA-163200	4/98	0.521813	0.756358	0	0	1.06752	0.694364	COA1;NDUFAF6;NDUFAF5;SDHA
ATF4 Activates Genes In Response To Endoplasmic Reticulum Stress R-HSA-380994	1/19	0.524662	0.756358	0	0	1.39381	0.899005	EXOSC9
Citric Acid Cycle (TCA Cycle) R-HSA-71403	1/19	0.524662	0.756358	0	0	1.39381	0.899005	SDHA
Meiotic Synapsis R-HSA-1221632	1/19	0.524662	0.756358	0	0	1.39381	0.899005	UBE2I
Synthesis Of PC R-HSA-1483191	1/19	0.524662	0.756358	0	0	1.39381	0.899005	CHPT1
Triglyceride Metabolism R-HSA-8979227	1/19	0.524662	0.756358	0	0	1.39381	0.899005	PPP1CC
Transport To Golgi And Subsequent Modification R-HSA-948021	5/125	0.526379	0.756358	0	0	1.04519	0.670732	RAB1A;DYNC1LI2;TBC1D20;PPP6R3;ANK3
Degradation Of DVL R-HSA-4641258	2/46	0.53147	0.756358	0	0	1.14029	0.720786	PSMD9;PSMD6
Extra-nuclear Estrogen Signaling R-HSA-9009391	2/46	0.53147	0.756358	0	0	1.14029	0.720786	PTK2;GNAI2
FBXL7 Down-Regulates AURKA During Mitotic Entry And In Early Mitosis R-HSA-8854050	2/46	0.53147	0.756358	0	0	1.14029	0.720786	PSMD9;PSMD6
Late SARS-CoV-2 Infection Events R-HSA-9772573	2/46	0.53147	0.756358	0	0	1.14029	0.720786	UBE2I;ZDHHC3
Nuclear Events (Kinase And Transcription Factor Activation) R-HSA-198725	2/46	0.53147	0.756358	0	0	1.14029	0.720786	CHD4;F3
Regulation Of Apoptosis R-HSA-169911	2/46	0.53147	0.756358	0	0	1.14029	0.720786	PSMD9;PSMD6
Muscle Contraction R-HSA-397014	3/73	0.534895	0.756358	0	0	1.07503	0.672634	TPM3;AKAP9;TPM1
Clathrin-mediated Endocytosis R-HSA-8856828	4/100	0.537849	0.756358	0	0	1.04508	0.648134	RAB5C;FNBP1;FNBP1L;REPS1
Downregulation Of ERBB2 Signaling R-HSA-8863795	1/20	0.542926	0.756358	0	0	1.32032	0.806429	CUL5
FGFR1 Mutant Receptor Activation R-HSA-1839124	1/20	0.542926	0.756358	0	0	1.32032	0.806429	ZMYM2
GABA Receptor Activation R-HSA-977443	1/20	0.542926	0.756358	0	0	1.32032	0.806429	GNAI2
Inactivation Of CSF3 (G-CSF) Signaling R-HSA-9705462	1/20	0.542926	0.756358	0	0	1.32032	0.806429	CUL5
Inhibition Of DNA Recombination At Telomere R-HSA-9670095	1/20	0.542926	0.756358	0	0	1.32032	0.806429	ATRX
MET Promotes Cell Motility R-HSA-8875878	1/20	0.542926	0.756358	0	0	1.32032	0.806429	PTK2
Nucleotide Catabolism R-HSA-8956319	1/20	0.542926	0.756358	0	0	1.32032	0.806429	NT5C3A
SUMOylation Of Intracellular Receptors R-HSA-4090294	1/20	0.542926	0.756358	0	0	1.32032	0.806429	UBE2I
tRNA Aminoacylation R-HSA-379724	1/20	0.542926	0.756358	0	0	1.32032	0.806429	PPA2
AUF1 (hnRNP D0) Binds And Destabilizes mRNA R-HSA-450408	2/47	0.54314	0.756358	0	0	1.11484	0.680486	PSMD9;PSMD6
Deadenylation-dependent mRNA Decay R-HSA-429914	2/47	0.54314	0.756358	0	0	1.11484	0.680486	LSM6;EXOSC9
Formation Of TC-NER Pre-Incision Complex R-HSA-6781823	2/47	0.54314	0.756358	0	0	1.11484	0.680486	CUL4A;USP7
Negative Regulation Of NOTCH4 Signaling R-HSA-9604323	2/47	0.54314	0.756358	0	0	1.11484	0.680486	PSMD9;PSMD6
Regulation Of Actin Dynamics For Phagocytic Cup Formation R-HSA-2029482	2/47	0.54314	0.756358	0	0	1.11484	0.680486	BAIAP2;PTK2
TP53 Regulates Transcription Of Cell Cycle Genes R-HSA-6791312	2/47	0.54314	0.756358	0	0	1.11484	0.680486	PCNA;E2F7
Unfolded Protein Response (UPR) R-HSA-381119	3/74	0.544156	0.756358	0	0	1.05979	0.644903	EXOSC9;CXXC1;MBTPS2
Translation R-HSA-72766	9/235	0.550181	0.756358	0	0	0.998392	0.596548	RPL41;PPA2;EIF3K;RPL31;SRP54;ETF1;EIF3E;RPL28;SEC11A
Hedgehog Off State R-HSA-5610787	3/75	0.55331	0.756358	0	0	1.04497	0.618453	PSMD9;PSMD6;IFT88
Protein Localization R-HSA-9609507	5/129	0.554588	0.756358	0	0	1.01108	0.596064	ALDH3A2;CMC2;EPHX2;LONP2;CROT
Formation Of Ternary Complex, And Subsequently, 43S Complex R-HSA-72695	2/48	0.554607	0.756358	0	0	1.0905	0.642846	EIF3K;EIF3E
Hh Mutants Abrogate Ligand Secretion R-HSA-5387390	2/48	0.554607	0.756358	0	0	1.0905	0.642846	PSMD9;PSMD6
Hh Mutants Are Degraded By ERAD R-HSA-5362768	2/48	0.554607	0.756358	0	0	1.0905	0.642846	PSMD9;PSMD6
SCF-beta-TrCP Mediated Degradation Of Emi1 R-HSA-174113	2/48	0.554607	0.756358	0	0	1.0905	0.642846	PSMD9;PSMD6
BMAL1:CLOCK,NPAS2 Activates Circadian Gene Expression R-HSA-1368108	1/21	0.56049	0.756358	0	0	1.25419	0.726104	NAMPT
Detoxification Of Reactive Oxygen Species R-HSA-3299685	1/21	0.56049	0.756358	0	0	1.25419	0.726104	TXNRD1
Gluconeogenesis R-HSA-70263	1/21	0.56049	0.756358	0	0	1.25419	0.726104	PCNX4
Impaired BRCA2 Binding To PALB2 R-HSA-9709603	1/21	0.56049	0.756358	0	0	1.25419	0.726104	RAD51C
O-linked Glycosylation Of Mucins R-HSA-913709	1/21	0.56049	0.756358	0	0	1.25419	0.726104	GALNT10
RNA Polymerase III Transcription Termination R-HSA-73980	1/21	0.56049	0.756358	0	0	1.25419	0.726104	NFIX
Sema4D In Semaphorin Signaling R-HSA-400685	1/21	0.56049	0.756358	0	0	1.25419	0.726104	ARHGEF11
Signal Amplification R-HSA-392518	1/21	0.56049	0.756358	0	0	1.25419	0.726104	GNAI2
Telomere Extension By Telomerase R-HSA-171319	1/21	0.56049	0.756358	0	0	1.25419	0.726104	PPP6R3
Transcriptional Regulation Of Granulopoiesis R-HSA-9616222	1/21	0.56049	0.756358	0	0	1.25419	0.726104	DEK
Uptake And Actions Of Bacterial Toxins R-HSA-5339562	1/21	0.56049	0.756358	0	0	1.25419	0.726104	TXNRD1
VEGFR2 Mediated Vascular Permeability R-HSA-5218920	1/21	0.56049	0.756358	0	0	1.25419	0.726104	THEM4
Beta-catenin Independent WNT Signaling R-HSA-3858494	4/103	0.561384	0.756358	0	0	1.01312	0.584924	PSMD9;PSMD6;AGO3;TNRC6A
Adaptive Immune System R-HSA-1280218	17/450	0.561935	0.756358	0	0	0.983673	0.566959	WSB1;CUL5;CBLB;UBE3A;PVR;FBXW2;DCAF1;PSMD9;PSMD6;DYNC1LI2;RACGAP1;ARIH2;THEM4;TPP2;ANAPC5;FBXO7;ANAPC1
Mitochondrial Biogenesis R-HSA-1592230	3/76	0.562354	0.756358	0	0	1.03056	0.593214	CRTC2;NCOR1;PPARGC1B
RAB Geranylgeranylation R-HSA-8873719	2/49	0.565869	0.757631	0	0	1.0672	0.607655	RAB1A;RAB5C
Regulation Of RUNX3 Expression And Activity R-HSA-8941858	2/49	0.565869	0.757631	0	0	1.0672	0.607655	PSMD9;PSMD6
Stabilization Of P53 R-HSA-69541	2/49	0.565869	0.757631	0	0	1.0672	0.607655	PSMD9;PSMD6
Cellular Response To Starvation R-HSA-9711097	5/132	0.575195	0.761522	0	0	0.986915	0.54581	RPL41;RPL31;EIF2AK4;RPL28;ITFG2
Regulation Of TP53 Activity R-HSA-5633007	5/132	0.575195	0.761522	0	0	0.986915	0.54581	USP7;HDAC2;HDAC1;POLR1B;CHD4
Asymmetric Localization Of PCP Proteins R-HSA-4608870	2/50	0.576924	0.761522	0	0	1.04486	0.574721	PSMD9;PSMD6
Degradation Of GLI1 By Proteasome R-HSA-5610780	2/50	0.576924	0.761522	0	0	1.04486	0.574721	PSMD9;PSMD6
Degradation Of GLI2 By Proteasome R-HSA-5610783	2/50	0.576924	0.761522	0	0	1.04486	0.574721	PSMD9;PSMD6
Selective Autophagy R-HSA-9663891	2/50	0.576924	0.761522	0	0	1.04486	0.574721	DYNC1LI2;IFT88
Defective HDR Thru Homologous Recombination (HRR) Due To BRCA1 Loss-Of-Function R-HSA-9701192	1/22	0.57738	0.761522	0	0	1.19435	0.656002	RAD51C
Interconversion Of Nucleotide Di- And Triphosphates R-HSA-499943	1/22	0.57738	0.761522	0	0	1.19435	0.656002	TXNRD1
RHOBTB2 GTPase Cycle R-HSA-9013418	1/22	0.57738	0.761522	0	0	1.19435	0.656002	PHIP
Synthesis Of PA R-HSA-1483166	1/22	0.57738	0.761522	0	0	1.19435	0.656002	DDHD1
Peptide Chain Elongation R-HSA-156902	3/78	0.580105	0.762842	0	0	1.00288	0.546117	RPL41;RPL31;RPL28
Transcriptional Regulation By RUNX3 R-HSA-8878159	3/78	0.580105	0.762842	0	0	1.00288	0.546117	PSMD9;PSMD6;CXXC1
GLI3 Is Processed To GLI3R By Proteasome R-HSA-5610785	2/51	0.587773	0.767226	0	0	1.02344	0.543872	PSMD9;PSMD6
NIK To Noncanonical NF-kB Signaling R-HSA-5676590	2/51	0.587773	0.767226	0	0	1.02344	0.543872	PSMD9;PSMD6
Regulation Of RAS By GAPs R-HSA-5658442	2/51	0.587773	0.767226	0	0	1.02344	0.543872	PSMD9;PSMD6
Regulation Of Cholesterol Biosynthesis By SREBP (SREBF) R-HSA-1655829	2/51	0.587773	0.767226	0	0	1.02344	0.543872	GGPS1;MBTPS2
Signaling By MET R-HSA-6806834	2/51	0.587773	0.767226	0	0	1.02344	0.543872	RANBP10;PTK2
Nervous System Development R-HSA-9675108	14/377	0.588943	0.767621	0	0	0.965806	0.511323	ARHGEF11;NRP1;RPL41;HDAC2;SEMA6A;RPL31;ANK3;PTK2;SMARCA4;PSMD9;PSMD6;ETF1;RPL28;SRGAP1
CD28 Co-Stimulation R-HSA-389356	1/23	0.593623	0.769158	0	0	1.13995	0.594498	THEM4
Resolution Of D-loop Structures Thru Synthesis-Dependent Strand Annealing (SDSA) R-HSA-5693554	1/23	0.593623	0.769158	0	0	1.13995	0.594498	RAD51C
Signaling By High-Kinase Activity BRAF Mutants R-HSA-6802948	1/23	0.593623	0.769158	0	0	1.13995	0.594498	CNKSR2
Transport Of Vitamins, Nucleosides, And Related Molecules R-HSA-425397	1/23	0.593623	0.769158	0	0	1.13995	0.594498	SLC35B3
Selenocysteine Synthesis R-HSA-2408557	3/80	0.597396	0.769158	0	0	0.976648	0.503145	RPL41;RPL31;RPL28
Dectin-1 Mediated Noncanonical NF-kB Signaling R-HSA-5607761	2/52	0.598414	0.769158	0	0	1.00288	0.51495	PSMD9;PSMD6
Hedgehog Ligand Biogenesis R-HSA-5358346	2/52	0.598414	0.769158	0	0	1.00288	0.51495	PSMD9;PSMD6
Eukaryotic Translation Elongation R-HSA-156842	3/81	0.605865	0.769158	0	0	0.964035	0.483075	RPL41;RPL31;RPL28
Metabolism Of Water-Soluble Vitamins And Cofactors R-HSA-196849	3/81	0.605865	0.769158	0	0	0.964035	0.483075	NAMPT;MTR;NAXD
Defective CFTR Causes Cystic Fibrosis R-HSA-5678895	2/53	0.608848	0.769158	0	0	0.983119	0.487811	PSMD9;PSMD6
Oxygen-dependent Proline Hydroxylation Of Hypoxia-inducible Factor Alpha R-HSA-1234176	2/53	0.608848	0.769158	0	0	0.983119	0.487811	PSMD9;PSMD6
RUNX1 Regulates Transcription Of Genes Involved In Differentiation Of HSCs R-HSA-8939236	2/53	0.608848	0.769158	0	0	0.983119	0.487811	PSMD9;PSMD6
SCF(Skp2)-mediated Degradation Of P27/P21 R-HSA-187577	2/53	0.608848	0.769158	0	0	0.983119	0.487811	PSMD9;PSMD6
Role Of GTSE1 In G2/M Progression After G2 Checkpoint R-HSA-8852276	2/53	0.608848	0.769158	0	0	0.983119	0.487811	PSMD9;PSMD6
Diseases Of Carbohydrate Metabolism R-HSA-5663084	1/24	0.609242	0.769158	0	0	1.09029	0.540279	SGSH
Downregulation Of TGF-beta Receptor Signaling R-HSA-2173788	1/24	0.609242	0.769158	0	0	1.09029	0.540279	PPP1CC
FLT3 Signaling In Disease R-HSA-9682385	1/24	0.609242	0.769158	0	0	1.09029	0.540279	ZMYM2
G Alpha (Z) Signaling Events R-HSA-418597	1/24	0.609242	0.769158	0	0	1.09029	0.540279	GNAI2
Heparan Sulfate/Heparin (HS-GAG) Metabolism R-HSA-1638091	1/24	0.609242	0.769158	0	0	1.09029	0.540279	SGSH
PERK Regulates Gene Expression R-HSA-381042	1/24	0.609242	0.769158	0	0	1.09029	0.540279	EXOSC9
Pyruvate Metabolism R-HSA-70268	1/24	0.609242	0.769158	0	0	1.09029	0.540279	BSG
Translation Of Structural Proteins R-HSA-9683701	1/24	0.609242	0.769158	0	0	1.09029	0.540279	UBE2I
Viral mRNA Translation R-HSA-192823	3/82	0.614216	0.770534	0	0	0.951741	0.463886	RPL41;RPL31;RPL28
Interleukin-17 Signaling R-HSA-448424	2/54	0.619074	0.770534	0	0	0.964121	0.462325	TNIP2;IL17RA
PI5P, PP2A And IER3 Regulate PI3K/AKT Signaling R-HSA-6811558	2/54	0.619074	0.770534	0	0	0.964121	0.462325	INSR;FGFR3
Post-translational Protein Phosphorylation R-HSA-8957275	2/54	0.619074	0.770534	0	0	0.964121	0.462325	CALU;CXXC1
Ribosomal Scanning And Start Codon Recognition R-HSA-72702	2/54	0.619074	0.770534	0	0	0.964121	0.462325	EIF3K;EIF3E
Translation Initiation Complex Formation R-HSA-72649	2/54	0.619074	0.770534	0	0	0.964121	0.462325	EIF3K;EIF3E
HIV Infection R-HSA-162906	7/194	0.619417	0.770534	0	0	0.937464	0.449024	NUP214;PSMD9;PSMD6;NUP205;POM121;POM121C;CUL5
Metabolism Of Amino Acids And Derivatives R-HSA-71291	9/249	0.620273	0.770534	0	0	0.938872	0.448401	PSMD9;PSMD6;RPL41;SLC38A1;RPL31;TXNRD1;MTR;RPL28;NMRAL1
Citric Acid (TCA) Cycle And Respiratory Electron Transport R-HSA-1428517	5/139	0.621247	0.770534	0	0	0.934729	0.444955	COA1;NDUFAF6;BSG;NDUFAF5;SDHA
DNA Damage/Telomere Stress Induced Senescence R-HSA-2559586	1/25	0.624263	0.770534	0	0	1.04476	0.492272	EP400
Deposition Of New CENPA-containing Nucleosomes At Centromere R-HSA-606279	1/25	0.624263	0.770534	0	0	1.04476	0.492272	KNL1
EGFR Downregulation R-HSA-182971	1/25	0.624263	0.770534	0	0	1.04476	0.492272	PTPN3
Late Endosomal Microautophagy R-HSA-9615710	1/25	0.624263	0.770534	0	0	1.04476	0.492272	IFT88
Polymerase Switching On C-strand Of Telomere R-HSA-174411	1/25	0.624263	0.770534	0	0	1.04476	0.492272	PCNA
RAF Activation R-HSA-5673000	1/25	0.624263	0.770534	0	0	1.04476	0.492272	PPP1CC
Signaling By CSF3 (G-CSF) R-HSA-9674555	1/25	0.624263	0.770534	0	0	1.04476	0.492272	CUL5
mRNA Activation Upon Binding Of Cap-Binding Complex And eIFs, Subsequent Binding To 43S R-HSA-72662	2/55	0.629094	0.775415	0	0	0.94584	0.438372	EIF3K;EIF3E
Cytokine Signaling In Immune System R-HSA-1280215	14/389	0.636144	0.776517	0	0	0.933794	0.422384	NUP214;POM121;NUP205;CUL5;TNFRSF1A;SMARCA4;IL17RA;PSMD9;PSMD6;POM121C;TNIP2;SNRPA1;STX3;EIF4E2
EPHB-mediated Forward Signaling R-HSA-3928662	1/26	0.638708	0.776517	0	0	1.00287	0.449595	PTK2
Gene And Protein Expression By JAK-STAT Signaling After Interleukin-12 Stimulation R-HSA-8950505	1/26	0.638708	0.776517	0	0	1.00287	0.449595	SNRPA1
Plasma Lipoprotein Clearance R-HSA-8964043	1/26	0.638708	0.776517	0	0	1.00287	0.449595	HDLBP
RNA Polymerase I Promoter Escape R-HSA-73772	1/26	0.638708	0.776517	0	0	1.00287	0.449595	POLR1B
RNA Polymerase I Transcription Termination R-HSA-73863	1/26	0.638708	0.776517	0	0	1.00287	0.449595	POLR1B
RNA Polymerase III Transcription Initiation From Type 2 Promoter R-HSA-76066	1/26	0.638708	0.776517	0	0	1.00287	0.449595	BDP1
Signaling By FGFR1 In Disease R-HSA-5655302	1/26	0.638708	0.776517	0	0	1.00287	0.449595	ZMYM2
Signaling By WNT In Cancer R-HSA-4791275	1/26	0.638708	0.776517	0	0	1.00287	0.449595	KREMEN2
rRNA Modification In Nucleus And Cytosol R-HSA-6790901	2/56	0.638908	0.776517	0	0	0.928235	0.415845	WDR75;WDR43
Immune System R-HSA-168256	39/1062	0.639639	0.776517	0	0	0.951273	0.425078	POM121;NUP205;RAB5C;CANT1;DDX3X;CUL5;CBLB;UBE3A;PVR;DCAF1;PSMD9;PSMD6;POM121C;RACGAP1;ARIH2;THEM4;RIPK1;STX3;FBXO7;NUP214;WSB1;DYNLT1;ARMC8;BAIAP2;ATAD3B;FBXW2;PTK2;TNFRSF1A;SMARCA4;IL17RA;DYNC1LI2;TNIP2;TMBIM1;TPP2;ANAPC5;SNRPA1;EIF4E2;CD46;ANAPC1
RHO GTPase Effectors R-HSA-195258	7/199	0.646002	0.781529	0	0	0.912609	0.398767	PPP1CC;DYNC1LI2;KNL1;BUB3;BAIAP2;PTK2;NDC80
Transcriptional Regulation By RUNX2 R-HSA-8878166	3/86	0.646416	0.781529	0	0	0.905526	0.395092	PSMD9;PSMD6;PPARGC1B
p53-Dependent G1 DNA Damage Response R-HSA-69563	2/57	0.648517	0.781529	0	0	0.911271	0.394642	PSMD9;PSMD6
GPER1 Signaling R-HSA-9634597	1/27	0.652599	0.781529	0	0	0.964207	0.411517	GNAI2
Impaired BRCA2 Binding To RAD51 R-HSA-9709570	1/27	0.652599	0.781529	0	0	0.964207	0.411517	POLR1B
MAP2K And MAPK Activation R-HSA-5674135	1/27	0.652599	0.781529	0	0	0.964207	0.411517	CNKSR2
NCAM Signaling For Neurite Out-Growth R-HSA-375165	1/27	0.652599	0.781529	0	0	0.964207	0.411517	PTK2
RNA Polymerase III Transcription Initiation From Type 1 Promoter R-HSA-76061	1/27	0.652599	0.781529	0	0	0.964207	0.411517	BDP1
RNA Polymerase III Transcription Initiation From Type 3 Promoter R-HSA-76071	1/27	0.652599	0.781529	0	0	0.964207	0.411517	BDP1
Signaling By RAF1 Mutants R-HSA-9656223	1/27	0.652599	0.781529	0	0	0.964207	0.411517	CNKSR2
Activation Of NF-kappaB In B Cells R-HSA-1169091	2/58	0.657922	0.785777	0	0	0.894913	0.374673	PSMD9;PSMD6
Regulation Of IGF Transport And Uptake By IGFBPs R-HSA-381426	2/58	0.657922	0.785777	0	0	0.894913	0.374673	CALU;CXXC1
Gamma Carboxylation, Hypusine Formation And Arylsulfatase Activation R-HSA-163841	1/28	0.665957	0.788258	0	0	0.928407	0.377426	DPH7
Netrin-1 Signaling R-HSA-373752	1/28	0.665957	0.788258	0	0	0.928407	0.377426	PTK2
RHOH GTPase Cycle R-HSA-9013407	1/28	0.665957	0.788258	0	0	0.928407	0.377426	MTR
RMTs Methylate Histone Arginines R-HSA-3214858	1/28	0.665957	0.788258	0	0	0.928407	0.377426	SMARCA4
Signaling By FGFR3 R-HSA-5654741	1/28	0.665957	0.788258	0	0	0.928407	0.377426	FGFR3
ABC Transporter Disorders R-HSA-5619084	2/59	0.667124	0.788258	0	0	0.879128	0.355853	PSMD9;PSMD6
G1/S DNA Damage Checkpoints R-HSA-69615	2/59	0.667124	0.788258	0	0	0.879128	0.355853	PSMD9;PSMD6
L1CAM Interactions R-HSA-373760	2/59	0.667124	0.788258	0	0	0.879128	0.355853	NRP1;ANK3
Hemostasis R-HSA-109582	11/315	0.668688	0.789052	0	0	0.904694	0.364082	HDAC2;RAD51C;RACGAP1;HDAC1;KIF16B;BSG;CALU;KIF1B;F3;PTK2;GNAI2
Cellular Response To Hypoxia R-HSA-1234174	2/60	0.676126	0.794655	0	0	0.863888	0.338104	PSMD9;PSMD6
HDR Thru Single Strand Annealing (SSA) R-HSA-5685938	1/29	0.678802	0.794655	0	0	0.895164	0.34681	POLR1B
Paradoxical Activation Of RAF Signaling By Kinase Inactive BRAF R-HSA-6802955	1/29	0.678802	0.794655	0	0	0.895164	0.34681	CNKSR2
Resolution Of D-Loop Structures R-HSA-5693537	1/29	0.678802	0.794655	0	0	0.895164	0.34681	RAD51C
Resolution Of D-loop Structures Thru Holliday Junction Intermediates R-HSA-5693568	1/29	0.678802	0.794655	0	0	0.895164	0.34681	RAD51C
Metabolism R-HSA-1430728	48/1320	0.678824	0.794655	0	0	0.939124	0.363811	SLC35B3;POM121;NUP205;MTMR12;RPL31;ECI1;MTR;CROT;COMT;GNAI2;SGSH;PSMD9;PCNX4;PPP1CC;PSMD6;POM121C;NAMPT;BSG;THEM4;LBR;XYLB;PPARGC1B;NUP214;RPL41;SLC38A1;COA1;UBE2I;GGPS1;TXNRD1;PTGES3;EPHX2;MED8;DDHD1;SDHA;NMRAL1;NCOR2;NT5C3A;ALDH3A2;NCOR1;PPA2;NDUFAF6;NDUFAF5;CHPT1;NAXD;TKT;RPL28;ISCU;MBTPS2
Late Phase Of HIV Life Cycle R-HSA-162599	4/120	0.681272	0.796467	0	0	0.863232	0.331303	NUP214;NUP205;POM121;POM121C
Integration Of Energy Metabolism R-HSA-163685	2/61	0.68493	0.798633	0	0	0.849165	0.321357	TKT;GNAI2
Protein Ubiquitination R-HSA-8852135	2/61	0.68493	0.798633	0	0	0.849165	0.321357	USP7;PCNA
Interleukin-1 Signaling R-HSA-9020702	3/92	0.691062	0.800618	0	0	0.843993	0.311877	PSMD9;PSMD6;TNIP2
Interleukin-12 Signaling R-HSA-9020591	1/30	0.691155	0.800618	0	0	0.864214	0.319233	SNRPA1
Intraflagellar Transport R-HSA-5620924	1/30	0.691155	0.800618	0	0	0.864214	0.319233	IFT88
Neurotransmitter Release Cycle R-HSA-112310	1/30	0.691155	0.800618	0	0	0.864214	0.319233	PPFIA1
Synthesis Of Active Ubiquitin: Roles Of E1 And E2 Enzymes R-HSA-8866652	1/30	0.691155	0.800618	0	0	0.864214	0.319233	USP7
Apoptotic Cleavage Of Cellular Proteins R-HSA-111465	1/31	0.703033	0.806915	0	0	0.835327	0.294328	PTK2
COPI-independent Golgi-to-ER Retrograde Traffic R-HSA-6811436	1/31	0.703033	0.806915	0	0	0.835327	0.294328	DYNC1LI2
Constitutive Signaling By Aberrant PI3K In Cancer R-HSA-2219530	1/31	0.703033	0.806915	0	0	0.835327	0.294328	FGFR3
Deactivation Of Beta-Catenin Transactivating Complex R-HSA-3769402	1/31	0.703033	0.806915	0	0	0.835327	0.294328	HDAC1
RUNX1 Interacts With Co-Factors Whose Precise Effect On RUNX1 Targets Is Not Known R-HSA-8939243	1/31	0.703033	0.806915	0	0	0.835327	0.294328	SMARCA4
Regulation Of TP53 Degradation R-HSA-6804757	1/31	0.703033	0.806915	0	0	0.835327	0.294328	USP7
Regulation Of TP53 Expression And Degradation R-HSA-6806003	1/31	0.703033	0.806915	0	0	0.835327	0.294328	USP7
Intra-Golgi And Retrograde Golgi-to-ER Traffic R-HSA-6811442	5/153	0.703885	0.806915	0	0	0.845166	0.296772	RAB1A;DYNC1LI2;RACGAP1;KIF16B;KIF1B
ER-Phagosome Pathway R-HSA-1236974	2/64	0.710167	0.80992	0	0	0.807844	0.276489	PSMD9;PSMD6
FCERI Mediated NF-kB Activation R-HSA-2871837	2/64	0.710167	0.80992	0	0	0.807844	0.276489	PSMD9;PSMD6
Glycosaminoglycan Metabolism R-HSA-1630316	2/64	0.710167	0.80992	0	0	0.807844	0.276489	SLC35B3;SGSH
Hedgehog On State R-HSA-5632684	2/64	0.710167	0.80992	0	0	0.807844	0.276489	PSMD9;PSMD6
Transmission Across Chemical Synapses R-HSA-112315	4/125	0.711821	0.810761	0	0	0.827163	0.281177	SLC38A1;PPFIA1;COMT;GNAI2
Signaling By PDGF R-HSA-186797	1/32	0.714456	0.812717	0	0	0.808304	0.271779	CXXC1
Chaperonin-mediated Protein Folding R-HSA-390466	2/65	0.718196	0.812792	0	0	0.794945	0.263137	LONP2;FBXW2
Downstream Signaling Events Of B Cell Receptor (BCR) R-HSA-1168372	2/65	0.718196	0.812792	0	0	0.794945	0.263137	PSMD9;PSMD6
Fcgamma Receptor (FCGR) Dependent Phagocytosis R-HSA-2029480	2/65	0.718196	0.812792	0	0	0.794945	0.263137	BAIAP2;PTK2
Signaling By NOTCH4 R-HSA-9013694	2/65	0.718196	0.812792	0	0	0.794945	0.263137	PSMD9;PSMD6
G-protein Mediated Events R-HSA-112040	1/33	0.72544	0.817853	0	0	0.782969	0.251315	GNAI2
RHOBTB GTPase Cycle R-HSA-9706574	1/33	0.72544	0.817853	0	0	0.782969	0.251315	PHIP
Sphingolipid De Novo Biosynthesis R-HSA-1660661	1/33	0.72544	0.817853	0	0	0.782969	0.251315	ALDH3A2
Metabolism Of Nucleotides R-HSA-15869	2/67	0.733694	0.826106	0	0	0.770338	0.238545	NT5C3A;TXNRD1
Phase I - Functionalization Of Compounds R-HSA-211945	1/34	0.736003	0.826603	0	0	0.759171	0.232702	PTGES3
RHOF GTPase Cycle R-HSA-9035034	1/34	0.736003	0.826603	0	0	0.759171	0.232702	TMPO
HIV Life Cycle R-HSA-162587	4/130	0.740179	0.828547	0	0	0.793957	0.238872	NUP214;NUP205;POM121;POM121C
Downstream TCR Signaling R-HSA-202424	2/68	0.741168	0.828547	0	0	0.758593	0.22722	PSMD9;PSMD6
PCP/CE Pathway R-HSA-4086400	2/68	0.741168	0.828547	0	0	0.758593	0.22722	PSMD9;PSMD6
Signaling By Hedgehog R-HSA-5358351	3/100	0.743816	0.828547	0	0	0.773791	0.229012	PSMD9;PSMD6;IFT88
Transcriptional Regulation By TP53 R-HSA-3700989	10/307	0.746074	0.828547	0	0	0.840351	0.246165	USP7;HDAC2;PCNA;AGO3;HDAC1;POLR1B;TXNRD1;CHD4;E2F7;TNRC6A
Interleukin-12 Family Signaling R-HSA-447115	1/35	0.746161	0.828547	0	0	0.736772	0.215737	SNRPA1
Negative Regulation Of MAPK Pathway R-HSA-5675221	1/35	0.746161	0.828547	0	0	0.736772	0.215737	PTPN3
RNA Polymerase III Transcription Initiation R-HSA-76046	1/35	0.746161	0.828547	0	0	0.736772	0.215737	BDP1
RND1 GTPase Cycle R-HSA-9696273	1/35	0.746161	0.828547	0	0	0.736772	0.215737	ALDH3A2
Antigen processing-Cross Presentation R-HSA-1236975	2/69	0.748461	0.829022	0	0	0.747199	0.21649	PSMD9;PSMD6
Protein Folding R-HSA-391251	2/69	0.748461	0.829022	0	0	0.747199	0.21649	LONP2;FBXW2
Axon Guidance R-HSA-422475	12/366	0.752474	0.832425	0	0	0.845459	0.240439	ARHGEF11;PSMD9;NRP1;PSMD6;RPL41;SEMA6A;RPL31;ETF1;ANK3;RPL28;SRGAP1;PTK2
ADORA2B Mediated Anti-Inflammatory Cytokine Production R-HSA-9660821	1/36	0.755928	0.83416	0	0	0.715653	0.200246	GNAI2
Costimulation By CD28 Family R-HSA-388841	1/36	0.755928	0.83416	0	0	0.715653	0.200246	THEM4
Signaling By ERBB4 R-HSA-1236394	1/37	0.765321	0.843473	0	0	0.695707	0.186074	NCOR1
ABC-family Proteins Mediated Transport R-HSA-382556	2/72	0.769292	0.846795	0	0	0.714971	0.187526	PSMD9;PSMD6
Signaling By ERBB2 R-HSA-1227986	1/38	0.774352	0.850251	0	0	0.67684	0.173087	CUL5
Stimuli-sensing Channels R-HSA-2672351	1/38	0.774352	0.850251	0	0	0.67684	0.173087	WNK1
RAB GEFs Exchange GTP For GDP On RABs R-HSA-8876198	2/73	0.775895	0.850888	0	0	0.704833	0.178843	RAB1A;RAB5C
Extracellular Matrix Organization R-HSA-1474244	3/106	0.778485	0.852672	0	0	0.728295	0.182369	BSG;LTBP4;CXXC1
Signaling By Interleukins R-HSA-449147	8/259	0.782269	0.853434	0	0	0.795184	0.195263	PSMD9;PSMD6;TNIP2;SNRPA1;STX3;TNFRSF1A;SMARCA4;IL17RA
Activation Of Gene Expression By SREBF (SREBP) R-HSA-2426168	1/39	0.783038	0.853434	0	0	0.658965	0.161166	GGPS1
Apoptotic Execution Phase R-HSA-75153	1/39	0.783038	0.853434	0	0	0.658965	0.161166	PTK2
Visual Phototransduction R-HSA-2187338	1/39	0.783038	0.853434	0	0	0.658965	0.161166	METAP2
Membrane Trafficking R-HSA-199991	15/463	0.786374	0.856016	0	0	0.83349	0.200307	RAB1A;RAB5C;FNBP1;DTNBP1;ANK3;FNBP1L;DYNC1LI2;RACGAP1;TBC1D20;KIF16B;PPP6R3;TBC1D14;KIF1B;SNX5;REPS1
Cyclin E Associated Events During G1/S Transition R-HSA-69202	2/75	0.788607	0.857392	0	0	0.685391	0.162772	PSMD9;PSMD6
Signaling By EGFR R-HSA-177929	1/40	0.791389	0.858308	0	0	0.642007	0.150208	PTPN3
Synthesis Of Substrates In N-glycan Biosythesis R-HSA-446219	1/40	0.791389	0.858308	0	0	0.642007	0.150208	DPM1
Interleukin-1 Family Signaling R-HSA-446652	3/109	0.794323	0.859815	0	0	0.707479	0.162908	PSMD9;PSMD6;TNIP2
MHC Class II Antigen Presentation R-HSA-2132295	2/76	0.794722	0.859815	0	0	0.676065	0.155335	DYNC1LI2;RACGAP1
Leishmania Infection R-HSA-9658195	3/110	0.799388	0.861738	0	0	0.7008	0.156915	BAIAP2;PTK2;GNAI2
E3 Ubiquitin Ligases Ubiquitinate Target Proteins R-HSA-8866654	1/41	0.79942	0.861738	0	0	0.625897	0.140119	PCNA
XBP1(S) Activates Chaperone Genes R-HSA-381038	1/41	0.79942	0.861738	0	0	0.625897	0.140119	CXXC1
Cyclin A:Cdk2-associated Events At S Phase Entry R-HSA-69656	2/77	0.80068	0.862046	0	0	0.666986	0.148267	PSMD9;PSMD6
CLEC7A (Dectin-1) Signaling R-HSA-5607764	2/78	0.806484	0.866894	0	0	0.658147	0.141548	PSMD9;PSMD6
Cardiac Conduction R-HSA-5576891	1/42	0.807142	0.866894	0	0	0.610573	0.130819	AKAP9
TCR Signaling R-HSA-202403	2/79	0.812138	0.869593	0	0	0.649538	0.135159	PSMD9;PSMD6
Amino Acids Regulate mTORC1 R-HSA-9639288	1/43	0.814568	0.869593	0	0	0.595979	0.122234	ITFG2
IRE1alpha Activates Chaperones R-HSA-381070	1/43	0.814568	0.869593	0	0	0.595979	0.122234	CXXC1
Iron Uptake And Transport R-HSA-917937	1/43	0.814568	0.869593	0	0	0.595979	0.122234	SLC11A2
Peptide Hormone Metabolism R-HSA-2980736	1/43	0.814568	0.869593	0	0	0.595979	0.122234	SEC11A
Neutrophil Degranulation R-HSA-6798695	8/269	0.815669	0.86972	0	0	0.763972	0.155656	PSMD6;RAB5C;CANT1;DDX3X;DYNLT1;TMBIM1;ARMC8;ATAD3B
Glycerophospholipid Biosynthesis R-HSA-1483206	2/80	0.817645	0.870777	0	0	0.641149	0.129081	CHPT1;DDHD1
Vesicle-mediated Transport R-HSA-5653656	15/477	0.821608	0.873004	0	0	0.807107	0.15859	RAB1A;RAB5C;FNBP1;DTNBP1;ANK3;FNBP1L;DYNC1LI2;RACGAP1;TBC1D20;KIF16B;PPP6R3;TBC1D14;KIF1B;SNX5;REPS1
Regulation Of Insulin Secretion R-HSA-422356	1/44	0.821708	0.873004	0	0	0.582063	0.114299	GNAI2
Asparagine N-linked Glycosylation R-HSA-446203	6/211	0.825105	0.875561	0	0	0.729936	0.140326	DPM1;RAB1A;DYNC1LI2;TBC1D20;PPP6R3;ANK3
Signaling By B Cell Receptor (BCR) R-HSA-983705	2/82	0.828226	0.87677	0	0	0.625	0.117793	PSMD9;PSMD6
Toll Like Receptor 3 (TLR3) Cascade R-HSA-168164	2/82	0.828226	0.87677	0	0	0.625	0.117793	TNIP2;RIPK1
Signaling By ALK Fusions And Activated Point Mutants R-HSA-9725370	1/46	0.835177	0.883072	0	0	0.556087	0.100158	TPM3
MyD88-independent TLR4 Cascade R-HSA-166166	2/84	0.838252	0.885266	0	0	0.609639	0.107563	TNIP2;RIPK1
Metabolism Of Vitamins And Cofactors R-HSA-196854	3/119	0.840433	0.886511	0	0	0.645868	0.112277	NAMPT;MTR;NAXD
mRNA Splicing - Minor Pathway R-HSA-72165	1/48	0.84763	0.892099	0	0	0.532322	0.0879986	YBX1
Signaling By NTRK1 (TRKA) R-HSA-187037	2/86	0.847746	0.892099	0	0	0.59501	0.0982802	CHD4;F3
G Alpha (S) Signaling Events R-HSA-418555	1/49	0.8535	0.897087	0	0	0.521182	0.0825602	GNAI2
Cytosolic Sensors Of Pathogen-Associated DNA R-HSA-1834949	1/50	0.859145	0.90088	0	0	0.510497	0.0775027	RIPK1
MAP Kinase Activation R-HSA-450294	1/50	0.859145	0.90088	0	0	0.510497	0.0775027	TNIP2
Biosynthesis Of N-glycan Precursor (Dolichol LLO) And Transfer To Protein R-HSA-446193	1/51	0.864572	0.905498	0	0	0.500239	0.0727952	DPM1
Protein-protein Interactions At Synapses R-HSA-6794362	1/52	0.869791	0.909887	0	0	0.490384	0.0684098	PPFIA1
Diseases Of Metabolism R-HSA-5668914	3/128	0.874021	0.912979	0	0	0.598846	0.080635	DPM1;MTR;SGSH
DDX58/IFIH1-mediated Induction Of Interferon-Alpha/Beta R-HSA-168928	1/53	0.874809	0.912979	0	0	0.480907	0.0643213	RIPK1
C-type Lectin Receptors (CLRs) R-HSA-5621481	2/93	0.877116	0.913233	0	0	0.548871	0.0719656	PSMD9;PSMD6
Toll Like Receptor 4 (TLR4) Cascade R-HSA-166016	2/93	0.877116	0.913233	0	0	0.548871	0.0719656	TNIP2;RIPK1
GPCR Downstream Signaling R-HSA-388396	5/197	0.879122	0.913704	0	0	0.648714	0.0835751	ARHGEF11;ARHGEF10;OBSCN;ARHGEF37;GNAI2
PI3K/AKT Signaling In Cancer R-HSA-2219528	1/54	0.879634	0.913704	0	0	0.471788	0.0605066	FGFR3
Anti-inflammatory Response Favoring Leishmania Infection R-HSA-9662851	1/55	0.884274	0.916373	0	0	0.463007	0.0569447	GNAI2
Mitochondrial Protein Import R-HSA-1268020	1/55	0.884274	0.916373	0	0	0.463007	0.0569447	CMC2
Signaling By NTRKs R-HSA-166520	2/96	0.88803	0.918844	0	0	0.531201	0.0630802	CHD4;F3
Opioid Signaling R-HSA-111885	1/56	0.888735	0.918844	0	0	0.454545	0.0536165	GNAI2
Macroautophagy R-HSA-1632852	2/97	0.891463	0.920589	0	0	0.525559	0.0603819	DYNC1LI2;IFT88
Fc Epsilon Receptor (FCERI) Signaling R-HSA-2454202	2/98	0.894799	0.922957	0	0	0.520034	0.0578049	PSMD9;PSMD6
Cell Surface Interactions At Vascular Wall R-HSA-202733	1/60	0.904928	0.931234	0	0	0.423567	0.0423141	BSG
PI Metabolism R-HSA-1483255	1/60	0.904928	0.931234	0	0	0.423567	0.0423141	MTMR12
Phospholipid Metabolism R-HSA-1483257	3/139	0.906477	0.931745	0	0	0.549827	0.0539872	MTMR12;CHPT1;DDHD1
Platelet Activation, Signaling And Aggregation R-HSA-76002	3/140	0.909017	0.933272	0	0	0.545761	0.0520607	CALU;PTK2;GNAI2
Sphingolipid Metabolism R-HSA-428157	1/62	0.91212	0.935373	0	0	0.409601	0.0376764	ALDH3A2
Toll-like Receptor Cascades R-HSA-168898	2/105	0.915609	0.937864	0	0	0.484366	0.0427045	TNIP2;RIPK1
Signaling By GPCR R-HSA-372790	5/214	0.917943	0.938047	0	0	0.594966	0.0509409	ARHGEF11;ARHGEF10;OBSCN;ARHGEF37;GNAI2
Autophagy R-HSA-9612973	2/106	0.918246	0.938047	0	0	0.479662	0.0409103	DYNC1LI2;IFT88
Neuronal System R-HSA-112316	4/180	0.918968	0.938047	0	0	0.565663	0.0478005	SLC38A1;PPFIA1;COMT;GNAI2
Platelet Degranulation R-HSA-114608	1/66	0.924917	0.943032	0	0	0.384247	0.029991	CALU
Cargo Recognition For Clathrin-Mediated Endocytosis R-HSA-8856825	1/68	0.9306	0.947734	0	0	0.372706	0.0268071	REPS1
Diseases Of Glycosylation R-HSA-3781865	1/69	0.933279	0.94828	0	0	0.36719	0.025355	DPM1
Response To Elevated Platelet Cytosolic Ca2+ R-HSA-76005	1/69	0.933279	0.94828	0	0	0.36719	0.025355	CALU
RNA Polymerase II Transcribes snRNA Genes R-HSA-6807505	1/70	0.935854	0.949806	0	0	0.361833	0.0239881	INTS3
EPH-Ephrin Signaling R-HSA-2682334	1/71	0.93833	0.951228	0	0	0.35663	0.0227008	PTK2
Regulation Of TP53 Activity Thru Phosphorylation R-HSA-6804756	1/74	0.945201	0.957097	0	0	0.341876	0.0192674	POLR1B
MyD88 Cascade Initiated On Plasma Membrane R-HSA-975871	1/77	0.951308	0.961516	0	0	0.328286	0.0163873	TNIP2
Ion Channel Transport R-HSA-983712	1/79	0.954997	0.961516	0	0	0.319807	0.0147262	WNK1
MyD88 Dependent Cascade Initiated On Endosome R-HSA-975155	1/79	0.954997	0.961516	0	0	0.319807	0.0147262	TNIP2
TRAF6 Mediated Induction Of NFkB And MAP Kinases Upon TLR7/8 Or 9 Activation R-HSA-975138	1/79	0.954997	0.961516	0	0	0.319807	0.0147262	TNIP2
Toll Like Receptor 7/8 (TLR7/8) Cascade R-HSA-168181	1/79	0.954997	0.961516	0	0	0.319807	0.0147262	TNIP2
MyD88:MAL(TIRAP) Cascade Initiated On Plasma Membrane R-HSA-166058	1/80	0.956736	0.962172	0	0	0.315729	0.0139641	TNIP2
Sensory Perception R-HSA-9709957	1/83	0.96156	0.96483	0	0	0.30409	0.01192	METAP2
Toll Like Receptor 9 (TLR9) Cascade R-HSA-168138	1/83	0.96156	0.96483	0	0	0.30409	0.01192	TNIP2
Innate Immune System R-HSA-168249	14/557	0.968954	0.970754	0	0	0.63419	0.0200009	RAB5C;CANT1;DDX3X;DYNLT1;ARMC8;BAIAP2;ATAD3B;PTK2;PSMD9;PSMD6;TNIP2;TMBIM1;RIPK1;CD46
Neurotransmitter Receptors And Postsynaptic Signal Transmission R-HSA-112314	1/89	0.969657	0.970754	0	0	0.283194	0.00872608	GNAI2
G Alpha (I) Signaling Events R-HSA-418594	1/92	0.973043	0.973043	0	0	0.273779	0.00748166	GNAI2

## Sheet: Table S9 - Sheet#4
Supplementary Table S9. Sheet#4 Results from Enrichr analysis for KEGG 2021
Term	Overlap	P-value	Adjusted P-value	Old P-value	Old Adjusted P-value	Odds Ratio	Combined Score	Genes
Transcriptional misregulation in cancer	11/97	0.00118451	0.267699	0	0	3.26633	22.0099	DDX5;HDAC2;NCOR1;EWSR1;FUS;HDAC1;DOT1L;NSD2;TCF3;PTK2;KDM6A
Insulin resistance	7/73	0.0215025	0.960699	0	0	2.6873	10.3181	MLXIP;PPP1CC;CRTC2;INSR;OGT;PPARGC1B;TNFRSF1A
mRNA surveillance pathway	7/77	0.0278987	0.960699	0	0	2.53277	9.06522	PPP1CC;DAZAP1;FUS;CSTF3;PAPOLA;ETF1;SMG7
Cell cycle	9/113	0.029473	0.960699	0	0	2.19533	7.73697	HDAC2;PCNA;CDC45;HDAC1;MCM3;ANAPC5;MCM5;BUB3;ANAPC1
RNA transport	10/138	0.0394829	0.960699	0	0	1.98216	6.40612	NUP214;NUP205;POM121;UBE2I;POM121C;FUS;STRAP;EIF3E;TRNT1;EIF4E2
Selenocompound metabolism	2/9	0.044193	0.960699	0	0	7.19287	22.4359	TXNRD1;MTR
DNA replication	4/36	0.0477913	0.960699	0	0	3.15452	9.59261	PCNA;POLE2;MCM3;MCM5
Lysine degradation	5/52	0.0482219	0.960699	0	0	2.68733	8.14782	ALDH3A2;SETD2;DOT1L;NSD2;EZH2
Endocytosis	12/191	0.0639114	0.960699	0	0	1.70085	4.67777	ARFGEF1;GIT2;RAB5C;IQSEC2;PARD3;AGAP1;CBLB;AGAP3;STAMBP;FGFR3;RAB11FIP4;SNX5
Complement and coagulation cascades	2/12	0.0751433	0.960699	0	0	5.03357	13.0287	CD46;F3
MicroRNAs in cancer	8/117	0.0804451	0.960699	0	0	1.85647	4.67864	HDAC2;UBE2I;APC;HDAC1;TPM1;DICER1;FGFR3;EZH2
Ubiquitin mediated proteolysis	8/120	0.0900396	0.960699	0	0	1.80622	4.34849	CUL4A;UBE2I;CUL5;CBLB;UBE3A;ANAPC5;WWP2;ANAPC1
Human T-cell leukemia virus 1 infection	9/142	0.0956276	0.960699	0	0	1.71187	4.01825	NRP1;CRTC2;TRRAP;VDAC3;ANAPC5;TCF3;BUB3;ANAPC1;TNFRSF1A
Ferroptosis	3/32	0.122839	0.960699	0	0	2.60511	5.4626	NCOA4;SLC11A2;VDAC3
Longevity regulating pathway	5/69	0.124724	0.960699	0	0	1.9703	4.10148	HDAC2;HDAC1;INSR;EIF4E2;APPL1
Viral carcinogenesis	8/131	0.13057	0.960699	0	0	1.64295	3.34479	USP7;HDAC2;DDX3X;HDAC1;VDAC3;UBE3A;CHD4;RAC1
NF-kappa B signaling pathway	4/51	0.130948	0.960699	0	0	2.14468	4.36004	UBE2I;RIPK1;CFLAR;TNFRSF1A
Neutrophil extracellular trap formation	4/51	0.130948	0.960699	0	0	2.14468	4.36004	HDAC2;HDAC1;VDAC3;RAC1
Axon guidance	7/116	0.157572	0.960699	0	0	1.62047	2.99442	NRP1;SEMA6A;PARD3;RAC1;SRGAP1;PTK2;GNAI2
Amphetamine addiction	3/36	0.158651	0.960699	0	0	2.28846	4.21316	PPP1CC;HDAC2;HDAC1
Human immunodeficiency virus 1 infection	8/138	0.160513	0.960699	0	0	1.55343	2.84182	DCAF1;CUL4A;CUL5;RIPK1;RAC1;PTK2;GNAI2;TNFRSF1A
Phosphonate and phosphinate metabolism	1/5	0.177651	0.960699	0	0	6.2805	10.8523	CHPT1
Arachidonic acid metabolism	2/20	0.177651	0.960699	0	0	2.7943	4.82836	EPHX2;PTGES3
Notch signaling pathway	3/39	0.187336	0.960699	0	0	2.09716	3.51242	NCOR2;HDAC2;HDAC1
Fructose and mannose metabolism	2/21	0.191654	0.960699	0	0	2.64698	4.37297	ENOSF1;ALDOA
Pentose phosphate pathway	2/21	0.191654	0.960699	0	0	2.64698	4.37297	ALDOA;TKT
Nucleotide excision repair	3/40	0.197181	0.960699	0	0	2.04028	3.31267	CUL4A;PCNA;POLE2
Adherens junction	4/60	0.197673	0.960699	0	0	1.79845	2.91554	PARD3;INSR;RAC1;BAIAP2
Protein export	2/22	0.205795	0.960699	0	0	2.51439	3.97494	SRP54;SEC11A
Pathogenic Escherichia coli infection	7/126	0.209542	0.960699	0	0	1.48287	2.31747	ARHGEF11;RAB1A;MYO5C;RIPK1;RAC1;BAIAP2;TNFRSF1A
Epstein-Barr virus infection	7/129	0.226265	0.960699	0	0	1.44599	2.1488	NCOR2;PSMD6;USP7;HDAC2;HDAC1;RIPK1;RAC1
Rap1 signaling pathway	6/108	0.234022	0.960699	0	0	1.4817	2.15193	PARD3;INSR;HGF;RAC1;FGFR3;GNAI2
Alcoholism	4/65	0.238434	0.960699	0	0	1.65025	2.36589	PPP1CC;HDAC2;HDAC1;GNAI2
Pathways in cancer	14/297	0.250771	0.960699	0	0	1.2486	1.72708	ARHGEF11;HDAC2;RALBP1;TPM3;HDAC1;TXNRD1;HGF;NCOA4;PTK2;GNAI2;APC;RAC1;FGFR3;APPL1
Ras signaling pathway	6/111	0.253185	0.960699	0	0	1.43895	1.97659	RALBP1;RAB5C;INSR;HGF;RAC1;FGFR3
Legionellosis	2/26	0.263145	0.960699	0	0	2.09452	2.7963	RAB1A;CLK4
Regulation of lipolysis in adipocytes	2/26	0.263145	0.960699	0	0	2.09452	2.7963	INSR;GNAI2
Adrenergic signaling in cardiomyocytes	4/70	0.280928	0.960699	0	0	1.5245	1.93559	PPP1CC;TPM3;TPM1;GNAI2
Spliceosome	6/116	0.286014	0.960699	0	0	1.37288	1.71845	TCERG1;DDX5;LSM6;FUS;SNRPA1;SRSF10
Ascorbate and aldarate metabolism	1/9	0.29681	0.960699	0	0	3.13906	3.81289	ALDH3A2
Dilated cardiomyopathy	2/29	0.306285	0.960699	0	0	1.86127	2.20233	TPM3;TPM1
Other types of O-glycan biosynthesis	2/29	0.306285	0.960699	0	0	1.86127	2.20233	OGT;GALNT10
Amyotrophic lateral sclerosis	12/263	0.309784	0.960699	0	0	1.2045	1.41153	NUP214;PSMD9;RAB1A;PSMD6;NUP205;POM121;ATXN2;POM121C;FUS;RAC1;SDHA;TNFRSF1A
Hepatitis C	5/98	0.322972	0.960699	0	0	1.35214	1.52817	RIPK1;EIF3E;EIF2AK4;CFLAR;TNFRSF1A
Histidine metabolism	1/10	0.323804	0.960699	0	0	2.79001	3.14606	ALDH3A2
Leukocyte transendothelial migration	3/53	0.332355	0.960699	0	0	1.50793	1.66107	RAC1;PTK2;GNAI2
Measles	4/76	0.333238	0.960699	0	0	1.39665	1.53478	RACK1;CBLB;EIF2AK4;CD46
PI3K-Akt signaling pathway	8/171	0.333997	0.960699	0	0	1.23499	1.35432	CRTC2;INSR;HGF;THEM4;RAC1;EIF4E2;FGFR3;PTK2
Fatty acid degradation	2/31	0.334796	0.960699	0	0	1.73257	1.89584	ALDH3A2;ECI1
Hypertrophic cardiomyopathy	2/31	0.334796	0.960699	0	0	1.73257	1.89584	TPM3;TPM1
Chagas disease	3/54	0.342961	0.960699	0	0	1.47822	1.58191	CFLAR;TNFRSF1A;GNAI2
Cytokine-cytokine receptor interaction	3/54	0.342961	0.960699	0	0	1.47822	1.58191	ACVR1B;IL17RA;TNFRSF1A
Arginine and proline metabolism	2/32	0.348926	0.960699	0	0	1.67466	1.76324	ALDH3A2;AMD1
Base excision repair	2/32	0.348926	0.960699	0	0	1.67466	1.76324	PCNA;POLE2
Thyroid cancer	2/32	0.348926	0.960699	0	0	1.67466	1.76324	TPM3;NCOA4
Vasopressin-regulated water reabsorption	2/32	0.348926	0.960699	0	0	1.67466	1.76324	DYNC1LI2;RAB5C
Glycosaminoglycan degradation	1/11	0.349764	0.960699	0	0	2.51077	2.63755	SGSH
Pantothenate and CoA biosynthesis	1/11	0.349764	0.960699	0	0	2.51077	2.63755	ALDH3A2
Pentose and glucuronate interconversions	1/11	0.349764	0.960699	0	0	2.51077	2.63755	XYLB
Viral protein interaction with cytokine and cytokine receptor	1/11	0.349764	0.960699	0	0	2.51077	2.63755	TNFRSF1A
Cysteine and methionine metabolism	2/33	0.362954	0.960699	0	0	1.62048	1.64233	AMD1;MTR
Proteoglycans in cancer	6/128	0.367699	0.960699	0	0	1.23641	1.23702	PPP1CC;DDX5;HGF;ANK3;RAC1;PTK2
Regulation of actin cytoskeleton	6/128	0.367699	0.960699	0	0	1.23641	1.23702	PPP1CC;APC;RAC1;BAIAP2;FGFR3;PTK2
Necroptosis	4/80	0.368403	0.960699	0	0	1.32264	1.32076	VDAC3;RIPK1;CFLAR;TNFRSF1A
cGMP-PKG signaling pathway	4/80	0.368403	0.960699	0	0	1.32264	1.32076	PPP1CC;INSR;VDAC3;GNAI2
Human papillomavirus infection	9/202	0.371208	0.960699	0	0	1.17285	1.16229	PATJ;HDAC2;APC;HDAC1;PARD3;UBE3A;CHD4;PTK2;TNFRSF1A
Malaria	1/12	0.374729	0.960699	0	0	2.2823	2.24019	HGF
Homologous recombination	2/35	0.390651	0.960699	0	0	1.52198	1.43057	RAD51C;UIMC1
Signaling pathways regulating pluripotency of stem cells	4/83	0.394719	0.960699	0	0	1.27205	1.18247	APC;TCF3;ACVR1B;FGFR3
Pyrimidine metabolism	2/36	0.404298	0.960699	0	0	1.47708	1.33764	NT5C3A;CANT1
TNF signaling pathway	3/61	0.416429	0.960699	0	0	1.29895	1.13793	RIPK1;CFLAR;TNFRSF1A
Cardiac muscle contraction	2/37	0.417798	0.960699	0	0	1.43474	1.25218	TPM3;TPM1
Mucin type O-glycan biosynthesis	1/14	0.421828	0.960699	0	0	1.93081	1.66659	GALNT10
Amoebiasis	2/38	0.431141	0.960699	0	0	1.39475	1.17343	RAB5C;PTK2
GABAergic synapse	2/38	0.431141	0.960699	0	0	1.39475	1.17343	SLC38A1;GNAI2
Non-alcoholic fatty liver disease	5/113	0.437717	0.960699	0	0	1.16266	0.960571	MLXIP;INSR;RAC1;SDHA;TNFRSF1A
One carbon pool by folate	1/15	0.444033	0.960699	0	0	1.79272	1.45543	MTR
Tyrosine metabolism	1/15	0.444033	0.960699	0	0	1.79272	1.45543	COMT
Proteasome	2/39	0.444319	0.960699	0	0	1.35693	1.10075	PSMD9;PSMD6
Yersinia infection	4/90	0.455273	0.960699	0	0	1.16772	0.918831	GIT2;RAC1;BAIAP2;PTK2
RIG-I-like receptor signaling pathway	2/40	0.457327	0.960699	0	0	1.32109	1.03357	DDX3X;RIPK1
VEGF signaling pathway	2/40	0.457327	0.960699	0	0	1.32109	1.03357	RAC1;PTK2
Human cytomegalovirus infection	6/142	0.463861	0.960699	0	0	1.10764	0.850857	ARHGEF11;RIPK1;RAC1;PTK2;GNAI2;TNFRSF1A
Steroid biosynthesis	1/16	0.465387	0.960699	0	0	1.67305	1.27969	LBR
Steroid hormone biosynthesis	1/16	0.465387	0.960699	0	0	1.67305	1.27969	COMT
Progesterone-mediated oocyte maturation	3/66	0.467271	0.960699	0	0	1.19528	0.909426	ANAPC5;ANAPC1;GNAI2
Glycolysis / Gluconeogenesis	2/41	0.470156	0.960699	0	0	1.28709	0.971357	ALDH3A2;ALDOA
Chemokine signaling pathway	4/92	0.472228	0.960699	0	0	1.14096	0.856057	PARD3;RAC1;PTK2;GNAI2
RNA degradation	3/67	0.477209	0.960699	0	0	1.17649	0.870371	EXOSC10;LSM6;EXOSC9
Mannose type O-glycan biosynthesis	1/17	0.485922	0.960699	0	0	1.56833	1.13188	B3GALNT2
Ovarian steroidogenesis	1/17	0.485922	0.960699	0	0	1.56833	1.13188	INSR
Ribosome biogenesis in eukaryotes	3/68	0.48706	0.960699	0	0	1.15828	0.833231	NVL;WDR75;WDR43
Colorectal cancer	3/69	0.496821	0.960699	0	0	1.14062	0.797896	APC;RAC1;APPL1
beta-Alanine metabolism	1/18	0.505671	0.960699	0	0	1.47594	1.0064	ALDH3A2
HIF-1 signaling pathway	3/70	0.506488	0.960699	0	0	1.12349	0.764261	INSR;ALDOA;EIF4E2
Fanconi anemia pathway	2/45	0.519598	0.960699	0	0	1.16692	0.76398	WDR48;RAD51C
Toll-like receptor signaling pathway	2/45	0.519598	0.960699	0	0	1.16692	0.76398	RIPK1;RAC1
Terpenoid backbone biosynthesis	1/19	0.524662	0.960699	0	0	1.39381	0.899005	GGPS1
Hippo signaling pathway	4/99	0.529865	0.960699	0	0	1.05618	0.670817	PPP1CC;PATJ;APC;PARD3
Insulin signaling pathway	4/99	0.529865	0.960699	0	0	1.05618	0.670817	PPP1CC;INSR;CBLB;EIF4E2
Spinocerebellar ataxia	4/100	0.537849	0.960699	0	0	1.04508	0.648134	PSMD9;PSMD6;ATXN2;VDAC3
Aldosterone-regulated sodium reabsorption	1/20	0.542926	0.960699	0	0	1.32032	0.806429	INSR
IL-17 signaling pathway	2/47	0.54314	0.960699	0	0	1.11484	0.680486	ANAPC5;IL17RA
Phagosome	3/75	0.55331	0.960699	0	0	1.04497	0.618453	DYNC1LI2;RAB5C;RAC1
Fatty acid elongation	1/21	0.56049	0.960699	0	0	1.25419	0.726104	THEM4
Nicotinate and nicotinamide metabolism	1/21	0.56049	0.960699	0	0	1.25419	0.726104	NAMPT
Type II diabetes mellitus	1/21	0.56049	0.960699	0	0	1.25419	0.726104	INSR
Shigellosis	6/158	0.568456	0.960699	0	0	0.989518	0.558911	FNBP1;RIPK1;RAC1;FNBP1L;PTK2;TNFRSF1A
Tryptophan metabolism	1/22	0.57738	0.960699	0	0	1.19435	0.656002	ALDH3A2
Coronavirus disease	5/133	0.581952	0.960699	0	0	0.97911	0.530058	NRP1;RPL41;RPL31;RPL28;TNFRSF1A
Dopaminergic synapse	3/79	0.588809	0.960699	0	0	0.989594	0.524142	PPP1CC;COMT;GNAI2
Glycosylphosphatidylinositol (GPI)-anchor biosynthesis	1/23	0.593623	0.960699	0	0	1.13995	0.594498	PIGG
Mismatch repair	1/23	0.593623	0.960699	0	0	1.13995	0.594498	PCNA
Bacterial invasion of epithelial cells	2/52	0.598414	0.960699	0	0	1.00288	0.51495	RAC1;PTK2
Renal cell carcinoma	2/52	0.598414	0.960699	0	0	1.00288	0.51495	HGF;RAC1
Tight junction	4/108	0.599113	0.960699	0	0	0.963948	0.493835	PATJ;PCNA;PARD3;RAC1
Diabetic cardiomyopathy	5/136	0.601873	0.960699	0	0	0.956411	0.485579	PPP1CC;INSR;VDAC3;RAC1;SDHA
Thermogenesis	6/165	0.61102	0.960699	0	0	0.945315	0.465687	SLC25A29;COA1;NDUFAF6;NDUFAF5;SDHA;SMARCA4
Focal adhesion	4/110	0.61365	0.960699	0	0	0.945579	0.461755	PPP1CC;HGF;RAC1;PTK2
mTOR signaling pathway	4/111	0.620795	0.960699	0	0	0.936651	0.446553	INSR;EIF4E2;TNFRSF1A;TTI1
Cocaine addiction	1/25	0.624263	0.960699	0	0	1.04476	0.492272	GNAI2
Ether lipid metabolism	1/25	0.624263	0.960699	0	0	1.04476	0.492272	CHPT1
Viral myocarditis	1/25	0.624263	0.960699	0	0	1.04476	0.492272	RAC1
Glutamatergic synapse	2/55	0.629094	0.960699	0	0	0.94584	0.438372	SLC38A1;GNAI2
Osteoclast differentiation	2/55	0.629094	0.960699	0	0	0.94584	0.438372	RAC1;TNFRSF1A
Calcium signaling pathway	3/84	0.630558	0.960699	0	0	0.928063	0.427976	HGF;VDAC3;FGFR3
Cholesterol metabolism	1/26	0.638708	0.960699	0	0	1.00287	0.449595	VDAC3
SNARE interactions in vesicular transport	1/26	0.638708	0.960699	0	0	1.00287	0.449595	STX3
Mitophagy	2/56	0.638908	0.960699	0	0	0.928235	0.415845	RHOT2;RHOT1
Peroxisome	2/56	0.638908	0.960699	0	0	0.928235	0.415845	EPHX2;CROT
Toxoplasmosis	2/56	0.638908	0.960699	0	0	0.928235	0.415845	TNFRSF1A;GNAI2
Oocyte meiosis	3/86	0.646416	0.960699	0	0	0.905526	0.395092	PPP1CC;ANAPC5;ANAPC1
Thyroid hormone signaling pathway	3/87	0.654162	0.960699	0	0	0.89466	0.379694	HDAC2;NCOR1;HDAC1
AGE-RAGE signaling pathway in diabetic complications	2/58	0.657922	0.960699	0	0	0.894913	0.374673	RAC1;F3
Fluid shear stress and atherosclerosis	3/88	0.661786	0.960699	0	0	0.88405	0.364947	RAC1;PTK2;TNFRSF1A
Sphingolipid signaling pathway	3/88	0.661786	0.960699	0	0	0.88405	0.364947	RAC1;TNFRSF1A;GNAI2
Hepatocellular carcinoma	4/117	0.66189	0.960699	0	0	0.886406	0.36578	APC;HGF;TXNRD1;SMARCA4
Citrate cycle (TCA cycle)	1/28	0.665957	0.960699	0	0	0.928407	0.377426	SDHA
RNA polymerase	1/28	0.665957	0.960699	0	0	0.928407	0.377426	POLR1B
NOD-like receptor signaling pathway	3/89	0.669289	0.960699	0	0	0.873686	0.35082	NAMPT;VDAC3;RIPK1
ErbB signaling pathway	2/60	0.676126	0.960699	0	0	0.863888	0.338104	CBLB;PTK2
Wnt signaling pathway	3/92	0.691062	0.960699	0	0	0.843993	0.311877	INVS;APC;RAC1
Cytosolic DNA-sensing pathway	1/30	0.691155	0.960699	0	0	0.864214	0.319233	RIPK1
Platelet activation	2/62	0.693536	0.960699	0	0	0.834932	0.305545	PPP1CC;GNAI2
Salmonella infection	6/180	0.693826	0.960699	0	0	0.86257	0.315299	DYNC1LI2;RAB5C;DYNLT1;RIPK1;RAC1;TNFRSF1A
Choline metabolism in cancer	2/63	0.701948	0.960699	0	0	0.821166	0.290607	CHPT1;RAC1
Mineral absorption	1/31	0.703033	0.960699	0	0	0.835327	0.294328	SLC11A2
Pancreatic cancer	2/64	0.710167	0.960699	0	0	0.807844	0.276489	RALBP1;RAC1
Bladder cancer	1/32	0.714456	0.960699	0	0	0.808304	0.271779	FGFR3
Gastric acid secretion	1/32	0.714456	0.960699	0	0	0.808304	0.271779	GNAI2
Pertussis	1/32	0.714456	0.960699	0	0	0.808304	0.271779	GNAI2
Renin secretion	1/32	0.714456	0.960699	0	0	0.808304	0.271779	GNAI2
Chronic myeloid leukemia	2/65	0.718196	0.960699	0	0	0.794945	0.263137	HDAC2;HDAC1
Vascular smooth muscle contraction	2/65	0.718196	0.960699	0	0	0.794945	0.263137	ARHGEF11;PPP1CC
cAMP signaling pathway	3/97	0.724927	0.960699	0	0	0.798716	0.256934	PPP1CC;RAC1;GNAI2
[truncated: 71 more rows]
