# Supplementary material for: Splicing targeting drugs highlight intron retention as an actionable vulnerability in advanced prostate cancer
Source: J Exp Clin Cancer Res. 2024 Feb 27;43:58. doi: 10.1186/s13046-024-02986-0 (PMC10898177; doi:10.1186/s13046-024-02986-0)
Supplement: Supplementary file 5 — Additional file 5: Supplementary Table S10. List of annotated splicing events regulated by Pladienolide B, Indisulam and THZ531 in 22Rv1 cells compared to control (fold change >=2, p-value<=0.05). [file 13046_2024_2986_MOESM5_ESM.xlsx]

## Sheet: Supplementary Table S10
Supplementary Table S10. List of annotated splicing events regulated by Pladienolide B, Indisulam and THZ531 in 22Rv1 cells compared to control (fold change >=2, p-value<=0.05)
GENE STABLE ID	Gene Symbol	Alternative Event Type	Involved exon(s)	Event Coordinates (hg19)
GSHG0027931	DNAJB6	Alter. Terminal Exon	e8/e10	chr7:157178235-157210132
GSHG0022021	ZXDC	Alter. Terminal Exon	e6/e10	chr3:126156444-126181063
GSHG0017281	EIF4E2	Alter. Terminal Exon	e7/e10	chr2:233431788-233448357
GSHG0003358	TIMM23B	Alter. Terminal Exon	e9/e10	chr10:51732772-51747981
GSHG0005679	CSTF3	Intron Retention	ae2	chr11:33163308-33163429
GSHG0019677	SETD4	Alter. Terminal Exon	e10/e15	chr21:37406840-37416254
GSHG0015350	SLC39A3	Alter. Donor Splice Site	ae2	chr19:2735881-2737044
GSHG0007771	GIT2	Alter. Terminal Exon	e14/e21	chr12:110367599-110389121
GSHG0022645	RUFY3	Alter. Terminal Exon	e15/e22	chr4:71655212-71674339
GSHG0018655	HM13	Alter. Terminal Exon	ae3	chr20:30126065-30127726
GSHG0002622	ARHGEF11	Intron Retention	i38	chr1:156908210-156909702
GSHG0002071	ATPAF1 // EFCAB14	Exon Cassette	e7	chr1:47152456-47155363
GSHG0007835	VSIG10	Alter. Terminal Exon	e2	chr12:118539411-118540980
GSHG0033772	NBPF1	Alter. Terminal Exon	e5	chr1:16926097-16928337
GSHG0024393	GALNT10	Alter. Terminal Exon	ae8	chr5:153765991-153769141
GSHG0013133	ZSWIM7	Alter. Terminal Exon	e8/e9	chr17:15879874-15881227
GSHG0022021	ZXDC	Intron Retention	i6	chr3:126178496-126181063
GSHG0003752	BUB3	Intron Retention	i7	chr10:124922128-124924886
GSHG0026954	REPS1	Exon Cassette	e13-e14	chr6:139235834-139241453
GSHG0119043	E2F6	Exon Cassette	e2-e4	chr2:11593708-11606303
GSHG0020708	WDR48	Exon Cassette	e12-e13	chr3:39118630-39125753
GSHG0025318	CLK4	Exon Cassette	e6	chr5:178045557-178050417
GSHG0022196	TRIM59-IFT80 // IFT80 // TRIM59	Exon Cassette	e2	chr3:160156020-160167626
GSHG0029196	OXR1	Exon Cassette	e13	chr8:107738240-107751811
GSHG0011103	ALDOA	Alter. First Exon	e1/e6	chr16:30064411-30075826
GSHG0031477	KDM6A	Exon Cassette	e13	chrX:44918492-44920664
GSHG0027644	CBLL1	Exon Cassette	e3	chr7:107389325-107393956
GSHG0011101	INO80E	Alter. Acceptor Splice Site	e6	chr16:30012250-30012851
GSHG0016935	MARCH7	Exon Cassette	e12	chr2:160619391-160625094
GSHG0015226	ZNF542P	Exon Cassette	e7	chr19:56884900-56891197
GSHG0015264	ZNF776 // ZNF586 // ZNF587B // ZNF587	Alter. Terminal Exon	e16	chr19:58355622-58357604
GSHG0028178	TBRG4	Exon Cassette	e4-e5	chr7:45142932-45145363
GSHG0025354	RACK1	Intron Retention	ae5	chr5:180666177-180666485
GSHG0019981	MCM5	Intron Retention	ae16	chr22:35819335-35820146
GSHG0028270	ABHD11	Intron Retention	i4-i6	chr7:73150424-73152065
